# Supplementary material for: Proteorhodopsin variability and distribution in the North Pacific Subtropical Gyre
Source: ISME J. 2018 Feb 23;12(4):1047–60. doi: 10.1038/s41396-018-0074-4 (PMC5864233; doi:10.1038/s41396-018-0074-4)
Supplement: Supplementary file 2 — Supplemental File 1 [file 41396_2018_74_MOESM2_ESM.txt]

>Uncultured organism HF10_3D09 (DQ257435)
MRTMKNLISKQRSLLLTALLTLLTFGTVSAANSTLATNDMVGVSFWLASAMMLASTVFFIMERNNVADKWKTSMTVAALVTGVAWYHYTYMRDHWANSYAASGDAQVGDSPLVLRYIDWLITVPLQVSEFYLILAAIGVASAALFWRLFGASIVMLVAGFLAEANEDISAISDGMVWPLFAVGMLAWIYIIYEIWAGEAKESVSGASEGTQFAFKAMALILTVGWAIYPLGFILGQGDGGTDNLNILYNIADVVNKTAFGMMVWYAATMDTKAAASEE
>Marine metagenome GOS_9856119 (EBD88760)
IYSRRFPYSLRTMKNQISKQRSLLLTAFLALMTFGTVSAANTILDETDMTGVSFWIATAMMLASTVFFIMERNNVAAKWKTSMTVAALVTGIAWYHYTYMRDHWNMTGESPLVLRYVDWLITVPLQVSEFYLILAAIGVASAALFWRLFGASLVMLVAGFLSESSDSIDAISSSMEWPLFIVGVLAWAYIIYELWAGEAKENVSGASEGTQFAFKAMAIILTVGWAIYPLGWILGQDAGDSGIENLNILYNIADVVNKTAFGMMVWYAATMDTKASSSEE
>Marine metagenome GOS_1487538 (EDC37311)
MLTLFYILNPKNGQLRNMFKSNMKRTSSLLLIGTLGLLALGNASAATGILETDDMVGVSFWLATAMMLASTVFFILERQNVAPKWRTSMTVAALVTGVAWYHYTYMRGHWISTGESPLVMRYIDWLITVPLQVAEFYLILAAIGAATAALFWRLFGASIVMLVAGFLAESGEMSDGLTWPLFAVGVAAWIYIIYEVWAGEAKENVSGASEGTQFAFKAMAIILTVGWAIYPIGFIMGEGGDAGDVENLNILYNIADVVNKTAFGMMVWYAATMDTKASGSEE
>Uncultured organism HF70_19B12 (DQ257434)
MELKQRIDKRKTAIFGTSMALALIALPSVAAETAELATNDWVGISFWLATAMMLASTVFFLVERGNVPDKWKTSMTVAALVTGVAWYHYTYMREVWAQGYGVDDAVGSPLVYRYIDWLITVPLQVVEFYLIMAAIGVGTFAMFRNLMGASIVMLVAGFFGESGAWELFGDLSTEIWWAIGMAGWGYILYELWQGDVKEASASGSDGVQFAFKAMRAIVTFGWAIYPLGYAMGNDMISGFDVDDMNIIYNIADLVNKTAFGMMIWYAATMDAE
>WUncultured marine group II euryarchaeote HF70_59C08 (DQ156348)
MRFSESMDINPFLKKRTAVVGGALALAAITIPSAAAQTTETVGLGATDYVGISFWIATAMMLATTVFFLVERQNVAAKWKTSMTVAALVTGIAWYHYTYMRQHWVDNGSSPIVYRYIDWLLTVPLQIAEFYLILAAIGVASVVMFRNLMLASVVMLVAGFFGETGAWDLFGDASTEIWWAIGMAGWIYIIYEIFRGSINDAAQKASESVQFAFNSMRWIVLVGWAIYPLGYMMGNDMLPGFGENDMNIIYNLADLVNKTAFGMMVWYAATMDTKAAAETE
>Candidatus Pelagibacter ubique HTCC1062 (AAZ21446)
MKKLKLFALTAVALMGVSGVANAETTLLASDDFVGISFWLVSMALLASTAFFFIERASVPAGWRVSITVAGLVTGIAFIHYMYMRDVWVMTGESPTVYRYIDWLITVPLLMLEFYFVLAAVNKANSGIFWRLMIGTLVMLIGGYLGEAGYINTTLGFVIGMAGWFYILYEVFSGEAGKNAAKSGNKALVTAFGAMRMIVTVGWAIYPLGYVFGYMTGGMDASSLNVIYNAADFLNKIAFGLIIWAAAMSQPGRAK
>Candidatus Pelagibacter sp. HTCC7211 (EDZ60346)
MKKLKLFALTAVALLGVTGVANADAMLAQDDFVGISFWVISMGMLAATAFFFMETGNVAAGWRTSVIVAGLVTGIAFIHYMYMREVWVTTGDSPTVYRYIDWLITVPLQMVEFYLILSAVGKANSGMFWRLLLGSVVMLVGGYLGEAGYINATLGFIIGMAGWVYILYEVFSGEAGKAAAKSGNKALVTAFGAMRMIVTVGWAIYPLGYVFGYLTGGVDAESLNVVYNLADFVNKIAFGLVIWAAATSSSGKRAK
>Rhodobacterales bacterium HTCC2255 (WP_008035605)
MTILSKKGFKVALATVAAGILPASAHAATLAPNDYVGISFWLISMALIAATAFFFIETTRVEGKWKTSLTVSGLVTLVAAVHYFYMRDVWVSTGESPTVYRYIDWLITVPLLMVEFYLILRAITKVSIGIFWRLMIGTVVMLVGGYAGEIGYISATLGFIIGMLGWAYILYEIFAGEASKVAADEAPASVQSAFSTMRWIVTIGWAIYPLGYFMGYMNGAVSDEALNIIYNFADVWNKIAFGVIIWNVAVTESESK
>Vibrio campbellii ATCC BAA-1116 (ABU71125)
LIIQSNFFVTNFEKRDSFKRVVLAKPTATSETIMENLVKNFIPLLKWNRQHNLHFKIPLVASATVFPNAANAAANLQPNDFVGISFWLISMALMASTVFFLWETQGVTAKWKTSLTVSALVTLIAAVHYFYMRDVWVATGETPTVYRYIDWLLTVPLLMIEFYLILRAIGAASAGIFWRLLVGTLIMLIAGFLGEVGYISVTVGFVIGMLGWFYILYEIFLGEAGKAAKHQASDSVKFAYNLMRWIVTVGWAIYPLGYVLGYMMGAVDDASLNLVYNLADVVNKIAFGLLIWYAATSESQDAKG
>Photobacterium sp. SKA34 (EAR55132)
MLNPSDFVGVSFWLMSAAMMAATFFFWVERDRVVGKWKTSLSVAAMVTGIACLHYFYMRGIWVETGQSPTVFRYVDWLLTVPLQIIEFFLILVVIAVVPTSLFWRLLIASIVMLIGGYLGEVGTLSPMVGFVIGMIGWLYIIYEIFIGEASTINANSGNEASQSAFKALRLIVTIGWAIYPIGYLVGYFGDGGNVAMLNLIYNLADFVNKIAFGVVIWAAATRDADNTKA
>Uncultured marine gamma proteobacterium EBAC31A08 (AAG10475)
MKLLLILGSVIALPTFAAGGGDLDASDYTGVSFWLVTAALLASTVFFFVERDRVSAKWKTSLTVSGLVTGIAFWHYMYMRGVWIETGDSPTVFRYIDWLLTVPLLICEFYLILAAATNVAGSLFKKLLVGSLVMLVFGYMGEAGIMAAWPAFIIGCLAWVYMIYELWAGEGKSACNTASPAVQSAYNTMMYIIIFGWAIYPVGYFTGYLMGDGGSALNLNLIYNLADFVNKILFGLIIWNVAVKESSNA
>Psychroflexus torquis ATCC 700755 (YP_006865968)
MADVSKLANDDYVGFTFFVGSMAMLAASAFFFLSLSQFDKKWRTSVLVSGLITFIAAVHYFYMRDYWDAFGESPTFFRYVDWVLTVPLMCVEFFLILRVAGAKASLMWKLIFWSVVMLVTGYFGEAVQPDFSWQWGLASGIAYFVIVYIVWFGEAKKLAVSAGGEVLKAHNILCWFVLVGWAIYPLGYILGTPGGLFGFDFGVDASFMDVVYNIGDAVNKIGFGLVIFALATKSSE
>Flavobacteria bacterium BAL38 (WP_008257735)
MTNLMFLSSSVAKMLPNDYVGFTFFIGSMAMMAASAFFFLSLNQFDKKWRTSVLVSGLITFIAAVHYFYMRDYWNAFQESPTFFRYVDWVLTVPLMCLEFYLILKVAGAKQSLLWKMIFYSIVMLVTGYFGEAVDPTNAWIWGLVSGIAYFAIAYEIWLGEASKLAKAAGGNVLEAHKILCWFVLVGWAIYPLGYMLGTDGWYTGIFGKGNVDIAYNIADAINKIGFGLVIYNLAVKSTSNQQE
>Polaribacter sp. MED152 (YP_007672531)
MSLITNFLAVAKMAPDDYVGFTFFVGCMAMMAASVFFFLSMSSFDKKWRTSILVSGLITFIAAVHYWYMRDYWAANAESPTFFRYVDWVLTVPLMCVEFFLILKVAGAKKSLMWRLIFLSVVMLVTGYMGEVLFREQAWFWGLVSGIAYFVIVYDIWLGKAKKLAVAAGGSVLKAHKTLCWFVLVGWAIYPIGYMAGTPGWYESIFGGWNLDVIYNIGDAINKIGFGLVIYNLAVQSSDEIKK
>Polaribacter irgensii 23-P (EAR12394)
MNFLSVTKMATDDYVGFTFFVGCMAMLAASVFFFLSMSSFDKKWRTSLLVSGLITFIAAVHYFYMRDYWAAFEESPTFFRYIDWVLTVPLMCVEFYLILKVAGAKKSLMWRLIFLSVVMLVTGYIGEAIDPANAQIWGLASGIAYFVIVYDIWLGTAKKLAVAAGGEVLKAHKALCWFVLVGWAIYPIGYMAGTPGWYDGIFGGWDLNIIYNIGDAINKIGFGLVVYNLAVQSTTSAAKTA
>Spirosoma linguale DSM 74 (YP_003386489)
MLNQLSSILLEVLQPGDVIGFTFFTGYMSMFAASVFFFMERSEVDGKWRTSLLISGLITMIAAVHYFYMRGVWLETKTSPTEFRYIDWTLTVPLMCVEFYLLIKPYGGKTSTLWRLVGYSVFMLVTGYIGESIDPARTVLWGAVSTLGYIGIVYEATLGSVKQVADQSPNPEVSKAVRLLRNFVLIGWGIYPIGYMTMPGGLLGNMGLNLDLIYNIGDAVNKIGFGLVVYGAAVASTKRESVKVMTAVNA
>Uncultured marine group II euryarchaeote (EHR75770)
MITDKFSKTTSLLLIATISLAMAGTVSAADVVDPSVKYDGEPLQLVTFFLFFVGYISMGAAFVFFMSERSNVAPQYRTTMTISALIVGIAAFHYYYMRAVYTDLGTVSVEYRYMDWIITVPLMALKFPSLVGKEAITDSKFLGMGFTGICFTGALIMIGFGYLGESGVLGEVMGAAAGGWAGLILGGVGWAMIIVATGTPWSSGKGVDNSKIAPELMWSANALRWFIVVGWIIYPIGYLFSPGAELGLGDGNQELLAVFYNVADIINKIGFGIVAWMGAKKATEALAAAE
>Uncultured archaeon MedDCM-OCT-S08-C16 (ADD93192)
MITEKFSKTTSLLLIATFALAMASTVSAAGVGEMDTETGLPSFLSDDLGNDSLELLTFFLFFVGYIAMGAAFVFFMSERSNVAPQYRTTMTISALIVGIAAFHYYYMRGVYADFGVVSIEYRYMDWIITVPLMALKFPSLVGKEAITDKKVAGLGFTGICFTGALIMIGFGYLGEAGLMSAIPALLLGGMGWAMIVVATGTPWTDGLGVDNSKIAPELMWSANALRWFIVVGWIIYPLGYLFSPEVALVEIDNGAEIMAVAYNIADIINKIGFGVVAWMGAKKATEALAAE
>Marine metagenome GOS_5136229 (ECT64541)
MIENGPLYVKPVRKHLKIMSLDRFSRTTSLLLVATLALAMAYTVSAETTTNPATADWLNDGENDGLELVTFFLFFVGYISMGAAFVFFMAERSNVAPQYRTTMTISALIVGIAAFHYYYMRGVYVDHQAVSIEYRYMDWIITVPLMALKFPSLVGKDAITDDKFAGLGFTGICFTGAIIMIGFGYLGEAGLMDAYLALLLGGMGWAMIVVATGTPWSSGKGVDNSKIAPELMWSANALRWFIVVGWIIYPLGYLFSPEVAIIDIGEKVNCTWVSHTTSLT
>Marine metagenome GOS_8723453 (EBK49372)
IYNSDSRHPEELEMNSKLSKFSPRTNAMIAGATLLAIMFAQNVTAGTIDPETEYAGDALGRATFFMFFIGYISMGAAFVFFMSERNNVAPEYRTTMTISALIVGIAAFHYYYMRGVYIDTGAVSTDYRYMDWIITVPLMALKFPSLVGKDAITDNKVLGLGFTGVCFVGALIMISFGYLGEIGEIDAALGLILGGVGWAMIMVATGLPFGLYDGKGVDNSKIKDELVWSANALRTFILVGWIIYPLGYLVGTDMVDAGSDGKEIMAILYNIADMINKIGFGVVAWMGAKKASAMMS
>Haloarcula marismortui ATCC 43049 (YP_137680)
MDAVSVVYGITAAGFAVGVAIVGFLYASLEGSDERPILAALALIPGVAGISYVAMVFGIGTVTIGETTLVGFRYLDWVVTTPLLVGFIGYTAGASRRAIFGVMAADALMILAGVGAVVAAGTLKWALFGVSAVFHISLFAYLYLIFPRSVPDDPQRIGLFSLLKNHVGLLWIAYPLVWLAGPEGLGFATYVGVSITYAFLDLLAKVPYVYFFYARRQVFATKLLRDSGDTTVTPAD
>Halobacterium salinarum strain R1 (YP_001689404)
MLELLPTAVEGVSQAQITGRPEWIWLALGTALMGLGTLYFLVKGMGVSDPDAKKFYAITTLVPAIAFTMYLSMLLGYGLTMVPFGGEQNPIYWARYADWLFTTPLLLLDLALLVDADQGTILALVGADGIMIGTGLVGALTKVYSYRFVWWAISTAAMLYILYVLFFGFTSKAESMRPEVASTFKVLRNVTVVLWSAYPVVWLIGSEGAGIVPLNIETLLFMVLDVSAKVGFGLILLRSRAIFGEAEAPEPSAGDGAAATSD
>Haloarcula marismortui ATCC 43049 (YP_136594)
MLPLQVSSLGVEGEGIWLALGTVGMLLGMVYFMAKGWDVQDPEQEEFYVITILIAGIAASSYLSMFFGFGLTEVELVNGRVIDVYWARYADWLFTTPLLLLDIGLLAGASNRDMASLITIDAFMIVTGLAATLMKVPVARYAFWTISTIAMLFVLYYLVVVVGEAASDASEEAQSTFNVLRNIILVAWAIYPVAWLVGTEGLGLVGLFGETLLFMILDLTAKIGFGFILLRSRAIVGGDSAPTPSAEAAD
>Natronomonas pharaonis DSM 2160 (YP_325981)
MTETLPPVTESAVALQAEVTQRELFEFVLNDPLLASSLYINIALAGLSILLFVFMTRGLDDPRAKLIAVSTILVPVVSIASYTGLASGLTISVLEMPAGHFAEGSSVMLGGEEVDGVVTMWGRYLTWALSTPMILLALGLLAGSNATKLFTAITFDIAMCVTGLAAALTTSSHLMRWFWYAISCACFIVVLYILLVEWAQDAKAAGTADIFSTLKLLTVVMWLGYPIVWALGVEGVAVLPVGYTSWAYSALDIVAKYIFAFLLLNYLTSNEGVVSGSILDVPSASGAPADD
>Nostoc sp. PCC 7120 (NP_487205)
MNLESLLHWIYVAGMTIGALHFWSLSRNPRGVPQYEYLVAMFIPIWSGLAYMAMAIDQGKVEAAGQIAHYARYIDWMVTTPLLLLSLSWTAMQFIKKDWTLIGFLMSTQIVVITSGLIADLSERDWVRYLWYICGVCAFLIILWGIWNPLRAKTRTQSSELANLYDKLVTYFTVLWIGYPIVWIIGPSGFGWINQTIDTFLFCLLPFFSKVGFSFLDLHGLRNLNDSRQTTGDRFAENTLQFVENITLFANSRRQQSRRRV
>Salinibacter ruber DSM 13855 (YP_445623)
MLQELPTLTPGQYSLVFNMFSFTVATMTASFVFFVLARNNVAPKYRISMMVSALVVFIAGYHYFRITSSWEAAYALQNGMYQPTGELFNDAYRYVDWLLTVPLLTVELVLVMGLPKNERGPLAAKLGFLAALMIVLGYPGEVSENAALFGTRGLWGFLSTIPFVWILYILFTQLGDTIQRQSSRVSTLLGNARLLLLATWGFYPIAYMIPMAFPEAFPSNTPGTIVALQVGYTIADVLAKAGYGVLIYNIAKAKSEEEGFNVSEMVEPATASA
>Krokinobacter sp. 4H-3-7-5 (YP_004431469)
MKFLLLLLADPTKLDPSDYVGFTFFVGAMAMMAASAFFFLSLNQFNKKWRTSVLVSGLITFIAAVHYWYMRDYWFAIQESPTFFRYVDWVLTVPLMCVEFYLILKVAGAKPALMWKLILFSVIMLVTGYFGEAVFQDQAALWGAISGAAYFYIVYEIWLGSAKKLAVAAGGDILKAHKILCWFVLVGWAIYPLGYMLGTDGWYTSILGKGSVDVAYNIADAINKIGFGLVIYALAVKKNEVDVV
>Krokinobacter eikastus NBRC 100814 (BAN14807)
MKFLLLLLADPTKLDPSDYVGFTFFVGAMAMMAASAFFFLSLNQFNKKWRTSVLVSGLITFIAAVHYWYMRDYWFAIQESPTFFRYVDWVLTVPLMCVEFYLILKVAGAKPALMWKLILFSVIMLVTGYFGEAVFQDQAALWGAISGAAYFYIVYEIWLGSAKKLAVAAGGDILKAHKILCWFVLVGWAIYPLGYMLGTDGWYTSILGKGSVDVAYNIADAINKIGFGLVIYALAVKKNEVDVV
>Fulvimarina pelagi HTCC2506 (EAU40025)
MQDTELFADQLGNIENLVSLTVGQYTMGSLILMVSYGAHFAFVLYFLMTSLQLAPRYRIVPIMSAIVMVSAGLSLLREFNAWEQSYEFVEGMYQPLAENSTFTNAYRYGNWTITVPILLTQLPLAFGLLRPELHVRAARMCIPALLMIWTGLVGQFGETGNYLRLNVWGVISTIFFVWLIIEVRGVISRAIAMGPAELAAWPKNIWWFFLAFWGLYPIAYALPQLGHTGDIVVIRQLLYSIADVFSKLVYGIILSRYVLRRSALEGYKPAIEALSRTPVDLSMSKNGGAGYGDGDR
>Citromicrobium sp. JLT1363 (WP_010414786)
MVAPITDNTVVSPPIPEVNTALANQLGNIENVVTLTMQQYTLGSLILMVSYGACFAFILFFLMSVQNLAPRYRLVPILSAVVMASAGLSLLQEFSLWKDSYAFVDGLYRPLAENETFTNAYRYGNWTITVPILLTQLAIAMGLRQGEIQRRSLRMGVPAVLMIWTGLYGQFGEVGDFSHLNLWGVVSSIFFLWLILEVRQTLIAGISSTPDILKPWPNNLWWFFLATWGLYPIAYALPQLGATAEIVIARQGIYSLADIASKLIYGIILARFVLRRSAYEGYMPAAEALASAPEKPNTGGPGLRRAP
>Citromicrobium sp. JL354 (WP_010235302)
MAAPIADPTVAEPQIAQADAAISAIENLVTLTSQQYHLGSLILMVSYAAFFAFILFFLMSVQNLAPRYRLVPILSAVVMASAGLTLLQEFGLWKESYAYVDGLYRPLAQNDSFSNAYRYGNWTITVPILLAQLAIAMGLRQAEVHRRALRMAVPGVLMIWTGLYGQFGAVGDFSHLNLWGVISSIFFLWLILEVRQTLIAGLATTPDILKSWPSNLWWFFLASWGLYPLAYALPQLGATGDLVVARQAIYSFADIASKLIYGIILARFVLRRSAFEGYMPAAEALAPTPDKPNTGGPGLRRAP
>Dokdonia sp. PRO95 (AEX55013)
MTQELGNANFENFIGATEGFSEIAYQFTSHILTLGYAVMLAGLLYFILTIKNVDKKFQMSNILSAVVMVSAFLLLYAQAQNWTSSFTYNEEVGRYFLDPSGDLFNNGYRYLNWLIDVPMLLFQILFVVSLTSSKFSSVRNQFWFSGAMMIITGYIGQFHEVSNLTAFLVWGAISSAFFFHILWVMKKVIKEGKEGISPAGQKILSNIWILFLISWTLYPGAYLMPYLTGVDGFLYSEDGVMARQLVYTIADVCSKVIYGVLLGNLAITLSKNKELVEANS
>Dokdonia sp. MED134 (EAQ40507)
MNLLLLSTALDKIASDDYVAFTFFVGAMAMMAAAAFFFLSMNSFDRKWRTSILVSGLITFIAAVHYWYMRDYWQANAESPTFFRYVDWVLTVPLMCVEFFLILKVAGAKKSLMWRLIFLSVVMLVTGYIGEAVDRDNAWLWGLISGAAYFVIVYDIWLGSAKKLAVRAGGAVLSAHKTLCWFVLVGWAIYPIGYMAGTPGWYEGIFGGLSLDVVYNLGDAINKIGFGLVVYNLATIASNTKSLEETA
>Dokdonia sp. PRO95 (ACM89772)
MKFLLQLLLLADPTKLDPSDYVGFTFFVGAMAMMAASAFFFLSLNQFNKKWRTSVLVSGLITFIAAVHYWYMRDYWFAIQESPTFFRYVDWVLTVPLMCVEFYLILKVAGAKPALMWKLIVFSVIMLVTGYFGEAVFQDQAALWGAISGAAYFYIVYEIWLGSAKKIAVAAGGDILKAHKILCWFVLVGWAIYPLGYMLGTDGWYTSILGKGSVDIAYNIADAINKIGFGLVIYALAVKKNEVEVV
>Nonlabens dokdonensis DSW6 (AGC75421)
MNFLLSTLEVAKMATDDYVGFTFFIGSMAMMAASAFFFLSLSQFDNKWRTSVLVSGLITFIAAVHYFYMRDYYAATDSSPTFFRYVDWTLTVPLMCVEFYLILKVAGAKLGLMWKLIFWSVVMLVTGYFGEVIALGNPTMQWVWGLVSGIAYFIIVYMIWFGEAKKLATSAGGAVLKAHNILCWFVLVGWAIYPLGYILGTEGGLFGLQLVEDPKAAQEAMDVVYNIGDAINKIGFGLVIYSLAVTSSKKVEA
>S1-08 NM-R2 (BAO54106)
MQQLGNSNFENYIGASEGFSEMAYQMTSHVLTLGYAVMLAGLLYFILTIKKVDKRFQMSNILSAVVMVSAFLLLYAQAGNWTSSFTFDIELGRYFLDPDGDLFNNGYRYLNWLIDVPMLLFQILFVVTLTKSKLSSIRNQFWFSGTMMIITGYIGQFYEVSDITWFLIWGAISTVFFFHILYLMKKVINEGKEGISTKGQKILSNIWILFLISWFLYPGAYLMPYLGGIDGFLYNESGVVGRQITYTIADVCSKVIYGVLLGNLAMTLSTKNKNEHKPA
>S1-08 NM-R3 (BAO55276)
MKNIESLFDYSAGQFEFIDHLLTMGVGVHFAALIFFLVVSQFVAPKYRIATALSCIVMVSAGLILNSQAVMWTDAYAYVDGSYQLQDLTFSNGYRYVNWMATIPCLLLQLLIVLNLKGKELFSTATWLILAAWGMIITGYVGQLYEVDDIAQLMIWGAVSTAFFVVMNWIVGTKIFKNRATMLGGTDSTITKVFWLMMFAWTLYPIAYLVPAFMNNADGVVLRQLLFTIADISSKVIYGLMITYIAIQQSAAAGYVPAQQALGRIGMDSKAA
>S1-08 NM-R1 (BAO54171)
MNNLLLNIEVVRLAADDYVGFTFFVGCMAMMAASAFFFLSMSSFERKWRTSILVSGLITFIAAVHYWYMRDYWSGFAESPVFFRYVDWVLTVPLMCVEFYLILKVAGAKKSLMWKLIFLSVVMLVTGYFGEAVDRGNAWLWGLFSGVAYFWIVIEIWFGKAKKLAVAAGGDVLAAHKTLCWFVLVGWAIYPIGYMAGTPGWYDSIFGGWDLNVIYNIGDAINKIGFGLVIYNLAVQATNKKDGLVN
>Krokinobacter eikastus NBRC100814 (BAN14808)
MTQELGNANFENFIGATEGFSEIAYQFTSHILTLGYAVMLAGLLYFILTIKNVDKKFQMSNILSAVVMVSAFLLLYAQAQNWTSSFTFNEEVGRYFLDPSGDLFNNGYRYLNWLIDVPMLLFQILFVVSLTTSKFSSVRNQFWFSGAMMIITGYIGQFYEVSNLTAFLVWGAISSAFFFHILWVMKKVINEGKEGISPAGQKILSNIWILFLISWTLYPGAYLMPYLTGVDGFLYSEDGVMARQLVYTIADVSSKVIYGVLLGNLAITLSKNKELVEANS
>Krokinobacter sp. 4H-3-7-5 (WP_013750003)
MTQELGNANFENFIGATEGFSEIAYQFTSHILTLGYAVMLAGLLYFILTIKNVDKKFQMSNILSAVVMVSAFLLLYAQAQNWTSSFTFNEEVGRYFLDPSGDLFNNGYRYLNWLIDVPMLLFQILFVVSLTTSKFSSVRNQFWFSGAMMIITGYIGQFYEVSNLTAFLVWGAISSAFFFHILWVMKKVINEGKEGISPAGQKILSNIWILFLISWFLYPGAYLMPYLTGVDGFLYSEDGVMARQLVYTIADVCSKVIYGVLLGNLAITLSKNKELVEANS
>Actinobacterium MWH-EgelM2-3.D6 (ACN42852)
MLELTANQWNTIYNVFSFGLISMLACTVYTLVSQSRVLPKYRNALVLSSMVTFIAGYHYWRIFNSFTDASDGYKVATTGPESFNEGYRYVDWLLTVPLLLVEVIAVLALAKAVSSSLITRLVPASAAMIALGYPGEISADDGTKILWGVLSTIPFLYILYVLFVELGKSLERQPAGVAATVGRLRWLLLATWGVYPISYLFPLLNITGTDAFMYRQIGYTVADVLAKCVFGLTIYKIAKMKSAAEGMSEDK
>Gloeobacter violaceus PCC 7421 (NP_923144)
MLMTVFSSAPELALLGSTFAQVDPSNLSVSDSLTYGQFNLVYNAFSFAIAAMFASALFFFSAQALVGQRYRLALLVSAIVVSIAGYHYFRIFNSWDAAYVLENGVYSLTSEKFNDAYRYVDWLLTVPLLLVETVAVLTLPAKEARPLLIKLTVASVLMIATGYPGEISDDITTRIIWGTVSTIPFAYILYVLWVELSRSLVRQPAAVQTLVRNMRWLLLLSWGVYPIAYLLPMLGVSGTSAAVGVQVGYTIADVLAKPVFGLLVFAIALVKTKADQESSEPHAAIGAAANKSGGSLIS
>Beta proteobacterium KB13 (ZP_05081813)
MEVGGYNLVYNSLSFAIATFGAATVFFFAQRSQVAPAYKTALSLSGLVCLIAFYHYLRMFESFNDAYTLVNGTVEATGAQFNDAYRYVDWLLTVPLLLLELVLVMRLSKEETYSKGTKLALAAAVMVILGYPGEVITDPSMYGDRWMWWVLAMIPFVYIVWDLVSGLGASISKQPKAVQGLVSKARTLTILSWCFYPIVFVFPMIGLQADPGAVNPAIQVGYTVADVVAKALFGVMIYMIAQRKSDAGA
>Octadecabacter antarcticus 307 (ZP_05050139)
METLSLGQYDLIFNAFSFGFATLAAATLFFWLGIGQVKQEYKLALIVTGLVTFIAAYHYFRIGQSWVDAYTLVDGVHVPTEKVFNSAYRYVDWLLTVPLLLVELILVMSLSRSETVSRATSLGLAALLMVALGYPGEVSDSLGVRWVFGQLSMVPFLWIIYQLYKGLGDAIESQPESARGLVRLARNVTVGSWCFYPVVYFAGAIGLEGATATVIVEVGYTIADIIAKAGFGVIIFLIALRKSEDPQNDKTLTVPAGEGPKDKNTKTVPAE
>Octadecabacter arcticus 238 (ZP_05063020)
METLSLGQYDLIFNAFSFGFATLAAATLFFWLGIGQVKSEYKTALVITGLVTFIAAYHYFRIGQSWVDAYTLVDGVHVPTEKAFNSAYRYVDWLLTVPLLLIELILVMSLSRSETVSRATSLGLAALLMVALGYPGEVSDSGGVRWIFGLLSMIPFLWIVFQLYVGLGKAIESQPENARGLVRTARNVTVGSWCFYPVVYFAGAVGLEGPFATVVVEVGYTIADIIAKAGFGVLIYMIAMRKSEDTNDSIKTAVPAE
>Truepera radiovictrix DSM 17093 (YP_003705905)
MLTMENLLTYSPVSYSIVSNTLTLGYAAMAAGLVYFVTTSKRAAPPYRLSSTLSAVVMVSAFLALYQLHQTWLSAFTFNGEVWEGGATAFNNGYRYINWSIDVPILLTQLLIVMGFTGARFRRLWLQFVVAGLAMIYTGYAGQFYEATDSARLYLWGAISTAFFLWILVLVRRTIFDPPDALPERAAGLMRGVWWVLLGSWLLYPGAYLMPVFALSEGGVVARQISFTVADVVSKVIYGVMLSRVAELRSQADGYAHALESETQPNPDRRGGAGVAAVQPQGGRAPRKGRVHRS
>Truepera radiovictrix DSM 17093 (YP_003706581)
MQPSPHRLGNATFENYVGLESGYTEMAYQMSAHVLTVGYAIMLAALIYFILTIRQVRPRYRMSSILSVVVMVSAFLLLLIQQLNWTSALQFDPATARYRLAPEGVEGIVTAGDLFNNGYRYLNWLIDVPMLLFQILFVVTLSRSSFASVRNQFWFSGVAMIITGYVGQFYEVTRPGLFFLWGSISTVFFIHILIVMRRVIKEGVENAPDSAKGMLGAIWPLFLISWMLYPGAYLMPYLYSFSLEPALSESAVVARHLTYTVADVTSKVIYGVLLAAAATRMSKAEGYDWEVQTA
>4Indibacter alkaliphilus (WP_009036080)
MENLGNATFENYIGLQDGFNEMAYQMVAHVLTLGYAVMLAGLFYFVLTIKTVAPRFRTSSVLSVVVMVSAFLLLYVQASNWTESFVFDTERGKYFLGEGNDLFNNGYRYLNWLIDVPMLLFQILFVVTLTKSNFSSIRNQFWISGTGMIVTGYIGQFYEVTDLTMFAIWGAISTVFFFHILWLMKKVIDEGKDGIPAKAQETLQSIWVLFLVSWMLYPGAYLMPHLAGIEGLFFSEIGVVARQITYTIADVSSKVIYGILLTNVAQVMSKEEGYLEHTT
>Actinobacterium SCGC AAA278-O22 (WP_017954688)
MSVTLDHNQWNLVYNIFSFGLISMLACTVYTLVSQSRVLPKYRNALVMSSMVTFIAGYHYFRIFNSFNEASDGMAVNVSGDQGAFNEAYRYVDWLLTVPLLLVEVIAVLALAKEVSSSLISRLVPASAAMIALGYPGEISSDKNTAILYGVLSTIPFLYILYVLFVELGKSLDRQPAGVGETVGRLRLLLIATWGVYPVSYILGMNGDPTASSFVGVQVGYTIADILAKCVFGLTILKIARMKSHAEGMPADH
>Actinobacterium SCGC AAA278-I18 (WP_018224468)
MGSLSLTDGQFGILYNIFSFGLVSMLACTVYTLVSQSRVLPKYRGALVMSSMVTFIAGYHYMRIFNSFDSSFEAGALKTGTGAGAFNEAYRYVDWILTVPLLLVEVIAVLGLAKAASSSLISRLVPASAAMIALGYPGEISNVNNTKVLYGVLSTIPFLYILYVLFVELSKSLDRQPEGVAATVGRLRLLLIATWGVYPISYLLPILDSANAASAGAFVNRQIGYTIADVLAKCVFGLTILKIAKMKSAAEGMKEGS
>Candidatus Aquiluna sp. IMCC13023 (WP_007540677)
MLFTTIFLFVARERVLPRYRMAVMVSGTVTAIAAYHYFRMFDSFNETFGPEAVEGVVYNVGYRYIDWFLTVPLLLVETIAVLALARAVQTKMLVRLVPAAALMIGLGYPGDAQLNLFYEGDASLWGLLSTIPFLYILYVLFVELGKSLDRQPAGVVKKIKELRLLLLATWGVYPIAFIASMNATGFDETSFVLREAGYTIADILAKCLFGLMIFTIARIKSAADDAEFAKTEYKEEVSK
>Sphingopyxis baekryungensis (WP_022671827)
MHRTGNISMEDLVTNLPNLVSLTDGQWTMGSLILMVSYGAHFAFIIYFIMTSLQLAPRYRVVAVLSAVVMASAGMSLLREWSMWSDTFEFVAATGLWEPATGGQTFSNAYRYGNWTITVPLLLIQLPIALGLARGQLHKRSLRMIVPALLMIWTGLYGQFGEANDFAQLNIWGVISSLFFFWLIFEVWGVVKLGKTETPADLKPWAGNLFWYFLVTWGIYPIAYALPQLGQDGNVVVAQQLLFSIADISTKLIYGVILSRFCLRRSAIEGYEPAVLALDTTGAGSSMASRVE
>Sphingopyxis baekryungensis (WP_022673699)
MIGFVIMSLGSLLIYMHGSKHPEIRHHTHFHAVVPFIAATSYLAMTLGLGVTAVDGETLYLPRYVDWTFTTPILLVGLTLTGLHEHHRHSSYILPIVVLDVLMIVTGLFSALADNAAERWIWYAWSCVAFAGVLYLLWVPVRAISDEMGGQMETVYRKNLLFLTVVWFFYPIVFLLGPQGVGIIDNVADVWLILVLDVIAKVVYGFLSASRFKTVPRDEFPKMA
>Sphingopyxis baekryungensis (WP_022674213)
METLTAAQYFFVYNAFSFTLATMAAATLFLWLSRSQVAPAYRTALTVSGLVTAIAAYHYFRIFESWSAAFSVRDGVVTATGLLFNDAYRYVDWLLTVPLLLIELVLVMRLSSSETASKATRLGFAAALMIILGYPGEIATDNTTRAIWGAISSIPFAYIVYELFVGLGAAIQRQPEGARVLVNRARWLTFASWGFYPIVYMMPFTSFSGSSVETGLQIGYTIADLIAKAGVGVLVFMIAVRKSAAEGYENGVLAGAPGLPADGSPAASHVASPAAGQPDTHN
>Pantoea vagans C9-1 (ADO10039)
MDQTAFMIGFSVMAIASLIIYATGDKKYPFGHHTLVHASVPFIAATAYLAMAFGLGNLTLDNGTVVYLARYADWSVTTPLLLAGLVMLAFHEQGKPGEMGGFLTAIIVLDVMMIITGLVSSLAETSVAKWVWYLWSCAAFLGVVYLLWGPLRAIAATRGNALAGAYNKNVALLTIVWFIYPIVFLVGPEGLRIITDATSVWAFLILDIIAKVIYAFYAAANMKKALSHAVPVGAVRR
>Sphingomonas sp. PAMC 26621 (WP_010215292)
MDQTAFLVGFTVMSLGSLAIYATGKKSCPAGHHTLLHASVPFIAATAYLAMAFGIGTLLSFDGSITYLARYLDWSVTTPILLAGLALTAFHEHGKPGTVGGYLTAIIVLDVLMILTGLISSLAPASPAKWVWYVWSCVAFVGVLYLLWGPLLKHARSHSAALGTAYTKNLTFLTVVWFLYPIVFLLGPEGLKVITDPTSVWAFLIMDIVAKVVYAFYAAVNLDKALPHQGDDRPYRS
>Sphingomonas sp. RIT328 (WP_037533723)
MDQTAFLLGFAIMSLASLAIYATGKKTPPSGHHTLLHSSVPFIAATAYLAMAFGIGTLLKVDGSAVYVARYLDWSVTTPILLAGLVLLAFHEQGRTGEVGGHLTAIIVLDVLMIVTGLVSALAGPPLIKWVWYAWSCVAFLSVLYLLWGPLRAKAVERGAALGGAYNKNLAFLTVIWFLYPIVFLVGPEGLKIISDPASVWAILIMDVLAKVVYAFYAASNLEKALAQHADSRGDRW
>Pantoea ananatis (CCF09688)
MDQTAFLIGFSVMALASLVIYASGKKIFPLRHHTLMHASVPFIAATAYLAMAFGFGNLATESGSIVYLARYADWSVTTPVLLAGLVMVAFHEQSKPGEMGGFLTAIIILDVMMIITGLVSALATTFAAKWVWYLWSCAAFLGVVYLLWGPLRTIAAGRGRAMAVAYNKNVALLTVVWFIYPIVFLVGPEGLKVITDPASVWAFLVLDIIAKVFYAFYAASSLEKALRHSTSDGAVRV
>Asaia astilbis (WP_025822576)
MTQTVLWLTALIMFAGGTALLLLGKRRTETEGVMSLAHGIVPIIAGCLYVAMATGQGVLMLPTDATLAGAAATTRTLWFGRYIDWVFTTPLLLLGLGYLGMFSGRKRFDLLLGAITADVIMVITAFAFSASENVVSRWIWFVLSCLAFLGVYYVIWVSQLEASRQETPAVQRAYIRSAAVLSVLWMVYPIILALSPDGLGIASDATSVLVLAITDVLAKVGFGFLSLSDDRKLTNV
>Asaia platycodi (WP_025840800)
MTLTVLWVTALIMFAGGTALLLLGKRRTETEGVMSLAHGIVPIIAGCLYVAMATGQGALLLPTDATLAGAANTTRIFWFGRYIDWLFTTPLLLVGLGFLGMFRGRKRTDLLLGAVAADVIMVITAFAFSASENLVDRWIWFILSCVAFLGVYYVIWVSQLQANRLERPEVQSAYIRSAAILSVLWMVYPVILALSPDGLGLVSDAASVLIIAVTDVLAKVGFGFLGLSDDRELTTV
>Gloeocapsa sp. PCC 7428 (WP_015190286)
MDLQALFHWLYILGMAVGAIYFISLSTNPRGVPKYEYLVAAFIPIWSGLAYLSMNLPHGELEQGKIAVAGQITHFARYIDWVVTTPLLLLALSWTGMHRLQKKDWTLIAALMMTQVIVVVCGLVADLSVIPWVRYLWYFNGVVAFLVVLWGIWGPLRAKTRSQGAELSNFYDRLTTYFTVLWICYPIVWILGPSGFRVFNQTVDTFLFCLIPFFSKVGFSFLDLHGLRNISSGATESATDRTVGNIMQFFLGTPKRRRLSMQRRSFY
>(SRI) Salinibacter ruber M8 (CBH25654)
MDPITIVYIIGTLGMLVGIPPALSLVGDEVGLDFDYVWAIPGIAAFMYLLMTFDVGSVQFQGYHVPIPRYIDWALTTPLLVGYTAYIAGASRSMIAGTALADFMMIVFGLGAVAFSSTAQWVFFGLSSACHLTLLAFLYGPVRNSAFGEPPSHRRLARLLLNYVGLLWLAYPLVWLFGPGLQWVDAAGIAVIISYLDVTAKVPFVYFIYRARKNFVKVQDEVPEATSGQGGAATAAPAA
>SR2 Halobacterium salinarum R1 (CAP14279)
MALTTWFWVGAVGMLAGTVLPIRDCIRHPSHRRYDLVLAGITGLAAIAYTTMGLGITATTVGDRTVYLARYIDWLVTTPLIVLYLAMLARPGHRTSAWLLAADVFVIAAGIAAALTTGVQRWLFFAVGAAGYAALLYGLLGTLPRALGDDPRVRSLFVTLRNITVVLWTLYPVVWLLSPAGIGILQTEMYTIVVVYLDFISKVAFVAFAVLGADAVSRLVAADAAAPATAEPTPDGD
>Salinibacter ruber M8 (CBH25915)
MFEAVLDNAALASSIYVNIALAGLTIIVIAVMSRSIHDSRAKLITMSTLMISVVSISSYMGLASGLTIDPLVMPEGHPLAGQEVLSLWGRYLTWAFSTPFILLALGLLARSTTDKIFSAIVLDVFMCLTGLAAALTTSSHAMRWLWYALSTAFFVGVLYYLLVEWPAEADEAGTADIFSTLQWMTIVLWIGYPVVWALGNEGLALLEVGATSWAYSGLDIFAKYAFTIILVLYVSDEPDAVVSTSPATA
>Halobacterium salinarum  (BAA07822)
MTAVSTTATTVLQATQSDVLQEIQSNFLLNSSIWVNIALAGVVILLFVAMGRDLESPRAKLIWVATMLVPLVSISSYAGLASGLTVGFLQMPPGHALAGQEVLSPWGRYLTWTFSTPMILLALGLLADTDIASLFTAITMDIGMCVTGLAAALITSSHLLRWVFYGISCAFFVAVLYVLLVQWPADAEAAGTSEIFGTLKILTVVLWLGYPILWALGSEGVALLSVGVTSWGYSGLDILAKYVFAFLLLRWVAANEGTVSGSGMGIGSGGAAPADD
>Pseudomonas putida S610 (EST15450)
MIQTPLLIGFIVMALASLAIYIKGAHYGPLLGHTLIHAAVPFIAATAYLCMYLGVGNLIKVDGSVTYLARYVDWAFTTPLLLAGVVSSAYYGTRDLYGKSGYITAIVTLDVIMIVTGLIASLAPYGVIKWVFFAWSCAAFAGVLYLLWKPVASIASQQPGVSPAYRRNVGFLTVLWLIYPVVFAVGPEGFWAVSDATTVWVFLVLDVLAKVVYAFTSERNLRAVPVGRGY
>Acetabularia acetabulum Ace2 (AEF12207)
MADVETETGMIAQWIVFAIMAAAAIAFGVAVHFRPSELKSAYYINIAICTIAATAYYAMAVNYQDLTMNGERQVVYARYIDWVLTTPLLLLDLIVMTKMGGVMISWVIGADIFMIVFGILGAFEDEHKFKWVYFIAGCVMQAVLTYGMYNATWKDDLKKSPEYHSSYVSLLVFLSILWVFYPVVWAFGSGSGVLSVDNEAILMGILDVLAKPLFGMGCLIAHETIFKKMESKETLIEKVVATAQAIA
>Acetabularia acetabulum Ace1 (AEF12206)
MSNPNPFQTTLGTDAQWVVFAVMALAAIVFSIAVQFRPLPLRLTYYVNIAICTIAATAYYAMAVNGGDNKPTAGTGADERQVIYARYIDWVFTTPLLLLDLVLLTNMPATMIAWIMGADIAMIAFGIIGAFTVGSYKWFYFVVGCIMLAVLAWGMINPIFKEELQKHKEYTGAYTTLLIYLIVLWVIYPIVWGLGAGGHIIGVDVEIIAMGILDLLAKPLYAIGVLITVEVVYGKLGKEEAQPLTA
>Leptosphaeria maculans LR (AAG01180)
MIVDQFEEVLMKTSQLFPLPTATQSAQPTHVAPVPTVLPDTPIYETVGDSGSKTLWVVFVLMLIASAAFTALSWKIPVNRRLYHVITTIITLTAALSYFAMATGHGVALNKIVIRTQHDHVPDTYETVYRQVYYARYIDWAITTPLLLLDLGLLAGMSGAHIFMAIVADLIMVLTGLFAAFGSEGTPQKWGWYTIACIAYIFVVWHLVLNGGANARVKGEKLRSFFVAIGAYTLILWTAYPIVWGLADGARKIGVDGEIIAYAVLDVLAKGVFGAWLLVTHANLRESDVELNGFWANGLNREGAIRIGEDDGA
>Parastagonospora nodorum SN15 (EAT91836) Ph1
MSLFKRANNAINVNTNTVNGRTADIAITDHGSDLYFAICAAMTVSGFVFIGLGMRKQRRDRIFHYLTAAVVFVAAIAYFTMGSNLGFTPIEVEFKRNNPVVRGNYRSIYYVRYIDWVITTPLLLTDLMLTAGMPWPSILWTIIVDEIMIITGLVGALVTSKYKWGYFAFGNLALVYIIYQLVWESRTHARHFGRDVERTFLMCGSLTAFLWILYPVAWGVAEGGNVISPDSEAIFYSILDFLAKPVFGALLIWGHRNIDPARLGLAIKDYDHDTSVSEKRKPDVAPGTTAAHNPPLDGPANV
>Parastagonospora nodorum SN15 (EAT92302) Ph2
MLVEQFEEVLKKTSGLPLPTASPTHVAPIPSVVPTTPELQFIGESGQKTLWVVFVLMIIASAGFTALSWRVPLSKRLYHTITTMITIFAALSYFAMATGHGVSVQKIIVREQHDHVPDTFTEVHRQVFWARYVDWSVTTPLLLLDLGLLAGMSGGHIIMAIVADLIMILTGLFAAFGEEGTPQKWGWYTIACIAYIFVIWHLALNGGANATSKGPKLRSFFVAIGGYTLLLWTAYPIVWGLADGSRKIGVDGEVIAYAILDVLAKGVFGAWLLITHAKLRESDVELNGFWSNGLNSEGAVRLGEDDGA
>Neurospora crassa OR74A (EAA30185)
MIHPEQVADMLRPTTSTTSSHVPGPVPTVVPTPTEYQTLGETGHRTLWVTFALMVLSSGIFALLSWNVPTSKRLFHVITTLITVVASLSYFAMATGHATTFNCDTAWDHHKHVPDTSHQVCRQVFWGRYVDWALTTPLLLLELCLLAGVDGAHTLMAIVADVIMVLCGLFAALGEGGNTAQKWGWYTIGCFSYLFVIWHVALHGSRTVTAKGRGVSRLFTGLAVFALLLWTAYPIIWGIAGGARRTNVDTEILIYTVLDLLAKPVFGFWLLLSHRAMPETNIDLPGYWSHGLATEGRIRIGEED
>SG-29-TSA2
MAQTWYWIGLVAMAVGSGVFGVAAARAPERRWQILWTLYFFICLIAAVLYLVMATGFGSYVSADGTKTTWVRYVTWFTSTPLLLLALTYLGRSSMPLVASLLGANAFMIATGFVATILPEDALSLTWWAISTGAYVAIAWAFLGRYKREAKAALPASGAVFDRIVLVHLILWTAYPVVWMLSPEGLDLVGDGPEALMFTILDIAAKVGFGFLAANSLRQIEQNGEAAAFEPGAPAVVASG
>SG-29-DTA
MSLETLLYTVYIASMAAGALLFLSWMRDPKGVPVWEYIVAALIPVWSGLAYLAMALGLGTAEIAGQTTYWARYADWVVTTPLLLTALWMTAVTRSDKSKHVPLLLGLVSADIIMILCGLVGDLSSGPARYVYFGIGVAALVVVFALTWGPLRRVAEQDPEIGGIYRKVAAYLALFWIGYPLTWILGPSGLGIVGQTVDTTLFILLPIFSKVGFSIVDLGMLRAAGGTGCAAHE
>SAORIC28-TSA
MTFTWYWIGVASMAAGSAYFGLAAARATERRWQVLWSLYFFICLIAFALYLVMATDYGAYLAEGGHNTVWIRYVTWFLSTPLLLLALTYLGRSTSTLTGGLLGANAFMIATGFVATVLTEDTPAALHLVWWTISTGAYLAIAWAFLGRYKREAKAALPASASVFDRLVLVHLVLWTAYPVVWLLSPEGLAVFGGPVEAMLYAILDIAAKVGFGFLAANTLRTIEQNGEAGTFAPSRTATA
>SAORIC28-DTA
MAAGALLFITWSRDPKGVPVWEYLVAAIIPVWSGLAYLAMGLGLGTVEVAGQTTYWARYADWVVTTPLLLAALWMTATTRSDKRPHVPTLLTLVAADVVMILSGLVADLSEGSARLVFYGVGVAALAVVFWTAFTSLRRVAHQDAAVGRIYDRVALYLALFWVGYPLTWILGPSGFGVVGQDVDTALFILLPIFSKVGFSVYDLSLLRRLSTEGARVPARPA
>SAORIC28-TTD
MALGSVLFGVGAAKADHRPREILYTLNFFICLVAFALYLTMAMGYGAYVSADGTRTTWVRYATWFLTTPLLLLDLTLVASSRNVLAAQLIGANAFMIGTGFIATVLPEDATAITWYLVSCGAYLAIAYMLLGPYRRSAVAAHPQSAGAFRRLVGVHVFLWTMYPLVWILSPEGLDVVGDAWEAGLFTVLDVVAKVGFGFLALSTLSTVMRNREFLGDEAVPERTTVPRRPLA
>Nodosilinea nodulosa (WP_017301364)
MNLLSQVSFWVGCGILAFGSIVFGLGAWNAKRQSWEEFYIVHFTVTTVAACAYLAMAMGQGEITLQNTDLAAEGVRHIYWARYCDWIVTTPLILFSICRLSKVRGTMIAGIIMSDVLMIITGAIAAFSFAPERYVWYIVSCMFEVAIFVILLGAVRTSAMRQHYDVKNLFNLVFTVFSIYFWAYPIVWILGQKGVGLYGTGVESLLIMLLDITAKVFYGFLLLRDRETLQRMGQLSSVPNSGSGVGNYR
>Leptolyngbya sp. NIES-2104 (GAP98192)
MTQQAWLWIGCLSMAAGAIFFGFGAERAKNDRWQVVYVLNFFICAIASVLYLAMTQRQGFSVIFDRPSFWVRYVTWTFSTPLTIVLLSYLGRTKPIILASMVGADVLMIATGFVAAISPKPITNLWYIVSCGFYLGLAYLLLKHYRGQAIEHFPRSKSVFNRLLTVHLVIWSLYPVVWILAGTGINVINSTTETALYMILDVSAKVGFGFLALSSLQKLEKAGIQELGFDRVPVSQ
>Cyanothece sp. PCC 7425 (WP_012628826)
MIVFWLWLGFVGMTSGAVLFGRAAYKAKTEQWQILLTLNFFICLIATTLYLAMILGQGFINAYDRPIYWVRYLTWGLSTPLILLVITRLGGSSLLLTASLIGADLFMIATGYVAAVSPVPINFIWYLVSCGAFVALFYLLLRPYRVQAIQQHPRAKKAIDQLLSVQLALWTLYPIVWILSKTGFNLLNPTLETISYTLLDLAAKVGFGFFALATLRKQERLQEMPQRLEQVLR
>Leptolyngbya sp. NIES-3755 (BAU14895)
MTQETWLWLGCLSMTAGAIFFGFGAERAKNDRWQVVYVLNFFICAIAAVLYLAMTQKQGFNVIFDRPTFWVRYVTWTFSTPLTIVLLSYLGKTKPAILGSMIGADVLMIATGFVAAISPKPTTNLWYIVSCGFYLGLAYLLLKHYREQAINAFPRSKSVFNRLLTVHLVIWTLYPVVWILARTGINVINSTTETAFYTILDVAAKVGFGFLALSSLQKLEKAESTEVGFDRIPVSQ
>Scytonema tolypothrichoides VB-61278 (KIJ80332)
MIQIWLWIGVISMALGSIFFGFGAHNAKNERWKILYTLNFFICLIAAGLYLAMALGQGVNIINGRPTYWVRFVTWFCSTPLLLLDLTFLGRTSLPITGSLLGANAYMIATGFIATVTPKPTSYIWYVVSCGAYLAIFYLLAQPYRIEAERKHPRSKQAFHKLVIVHLVLWTLYPVVWILSPEGFSAFGQGSETMFYTLLDIASKVGFGFLSLNTLSKLEQAKEPARETQLSY
>Mastigocladopsis repens (WP_017314391)
MTQAWLWIGVISMALGSVFFGFGAHNAKNERWQILYTLNFFICLIAAGLYLAMALGLGVNVINGRPTYWVRFVTWFCSTPLLLLDLTFLGRTSLPLTGSLLGANAYMLVTGFVATVTPKPMSYIWYIVSCAAYLAIVYLLAQPYRIAAERKHPRSKQAFRTLVTVHLVLWTLYPIVWILSPEGFSTFTQGSETMFYTLLDIASKVGFGFLSLNTLHTLEQATEPARETHLSY
>Tolypothrix campylonemoides VB511288 (KIJ78932)
MTQTWLWIGVISMALGSIFFGFGAHNAKNERWQILYTLNFFICLIAAGLYLAMAFGLGVNIINGRPTYWVRFLTWFFSTPLLLLDLTFLGKTSLPITGSLLGANAYMLATGFVATVTPKPMSYIWYIVSCAAYLAIIYLLVQPYRVQAERKHPRSKQAFRKLVTVHLVLWTLYPIVWILSPEGFSSFGQGSETMFYTLLDIASKVGFGFLSLNTLSKLEQAKEPAREEQTSYHIMS
>Synechocystis sp. PCC 7509 (WP_009632765)
MAQIWLWIGVIGMALGSIFFGIGAHNAKNERWKILFTINFFICAIATGLYLSMALGQGRSVIAGRPTVWVRYITWFLSTPLLILDLTFLGKTSLPITASLLGANAYMIATGFVATISADRTIGHIWYVVSCFAFLATVYLLVNQYRKQAERNYPQAKKVFRKLLSVHLVLWTLYPIVWLLGNTGFNAVNQGTETMFYTILDITSKVGFGFLSLNSMHTLEKNTESVSSYESSTI
>Tolypothrix bouteillei VB521301 (KIE09172)
MTQAWLWIGVISMALGSVFFGFGAHNAKSERWKILHTLNFFICLIAAGLYLAMALGLGVNIINDRPTYWVRFLTWFFSTPLLLLDLTFLGRTSLPITGSLLGANAYMLATGFVATVTPKPMSYIWYVTSCAAYLAIVYLLVKPYRVEAERQHPRAKQAFRKLVTVHLVLWTLYPIVWILSPEGFRAFGQGSETMFYTLLDIASKVGFGFLSLNTLHTLEQTRESVRETLMANG
>Chroococcales cyanobacterium CENA595 (KJH72993)
MGQIWLWIGVISMALGSVFFGVGAHNAKNERWRILFTLNFFICAIAAGLYLSMALGQGRSVIEGRPTVWVRYITWFLSTPLLLLDLTFLGKTSLPITASLIGANAYMIVTGFVATISADRTIGHIWYVVSCFAFLATVYLLVNQYRKEAERKHPRSKKVFRKLLAVHLVLWTLYPIVWLLGNTGLNAINQGVETMFYTLLDITSKVGFGFLSLNSMHNLEQAGEVQPVQGYESSAI
>Scytonema millei VB511283 (KIF20060)
MTFLWQWLGVFGMSFGAIVFGIGAHNAKNQRWQILYTLNFFVCAIAAGLYLIMALGQGVDFINGRPIFWIRYVSWFISTPLLLLILTYLGKTSITTTASLVGANAYTIAAGFVATISPYPVNYIWYIVSCAAYCATVYLLLHQYRPQVERTFPRVIPAFHKLLKVHLIIWTFYPIVWILSPAGLNFLNISVETMFVTLLDLGSKVGFGFLSLQTMTAIEKARQQAKTASSLVVFR
>Chroococcidiopsis thermalis PCC 7203 (AFY87851)
MTFLWQWLGVFGMSFGAIVFGIGAHNAKNQRWQILYTLNFFVCAIAAGLYLIMALGQGVDFINGRPTFWVRYVSWFISTPLLLLILTYLGKTSVTTTASLLGANAYTIAAGFVATISPYPVNYIWYIVSCAAYCATVYLLLNQYRPQVERTFPRVIPAFHKLLKVHLTIWTLYPIVWLLSPAGLNFLNISVETMFVTLLDMASKVGFGFLSLQTMSAIEKARQQAKTASSLVVFR
>Tolypothrix bouteillei (WP_050046213)
MTQFWLWIAFIGMVIGCIYFGLKAIAMRRKEGMEFPLESFFITLWAAALYLTMILGETVTPINGQTVYWGRYVDWAVTTPLLLLEIGVIAGLRPKLIAGVMGADIFMILTGLVATLEAPPYNYLWWIISSGAFLAILGSLLTEYSASAKSRNGRINSLFQTLRNILILLWICYPIVWILGAEGFHVISVGWETLCYAVLDICAKVGFGFVVVSAGNETLAQASNSDRILETAHSYIQREERERSPYR
>Chamaesiphon minutus PCC 6605 (AFY94034)
MVQIWLQIGVVGMILGSLVFGFGASRAADRRWQILYTLNFFICLIAAGLYLAMSLGLGFQVIYDRPTFWVRYITWFCSTPLLILDLAFLGRTNLPITCSLIGANAYMIATGFVGAITPKPMNQIWYLVSCGAFIATLYLLLKPYRSQAEQHYPHAKQVFRKLLTAHVVLWTLYPVVWILAATGLGVLSQGYETMGYTLLDLASKVGFGFLSLNSLYQLESQKV
>Hassallia byssoidea VB512170 (KIF37192)
MIQAWLWTGVIGMAFGGIFFGFGAHNAKNEQWKILYTLNFFICLIAAGLYLAMALKQGVNIINDRPTYWVRYVTWFLSTPLLLLDLTFLGRTSLPITGSLLGANAYMIATGFVATISPKPISYIWYIVSCAAYLAVAYMLLNQYRTEAERNHPKSKQAFRKLVTVHLVLWTLYPVVWILGTEGFNVFAQGTETMFFTLLDLASKVGFGFLSLNTLHNIEQAREQRREPISTSL
>Myxosarcina sp. GI1 (WP_052056058)
MTQFWLWTGVITMTIAAFIFGFGAATGKSEPLRILFTLNFFITAIAAGLYLAMAFSQGYANFGERQVYWIRYFTWFLTTPLLLLVLTYLGRTRLSTILGLIGANGYMLVTGFIATISPVPLNFVWYFVSCGAFAGILYLLLKPYRQQAIDNSPKPVGRKVFKKLLTVHVVLWSCYPLVWILGDTGFALIGDRWEAMFYTLLDIAAKVGFGFLSLNSFTKLESNGMTYSSSTEGYTQRA
>Cyanothece sp. PCC 7425 (WP_012626358)
MLAQSFWWFYAGLEAIAVFYLAQLSRSPWGVPRCFYQLAIGISLWSGLMAVLLALGAGQVELGGQVISYARYLDCLIATPGVLLSLCWTGMLTLRREKHLIHALLGMAGVMVFSSWMGDLSTSRACYLWYANSGVAFGAIMKVVWGFLRETAQLQSHPLMPSFYDCLAAYLTVSWGGYALVWVMGSAGWGVIDPTQEAFLFCLLSFAGQTGFLLFNLYGLRRLNQLRLRSLAR
>Scytonema tolypothrichoides VB61278 (WP_052486330)
MNVVYVLAMAAGALLFVSWSRNPRGVPQYEYLIATFIPVWSGMAYLAMAFDQGKVAVDGQITYYARYLDWVVTTPLLLLALALTAMYRIKKDKTLIAALVGADVVMILTGLIADLSPTPLRYIWYFLGVAAFLVILYLVWVPLKAKADSQGPEIGGIFRRVAGLLSVLWVAYPLTWILGPSGVGLLNQTLDTALFTLVPILSKVGWSIVDLSSLRALQGRELPRGARAA
>Chamaesiphon minutus PCC 6605 (AFY92621)
MNLQTTLHWLYVAGMTIGALHFWSLSRNPKGVPQSEYLVAIFIPIWSGLAYMSMALGQGKVEVAGRIVHYARYIDWMVTTPLLLLTLAWTAMQFIKKDWTLIGFLMSTQIVVITTGLIADLSSQNWVRYLWYICGTAAFLVVLWGIWVPLRAKARGQGSELATLYQKLTTYFTVLWIGYPVVWMIGPSGVGLVNQDIDTLLFCILPFFSKVGFSFLDLHGLRGLQNRQSETGFVGEASRNENRAAVGVASPLENRVLHFLGVVNGLLPASGASRSQTRRRSPEWQLVRSRSNYRSRIYLYIKESTDND
>Myxosarcina sp. GI1 (WP_052056064)
MLIDLSISLQEFTFLAQTIPENAPPGINMENWLVYTPIQRQIVSHLLTLGVGAMACGFVYFLLTIKRSAPRYQPSSVLSAVVMVSAFLILFRQLNGWLDAFEFDGQVWRLTVEELGTYTESAFSNGYRYLNWSIDVPLLLTQMLFLFDLSKGHKRRLRIQFIIAGLLMIYTGYIGQFFEVANLTTFLIWGAISTVFFVYIVFLVGQLMGRPRKQLPDKPKKMFMGVWWILLISWTLYPLAYLVPWGWQLYPAWGGWAGVTRQFLFTMADIFSKVIYGVLLSNIAQTRSALEGYEPALKVQPGNGTGSEVYTQSPAQNLE
>hroococcales cyanobacterium CENA595 (WP_045056952)
MDLQALFHWLYIIGMAIGAIHFILLGKNPRGVPRYEYLVASFIPIWSGLAYLSMTLPHGELEQGKIEVAGQIAHFARYIDWVVTTPLLLLALSWTAMHHLQKKDWTLIASLMMTQVIVVVCGLVADLSTVPWVRYLWYINGVIAFLVVLGGIWGPLRAKTRSQGAELSSFYDRLTTYFTVLWICYPVVWILGPSGFGVFNQTVDTFLFCLIPFFSKVGFSVIDLHGLRNLSSSSPTSVDNTVSNVMHFLGSITNDSERRRLARRNRA
>Chroococcidiopsis thermalis PCC 7203 (AFY89683)
MDWQALWHWLYIAGMAIGAIHFIMLGRNPRGVPRYEYLVAAFIPIWSGLAYLSMVLPGAELEQGKIEVAGQVAHFARYIDWIVTTPLLLLALSWTAMHRLHKKDWTLIASLMATQVIVVVCGLVADLSVIPWVRYLWYINGVVAFFVVLAGIWGPLRAKASSQDSALSSFYTKIATYFTVLWVCYPIVWILGPSGFRVFGQTVDTFLFCLIPLFSKVGFSFLDLHGLRNLSSPDTQTRLDESVGGVMRMMGFATVVAQPRRSQAQRKTRYLSGGMR
>HaptophyceaePhaeocystis globosa (AEP68178)
MSAGEFDLVYNSLSFTLASMMASTLFFWLRLSAVHEKYKTAMTITGLVTFIAAYHYLRIFNSWVDAYEFPDVHEGNGDSISIQDPNLTGKPFNDAYRYMDWLLTVPLLLIEIIFCCNLSPDEVAKKAWALGGAAGLMIILGYPGELILEGPALGVRFLFWVAAMVPFAYVVHTLLVGLKEAIASEGNPKVATMLTQVCYATVGSWCTYPVVYLFPMLGFRGPGAVVAIQLGYCAADIISKCGVGFLIYNITVTKSAAL
>DIATOM-Pseudonitzschia granii (AJA37445)
MVTANQFTIVYDVLSFSLATMMATTIFLWMRVPSVHEKYKSALIISGLVTFIAAYHYLRIFNSWTEAYEWTAEGELSATASPFNDAYRYMDWLLTVPLLLIEIILVMKLPADESRSKATTLGIASAAMIAIGYPGELAMSDDSLGTRWVYWIGAMLPFLYIVQTLLVGLNDATQSEADPAIRDLIKGVQWWTVISWCTYPVVYVFPMMGITGTNAIVGIQLGYSVSDIISKCGVGLMIYQITIAKSYALKKGNEETPLYG
>Candidatus Actinomarina minuta (AGQ19369)
MEELTYRLFMVATVGMLAGTVFLLASSREVKPEHRRGVYISALVCGIAWYHYQKMGASWESGSYDTGLRYVDWVLTVPLMFVEVLAVTRKGAAYNEAVRNWGIAATVMIGAGYYGETSAAGSNEYWTGFVIAMATYVWLMRNLQAEGEGLKGDQAVAFENIKNLILVGWIIYPLGYIAPVVGDFDAIREVLYTIADIINKVGLGVLVLQMARVQSGEKVS
>rhodopsinlike 1 OMDTD Oxyrrhis marina (AIN36546)
MGVHTWSRSEAGSQETLFAIFVIFAIAFLWVLLLSQQSKSKKYYYVSAAILAVAACAYYFMAWGYGILDNGQAWHTDGKHLFWLRYLDWLITTPLLLLDLALLAGLDFWETGFIILMDMLMITAGYIGASTEQFVWQGFGVSMVFFILVLGYLGDGVLALDEDSKNTGTARNLFWLTVLIWCTYPLYFVLEHTMGLSTFQEILCYGISDVLAKVVFALVLVYNFDDDDEPAVYQQQMVVMQQQQPMVTTVA
>rhodopsinlike 3 Oxyrrhis marina (AIN36549)
MTVSNCTVSTLWVACGVFTVSALIFLFKERSHVKAKQYNFVTALMNFVAAAAYFLMALQPDPTTPEAFFGVVVGSAPDGQGSFRDLYWLRYLSWAATTPLILLDMGMLAGFDFWENFLLIVLDILMIACGYVGAAEDALEFKAFAPGMVLFVIVMFRLANGVQLAAQTDDSDDKAAKMGLLLGITVVTWACYPLFYLLCQQNLISECAEVISFAVLDVVSKAVFGFVLLRDEDMLVDSTEIPQVVG
>rhodopsinlike 2b Oxyrrhis marina (AIN36548)
MATCEVVTLWICAALFLLAALVFMFKERSYPKAKQFNYTTALMNFIAATAYFFMALAMEDPNVAFPGISLGTIPNGAGGFRKFFWMRYLSWFLTTPLILLDLGMLSGFDFWDNFLMIALDLCMIAAGYVGAGEHALEWQAFSLSFFFFVALMFFLTTGVLQKANEEANDDRAARMTTLLWLTVIVWCTYPVYFVLVQRNVLSQCAEVVVFAISDVLSKAVFGILLLADEDLLSSLQDGGAGQIAMTTQPQVIA
>rhodopsinlike 2a Oxyrrhis marina (AIN36547)
MATCEVVTLWICAALFLLAALVFMFKERSYPKAKQFNYTTALMNFIAATAYFFMALAMEDPNVAFPGISLGTIPNGAGGFRKFFWMRYLSWFLTTPLILLDLGMLSGFDFWDNFLMIALDLCMIAAGYVGAGEHALEWQAFSLSFFFFVALMFFLTTGVLQKANEEANDDRAARMTTLLWLTVIVWCTYPVYFVLVQRNVLSQCAEVVVFAISDVLSKAVFGILLLADEDLLSSLQDGGAGQIAMTTQPQVIA
>rhodopsin type II Oxyrrhis marina (ADY17807)
MAPLTGDFSYGEWNAVYNALSFGIAAMGSATVFFWLQLGNVSKNYRTALTITGIVTWIATYHYFRIFNSWVEAFEVNEVGGAYAVKVSGTPFNDAYRYVDWLLTVPLLLIELILVMKLPAGETAALSTKLGVASAVMVALGYPGEIQENLAVRWFWWALAMIPFAYVVFSLLVGLGAATAKQPESVAGLVSAARYLTAVSWLTYPFVYIIKNVGLAGPTATMYEQIGYSVADVMAKAVFGVLIWAIANEKSRLEGEGKLLR
>rhodopsin type II Oxyrrhis marina (ADY17806)
MAPLAQDWTYAEWSAVYNALSFGIAGMGSATIFFWLQLPNVTKNYRTALTITGIVTLIATYHYFRIFNSWVAAFNVGLGVNGAYEVTVSGTPFNDAYRYVDWLLTVPLLLVELILVMKLPAKETVCLAWTLGIASAVMVALGYPGEIQDDLSVRWFWWACAMVPFVYVVGTLVVGLGAATAKQPEGVVDLVSAARYLTVVSWLTYPFVYIVKNIGLAGSTATMYEQIGYSAADVTAKAVFGVLIWAIANAKSRLEEEGKLRA
>rhodopsin Oxyrrhis marina (ABV22426)
MAPLTGDFSYGEWNAVYNALSFGIAAMGSATVFFWLQLGNVSKNYRTALTITGIVTWIATYHYFRIFNSWVEAFEVNEVGGAYAVKVSGTPFNDAYRYVDWLLTVPLLLIELILVMKLPAGETAALSTKLGVASAVMVALGYPGEIQENLAVRWFWWALAMIPFAYVVFSLLVGLGAATAKQPESVAGLVSAARYLTAVSWLTYPFVYIIKNVGLAGPTATMYEQIGYSVADVMAKAVFGVLIWAIANEKSRLEGEGKLLR
>rhodopsin type II Oxyrrhis marina (ADY17809)
MAPLAGDFTYGQWSAVYNALSFGIAAMGSATVFFWLQLPNVTKSYRTALTITGIVTWIATYHYFRIFNSWVAAFEVQQAGGDYAVSVSGTPFNDAYRYVDWLLTVPLLLIELILVMKLPAGETASMGTKLGLASAVMVALGYPGEIQENLAVRWFWWALAMIPFFYVVYSLLAGLGEATAKQPESVSGLVSAARYLTAVSWLTYPFVYIIKNIGLAGPTATMCEQIGYSIADVVAKAVFGVLIWAIAAEKSRLEELSKPGRR
>rhodopsin Oxyrrhis marina (ABV22427)
MAPLAQDWTYAEWSAVYNALSFGIAGMGSATIFFWLQLPNVTKNYRTALTITGIVTLIATYHYFRIFNSWVAAFNVGLGVNGAYEVTVSGTPFNDAYRYVDWLLTVPLLLVELILVMKLPAKETVCLAWTLGIASAVTVALGYPGEIQDDLSVRWFWWACAMVPFVYVVGTLVVGLGAATAKQPEGVVDLVSAARYLTVVSWLTYPFVYIVKNIGLAGSTATMYEQIGYSAADVTAKAVFGVLIWAIANAKSRLEEEGKLRA
>Exiguobacterium sibiricum (WP_026828439)
MEEVNLLVLATQYMFWVGFVGMAAGTLYFLVERNSLAPEYRSTATVAALVTFGAAIHYYFMKDAVGTSGLLSEIDGFPTEIRYIDWLVTTPLLLVKFPLLLGLKGRLGRSLLTKLIIADIIMIVGGYIGESSINIAGGFTQLGLWSYLIGCLAWIYIIYLLFTNVTKAAENKQAPIRDALLKMRLFILIGWAIYPIGYAVTLFAPGVEIQLVRELIYNFADLTNKVGFGLIAFFAVKTMSSLSSSKEKTLTS
>Exiguobacterium sp. yc3 (ALL27266)
MSEEVNLLVLATQYMFWVGFVGMAAGTLYFLVERNSLAPEYRSTATVAALVTFVAAIHYYFMKDAVGTSGLLSEIDGFPTEIRYIDWLVTTPLLLVKFPLLLGLKGRLGRSLLTKLVIADIIMIVGGYIGESSINIAGGFTQLGLWSYLIGCLAWIYIIYLLFTNVTKAAENKPAPIRDALLKMRLFILIGWAIYPIGYAVTLFAPGVEIQLVRELIYNFADLTNKVGFGLIAFFAVKTMSSLSSQKDNTL
>Exiguobacterium sp. BMCKP (WP_053453324)
MEDVNLLVLATQYMFWVGFVGMAAGTLYFLVERNSLAPEYRSTATVAALVTFVAAIHYYFMKQAVGESGLLSEIDGFPTEIRYIDWLVTTPLLLIKFPLLLGLKGGKGRSLLTKLVIADIIMIIGGYIGESSINLAGGFTQLGLWAYVVGCIAWFYIIYLLFTNVTKAAEDKPAPIRKALLQMRLFILIGWAIYPVGYAVTLFAPGIEVQLVRELIYNFADLINKVGFGLIAFFAVKTMSAAQKTKSI
>Exiguobacterium acetylicum (WP_029341656)
MEDVNLLVLATQYMFWVGFVGMAAGTLYFLVERNSLAPEYRSTATVAALVTFVAAIHYYFMKQAVGESGLLSEIDGFPTEIRYIDWLVTTPLLLIKFPLLLGLKGGKGRSLLTKLVIADIIMIIGGYIGESSINLAGGFTQLGLWAYVVGCIAWFYIIYLLFTNVTKAAEDKPAPIREALLQMRLFILIGWAIYPVGYAVTLFAPGIEVQLVRELIYNFADLINKVGFGLIAFFAVKTMSATKNLKLT
>Phaeocystis globosa virus 12T (AET73179)
MENSFIVKNTMIFSFLIQIITLIIGIFAQFIKVPRHKYILKDALLLENIVQFIEAIFYLWFIYFYKENVDKIDIAKYRYYDWFLTTPTMILSVIIYFHYNNSSKKIYYNMITFFKQDFRKILELWFYNFNMLIIGYLQEINIISILLSTLIGFYFFGLLFYKMFKYYVVQNKKNYLLFFLMFFIWGLYGIAALFNYKFKNAFYNILDIFSKNFFGLFLAYLVFTG
>Organic Lake phycodnavirus (ADX06642)
MDNIIMTAYISIFVQIITAIISVYGLFIPLNFKDIILREILILELIVQIIEFIFYIWLIITLQSINEDITYVRYFDWVLTTPVMLLTTVYFFEYMNSDDGIRKKEINDRDYVYLFYICLSNFFMLLIGYLGETKQINKMLTLFGGSFFLFLTFYLLYVKYTKENWMNYIVFYFMFLVWFLYGFAFMFPFSIKNQMYNILDIVSKNIYSIFIFIVILNQSYKLL
>Organic Lake phycodnavirus 2 (ADX06219)
MNDILFSAYVSLCIQFLTGIISIYGIFIPLRFKDLILRDILILETIVQCIEFIFYIWLVISLHKIKYDVTYVRYFDWFWTTPVMLLSTVYFFEYINKGATSIVEITIKDFSYLSWIVISNFFMLLFGYLGEIKKMHKYLSLVLGFIFFIITFYFIYDKYVSPQTLWLFIAITFIWFLYGIAFILSYSKKIQCTIF
>Organic Lake phycodnavirus (ADX06667)
MTTGTITFIEALRTKNESVRHILNLETCISVVAAFFYSNFIGKLEHINYEEINLNRYVDWAITTPIMLLVLVLAFRVNQTNKAMVKFSDFMIILGMNYGMLGTGYLGDIGVIHKTMGTVLGFLFFGGLFYKLNTLRTSNASNDLLYGAFFVLWALYGVFYQMEQLPRNVGYNVLDLFSKCFVGIYFWAFYAKIFT
>Organic Lake phycodnavirus (ADX06595)
MSDLIEYSFYLTYAFLMTTGTITFIEALRTKNESVRHILNLETCISVVAAFFYSNFIGKLEHINYEEINLNRYVDWAITTPIMLLVLVLAFRVNQTNKAMVKFSDFMIILGMNYGMLGTGYLGDIGVIHKTMGTVLGFLFFGGLFYKLNTLRTSNASNDLLYGAFFVLWALYGVFYQMEQLPRNVGYNVLDLFSKCFVGIYFWAFYAKIFT
