# Supplementary material for: Proteorhodopsin variability and distribution in the North Pacific Subtropical Gyre
Source: ISME J. 2018 Feb 23;12(4):1047–60. doi: 10.1038/s41396-018-0074-4 (PMC5864233; doi:10.1038/s41396-018-0074-4)
Supplement: Supplementary file 3 — Supplemental File 2 [file 41396_2018_74_MOESM3_ESM.txt]

>HOT224_1_0770m_rep_c62881_1	# 157 # 870 # -1 # ID=62881_1;partial=00;start_type=ATG;rbs_motif=GGA/GAG/AGG;rbs_spacer=5-10bp;gc_cont=0.360
MNSTLLPTDIVGGTFWLLSMAMIGATIFFLLERNKVDDRWHTTMTLLGVTMLVSAVFYHY
VKTMWVETGTAPIILRYLDWILTHTMQVVLFYVILTAVTKVSSALFWRLLIGTLVMVIGE
FLGAAGYMSATLGFIIGVVGWLYILGELYMGEASRSNIESGNEASHLAFNGLRLILTIGW
AIYPLGYFINNLGGGVDVNSLNIIYNLTDFLNKIIFGFVIYRAAMNDTQARIEENKK*
>HOT224_1_0770m_rep_c113016_1	# 5 # 457 # 1 # ID=113016_1;partial=00;start_type=ATG;rbs_motif=None;rbs_spacer=None;gc_cont=0.338
MPLQMVQFYLILATVRKVPKSIFWKLLIGTIVMVLGGYFGESEYIPAMAGFIIGIGGWIY
ILYEIFSGEAGRAVVKSGNKPMVTAYNSMRKIVTIGWAVYPLGYIFGYLTGGVDPNSLNI
IYNIADFFNKIAFGLVIWVAAMQNTAPRTR*
>HOT224_1_0770m_rep_c315444_1	# 246 # 692 # 1 # ID=315444_1;partial=00;start_type=ATG;rbs_motif=GGA/GAG/AGG;rbs_spacer=5-10bp;gc_cont=0.391
MNKLLLPQDVVGGSFWLISVAMIGAAIFFFLERGRLSNRWGTVMNLVGIIALMSSIHYFY
AKNLWVLNGQAPTALRYIDWILTFPLTILTFYVMLRSVTDVKRGMFWRLLVGTLVWVIAQ
LLGAYGYMSVTLGFLVGIVGWLYIIVEL*
>HOT224_1_0770m_c333051_1	# 189 # 383 # -1 # ID=333051_1;partial=00;start_type=ATG;rbs_motif=None;rbs_spacer=None;gc_cont=0.318
MRIIVTIGWAIYPLGYVFSYLTGSGSLDSNSLNVIYNLADFINKIAFGLIIYACAITNTS
SRIR*
>HOT225_1_0770m_rep_c112889_1	# 9 # 644 # 1 # ID=112889_1;partial=00;start_type=ATG;rbs_motif=None;rbs_spacer=None;gc_cont=0.374
MGTLAATVFFFLERESATAGWKPSVTVAGLVTGIAFIHYMYVRDIWVQTGDAPTVYRYIE
WLITMPMQMIVFYLILDAVRKVSRGMFWRLLIGSLAMVLGGYLGEAGYINAMLGFVIGMG
GWIFVLYEIFSGEAGKVAARSGNKPFVTAFGTLRMIVTVGWVIYPLGYIFGYTGAVDVNF
LNIIYNLADFVNKIAFGLVVWTAAISGGRGR*
>HOT229_2_0770m_c30935_1	# 297 # 1172 # -1 # ID=30935_1;partial=00;start_type=ATG;rbs_motif=GGAGG;rbs_spacer=5-10bp;gc_cont=0.586
MPTIENYTTYAPWAFEVIRHIFAFTAAIFLCGLVYFLLTVRQSSPQYRLSAVISAVVMIS
AALEIGQLWLLFNDSFVYDPALQVWVAAEGEVFSNGYRYVNWLIDVPMLMTQLAVVCGIA
GSALVKRWGLLTFLGAGMIITGYVGQFFESPAAGVVDGDASQFWIWGAVSTVFFIALLLV
LAKMVQNPIGEASDRVRSQLKFCFWFLVATWAIYPFGYLWPVIDASDGGVVTRQVLYTVA
DVTSKLVFGGILSYVAIRRSAEVGYEPAIEQLPDLNGSTTVDRSAAPAARI*
>HOT229_2_0770m_rep_c135640_1	# 1247 # 1948 # -1 # ID=135640_1;partial=00;start_type=ATG;rbs_motif=GGA/GAG/AGG;rbs_spacer=5-10bp;gc_cont=0.350
MNKLLFPQDVVGGSFWLISIAMIGAAIFFFLERGRLSKRWNTVMTLVGVIALMSSIHYFY
AKNLWVMNGQAPIAIRYIDWTLTFPLQILTFYVMLTTVTDVKRGMFWRLLVGTLVWVIAQ
FLGASGYMSVTLGFLVGIVGWLYIIGELYMGDAGRRNAACGNEHVQMAFFANRLIITIGF
SIYHIGYFIEHLGGGVNISSLNVIYNLSDILNKIIFGMIIYSAASQDTKKRGL*
>HOT229_2_0770m_rep_c146778_8	# 5627 # 6346 # 1 # ID=146778_8;partial=00;start_type=GTG;rbs_motif=None;rbs_spacer=None;gc_cont=0.360
MIEKGIMNKLLLPQDVVGGSFWLISVAMIGAAIFFFLERGRLSNRWATVMNLVGVIALMS
SIHYFYAKNLWVLNGQAPTALRYIDWILTFPLTILTFYVMLRSVTDVKRGMFWRLLVGTL
VWVIAQLLGAYGYMSVTLGFLVGIVGWLYIIGELYMGDAGRSNATCNNESVQMAFFANRL
IITIGFSIYHIGYFIEHLAGGANINSLNIIYNLADILNKIIFGMIIYSAALQDTRKKEA*
>HOT229_2_0770m_rep_c153680_3	# 2109 # 2810 # 1 # ID=153680_3;partial=00;start_type=ATG;rbs_motif=GGA/GAG/AGG;rbs_spacer=5-10bp;gc_cont=0.365
MNKLLLPQDVVGGSFWLISVAMIGAAIFFFLERSRLSNRWGTVMNLVGVIALMSSIHYFY
AKNLWVLNGQAPTALRYIDWILTFPLTILTFYVMLKSVTDVKRGMFWRLLVGTLVWVIAQ
LLGAYGYMSVTLGFLVGIVGWLYIIGELYMGDAGRSNASCNNEYVQMAFFANRLIITIGF
SIYHIGYFIEHLAGGANINSLNIIYNLADILNKIIFGMIIYSAALQDTRKERA*
>HOT229_2_0770m_rep_c167964_6	# 2443 # 3207 # 1 # ID=167964_6;partial=00;start_type=ATG;rbs_motif=GGA/GAG/AGG;rbs_spacer=5-10bp;gc_cont=0.352
MNKLKIFGLAFVILVSLSRTANAETILLASDDFVGITYWVISMGMLAATAFFFIERSSVS
PAWKASVTVSGLITGIAFINYMFMRGAWVQTADSPTVYRYIDWFITMPLQMVEFYLILAV
VRKISNRIFWRLLIGSLVMVGGAYAGETGHIKPMLGLVISIGGWVFVLYEIFSGEAGKAA
AKSGNKIFVTAFGILRMIVTVGWCIYPLGYVFGYLTGSVDDNSLNIIYNLADFVNKIVFC
LLIWSCAVANSSRR*
>HOT229_2_0770m_rep_c167965_3	# 1277 # 2047 # 1 # ID=167965_3;partial=00;start_type=ATG;rbs_motif=GGA/GAG/AGG;rbs_spacer=5-10bp;gc_cont=0.368
MDKLKIFAFVLVVFVGLSRAANANVAILAPDDFVGITFWVISMGMLAATAFFFFERSSVA
AAWRTPVTVAGLITGIAFINYMFMRGAWVQTADSPTVYRYIDWFITMPLQMVEFYLILAV
VRKISNRIFWRLLIGSLVMVGGAYAGETGHIKPILGLVISIGGWVFVLYEIFSGEAGKAA
AKSGNKIFVTAFGILRMIVTVGWCIYPLGYVFGYLTGSVDDSSLNVIYNLADFVNKIAFG
LVIWVAAMQSTNTRAK*
>HOT229_2_0770m_rep_c170565_3	# 1736 # 2506 # 1 # ID=170565_3;partial=00;start_type=ATG;rbs_motif=GGAG/GAGG;rbs_spacer=5-10bp;gc_cont=0.353
MNKIKIILIALVTLIGISSSAHAEVNLLQPDDFVGFTFWLLSIACLATTVFLFLERSSVA
PGWKSSITVASIVTGIAFIHYMYMRNIWTTTGDVPTIYRYIDWLITMPLLTTEFYLILST
VRKVSSIIFWKLLIGTFVMVLGGYAGEAGYISSFLGFVIWMVGWLYILYEIFAGEAGKLC
AKSSNVAMVKAFETMRMILTIGWAIYPLGYVFGYLTGGVDSNTLNVIYNLADFINKIAFG
LVIWVAATANTIGSRR*
>HOT229_2_0770m_rep_c179113_1	# 381 # 1637 # 1 # ID=179113_1;partial=00;start_type=ATG;rbs_motif=GGA/GAG/AGG;rbs_spacer=5-10bp;gc_cont=0.360
MNKLLLPQDVVGGSFWLISVAMIGAAIFFFLERGRLSNRWGTAMNLVGVIALMSSIHYFY
AKNLWVLNGQAPTALRYIDWLLTFPLTILTFYVILKSVTDVKRGMFWRLLVGTLVWVIAQ
LLGAYGYMSVTLGFLVGIVGWLYIIGELYMGDAGRIKATCNNESVQMAFFANRLIISIFF
TILLSLGCSDSAGDQLEKDLTISEIKKNLSEMLPESIEIISIEQTDIEGYLEVNLKGIEP
LFVSKDGKYLVSGDIFEITDKGLINKSEARKNYLRKTTLSKLDKSDFITFQPKKVEHSIF
VFTDVDCGYCRQFHRQINDYLDLGIQVNYLAFPRSGVDSDSFNKIASAWCSSQPHEAITE
LKLGYEIKENICSNNPVEKHFNLGNSLGVSGTPSIITSEGRLIPGYIPPEELIGLLSS*
>HOT229_2_0770m_rep_c187797_7	# 3326 # 4096 # -1 # ID=187797_7;partial=00;start_type=ATG;rbs_motif=GGAG/GAGG;rbs_spacer=5-10bp;gc_cont=0.368
MHKVKIIILALVTLIGTSSSAQAEVALLQPDDFVGFTYWLVSMACLAATVFFFLERGSVA
PGWKISITVAGLVTGIAFMHSMYMRSVWVTTGDSPIIYRYIDWLITMPLLALQFYLILSA
VRKVSSIIFWKLLIATLVMVCGGYAGEAGYILPFLGFLIWMTAWIYILYEIFAGEPGKLV
ARSTNRALITTFETMRMIVTIGWAIYPLGYVFGYLTGGIDSDTLNVIYNFADFINKIAFG
LVIWVAATANTIGSRR*
>HOT229_2_0770m_rep_c196804_1	# 222 # 989 # 1 # ID=196804_1;partial=00;start_type=ATG;rbs_motif=AGGA;rbs_spacer=5-10bp;gc_cont=0.363
MNKLKIFTPVAILMVLSSAAHADSSLLAYDDFVGMTFWLISMGMLAATVFFFMERGAVAT
GWKTPVTLAGLITGIAFINYMYVRGVWVQTGELQIVYRYIEWLITMPLQMIMFYLILAAV
RKVSSGMFWRLLIGSLVMVMGGYLGEAAHVHSMVGFIIWMAGWIYVLYEIFSGETGKVAT
RSGNKAFVTAFGTLRMIVTIGWCIYPLGYVFGPALTDSIDSNSLNVIYNLADFINKIVFG
LIIWAAAISSGGRTR*
>HOT229_2_0770m_rep_c215414_2	# 678 # 1448 # -1 # ID=215414_2;partial=00;start_type=ATG;rbs_motif=GGA/GAG/AGG;rbs_spacer=5-10bp;gc_cont=0.335
MKRLKLFVFATMTLLILSGTANANIDLLPADDLVGISFWVISMSMLAATAFFFFERGSVV
SNWRTTLTVAGIVTGVAFINYLYVRNVYVSQGEAPILYRYIEWIITMPLQAVLFYLILKT
VRKVPKSLFWKLLIGAVVMVLGAYLGELEYIPSMVGFIIAIGGWIYILYEIFSGEAGRAV
VKSGNKPMVTAYNSMRKIVTIGWAVYPLGYIFGYLTGGVDPNSLNIIYNIADFFNKIAFG
LVIWVAAIQNTAPRTR*
>HOT229_2_0770m_rep_c231820_1	# 73 # 774 # 1 # ID=231820_1;partial=00;start_type=ATG;rbs_motif=None;rbs_spacer=None;gc_cont=0.358
MNKLLLPQDVVGGSFWLISVAMIGAAIFFFLEGRRLSNRWSTVMNLVGIIALMSSIHYFY
AKNLWVLNGQAPTALRYIDWILTFPLTILTFYVMLKSVTDIKRGMFWRLLVGTLVWVIAQ
LLGAYGYMSVTLGFLVGIVGWLYIIGELYMGDAGRSNATCNNESVQMAFFANRLIITIGF
SIYHIGYFIEHLAGGANINSLNIIYNLADILNKIIFGMIIYSAALQDTRKKEA*
>HOT229_2_0770m_rep_c277190_3	# 2806 # 3510 # -1 # ID=277190_3;partial=00;start_type=ATG;rbs_motif=GGA/GAG/AGG;rbs_spacer=5-10bp;gc_cont=0.372
MNKLLLPQDVVGGSFWLISVAMIGAAIFFFLERGRLSNRWGTAMNLVGVIALMSSIHYLY
AKNLWVMNGQAPTALRYIDWILTFPLTILTFYVMLRSVTDVKRGMFWRLIVGTLVWVIAQ
LLGAYGYMSVTLGFLVGIVGWLYIIGELYMGDAGTKNASCNNESVQMAFFANRLIITIGF
SIYHIGYFIEHLAGGANINSLNIIYNLADILNKIIFGMIIYSAALQDTKKGKEA*
>HOT229_2_0770m_rep_c282897_1	# 861 # 1628 # 1 # ID=282897_1;partial=00;start_type=ATG;rbs_motif=AGGA;rbs_spacer=5-10bp;gc_cont=0.361
MNKLKMFTPVIILMGLSSVANADSLYLAYDDFVGMTFWLISMGMLAATVFFFMERGSVAT
AWKTPVTLAGLITGIAFINYMYMRGVWLQAGELQIIYRYIEWLITMPLQMIMFYLILAAV
RKVSIRMFWRLLIGSLVMLIGGYLGEAAHVHSMVGFIIWMAGWIYVLYEIFSGETGKAAA
RSGNKPFATAFGVLRMIVTIGWCIYPLGYVFGPALTGSVDSNSLNVIYNLADFINKILFG
LIIWAAAISSGGRTR*
>HOT229_2_0770m_rep_c284491_1	# 861 # 1562 # -1 # ID=284491_1;partial=00;start_type=ATG;rbs_motif=GGA/GAG/AGG;rbs_spacer=5-10bp;gc_cont=0.366
MNKLLLPQDVVGGSFWLISVAMIGAAIFFFLERGRLSNRWGTVMNLVGVIALMSSIHYFY
AKNLWVLNGQAPTALRYIDWILTFPLTILTFYVILKSVTDVKRGMFWRLLVGTLVWVIAQ
LLGAYGYMSVTLGFLVGIVGWLYIIGELYMGDAGRKNASCNNESVQMAFFANRLIITIGF
SIYHIGYFIEHLAGGANINSLNIIYNLADILNKIIFGMIIYSAALQDTRKKEA*
>HOT229_2_0770m_rep_c289911_4	# 1547 # 2074 # -1 # ID=289911_4;partial=00;start_type=ATG;rbs_motif=None;rbs_spacer=None;gc_cont=0.347
MLRSVTDVKRGMFWRLLVGTLVWVIAQLLGAYGYMSVTLGFLVGIVGWLYIIGELYMGDA
GRNNASCNNESVQMAFFANRLIITIGFSIYHIGYFIEHLAGGANINSLNIIYNLADILNK
IIFGMIAGIFLFPVKKEKMTSSNTKTHEQTIPEALKEAFRHKVSYFKFWFFCVWI*
>HOT229_2_0770m_rep_c323638_1	# 321 # 500 # -1 # ID=323638_1;partial=00;start_type=ATG;rbs_motif=None;rbs_spacer=None;gc_cont=0.367
MIVTVGWAIYPLGYVFGTVTGGVDANSLNVIYNLADFINKIAFGLVIWAAAVSSGGRVR*
>HOT229_2_0770m_rep_c426152_2	# 471 # 1169 # -1 # ID=426152_2;partial=00;start_type=ATG;rbs_motif=GGA/GAG/AGG;rbs_spacer=5-10bp;gc_cont=0.373
MNKLLLPQDVVGGSFWLISVAMIGAAIFFFLERGRLSDKWATVMNLVGVIALMSSIHYFY
AKNLWVLNGQAPTALRYIEWILTFPLTILTFYVMLRSVTDVKRGMFWRLLVGTLVWVIAQ
LLGAYGYMSVTLGFLVGIVGWLYIIGELYMGDAGRKNASCNNESVQMAFFANRLIITIGF
SIYHIGYFIEHLAGGANINSLNIIYNLADILNKIIFGMIIYSAALQDTKKEA*
>HOT229_2_0770m_rep_c426637_1	# 510 # 1280 # 1 # ID=426637_1;partial=00;start_type=ATG;rbs_motif=AGGA;rbs_spacer=5-10bp;gc_cont=0.336
MRRIKLFAFVTMTLLGLSGIANANTNLLPADDLVGISFWVISMGLLAATAFFFFERGSVA
SNWRTTLTVAGIVTGIAFINYLYMRNVYVSQGESPILYRYIDWIITMPLQMVQFYLILAT
VRKVPKSIFWKLLIGATVMVLGGYFGEAEYIPAMAGFIIGIGGWIYILYEVFSGEAGRAV
MKSGNKPMVTAYGSMRKIITIGWALYPLGYIFGYLTGGIDVNSLNIIYNIADFINKIAFG
LVIWVAAMQNTAPRSR*
>HOT229_2_0770m_rep_c432428_1	# 199 # 519 # 1 # ID=432428_1;partial=00;start_type=ATG;rbs_motif=None;rbs_spacer=None;gc_cont=0.321
MSVTLGFLVGIVGWLYIIGELYMGDAGRKNASCNNESVQMAFFANRLIITIGFSIYHIGY
FIEHLGGGVNISSLNVIYNLSDILNKIIFGMIIYSAASQDTKKRGL*
>HOT229_2_0770m_rep_c491943_1	# 71 # 850 # 1 # ID=491943_1;partial=00;start_type=GTG;rbs_motif=None;rbs_spacer=None;gc_cont=0.377
MTGFHGEVFVVIALVALTGISSSAYAEVALLQPDDFVGFTFWLVSIACLATTAFFFLEYG
SVAPAWKASIAVAGIVTGIAFIHSMYMRNIWAATGDIPIIYRYIDWLITMPLLAIEFYLI
LSTVRKVSSIIFWKLLIGTLVIVLGGYAGEAGYISPFLGFIIWMVGWLYILYEIFAGEPG
KLIARSTNRALVTAFETMRMIVTIGWAIYPLGYVFGTLTGGVDFNTINIIYNFADFVNKI
AFGLVIWIASTANISGLRR*
>HOT229_2_0770m_rep_c502604_2	# 1069 # 1380 # -1 # ID=502604_2;partial=00;start_type=GTG;rbs_motif=None;rbs_spacer=None;gc_cont=0.295
MGIVGWLYIIGELYMGDAGRKNASCNNESVQMAFFANRLIITIGFSIYHIGYFIEHLAGG
ANINSLNIIYNLADILNKIIFGMIIYSAALQDTKKKEAWIKEG*
>HOT229_2_0770m_rep_c512994_1	# 33 # 467 # -1 # ID=512994_1;partial=00;start_type=ATG;rbs_motif=TAA;rbs_spacer=11bp;gc_cont=0.352
MLKSVTDVKRGMFWRLLVGTLVWVIAQLLGAYGYMSVTLGFLVGIVGWLYIIGELYMGDP
GTKNASCNNESVQMAFFANRLIITIGFSIYHIGYFIEHLAGGANINSINIIYNLADILNK
IIFGMIIYSAALQDTRKADSIKEI*
>HOT229_2_0770m_rep_c564090_2	# 1049 # 1228 # -1 # ID=564090_2;partial=00;start_type=ATG;rbs_motif=None;rbs_spacer=None;gc_cont=0.350
MIVTVGWRIYPLGYIFGYITGGVDANTLNVIYNLADFVNKIAFGIIIWVAAVSSGGRVK*
>HOT229_2_0770m_rep_c632160_1	# 131 # 844 # 1 # ID=632160_1;partial=00;start_type=ATG;rbs_motif=GGA/GAG/AGG;rbs_spacer=5-10bp;gc_cont=0.363
MNKLLLPQDVVGGSFWLISVAMIGAAIFFFLERGRLSDKWATAMNLVGVIALMSSIHYFY
AKNLWVLNGQAPTALRYIDWILTFPLTILTFYVMLRSVTDVKRGMFWRLLVGTLVWVIAQ
LLGAYGYMSVTLGFLVGIVGWLYIIGELYMGDAGRSNASCNNESVQMAFFANRLIITIGF
SIYHIGYFIEHLAGGANINSLNIIYNLADILNKIIFGMIIYSAALQDTRKGDSIKEV*
>HOT229_2_0770m_rep_c691634_1	# 444 # 1142 # -1 # ID=691634_1;partial=00;start_type=ATG;rbs_motif=GGA/GAG/AGG;rbs_spacer=5-10bp;gc_cont=0.382
MNKLLLPQDVVGGSFWLISVAMIGAAIFFFLERGRLSKRWATVMNLVGVIALMSSIHYFY
AKNLWVLNGQAPTALRYIDWILTFPLTILTFYVMLRSVIDVKRGMFWRLLVGTLVWVIAQ
LLGAYGYMSVTLGFLVGIVGWLYIVGELYMGDAGRSNASCNNESVQMAFFANRLIITIGF
SIYHIGYFIEHLAGGANINSLNIIYNLADILNKIIFGMIIYSAALNDTRKAT*
>HOT229_2_0770m_rep_c700383_2	# 668 # 1189 # -1 # ID=700383_2;partial=00;start_type=ATG;rbs_motif=None;rbs_spacer=None;gc_cont=0.349
MRNIWAVTGDSPIIYRYIDWLITKPLLTIQFYLVLSSVKKVSSTIFWKLLIGTLIMVWGG
YAGEAGYILPFLGFVIWMGAWIYILYEIFSGEAGKLIAKSTNKDFVTAFETMRMIVTIGW
AIYPLGYVFGYLTGGIDSNTLNVIYNFADFINKIAFGLVNWIAATANTIGSRR*
>HOT229_2_0770m_rep_c789066_1	# 8 # 550 # 1 # ID=789066_1;partial=00;start_type=ATG;rbs_motif=None;rbs_spacer=None;gc_cont=0.355
MSSIHYFYAKNLWVLNGQAPTALRYIDWILTFPLTILTFYVMLRSVTDVKRGMFWRLMVG
TLVWVIAQLLGAYGYMSVTLGFLVGIVGWLYIIGELYMGDAGRNNATCNNESVQMAFFAN
RLIITIGFSIYHIGYFIEHLAGGANINSLNIIYNLADILNKIIFGMIIYSAALNDTRKAT
*
>HOT229_2_0770m_rep_c801737_1	# 12 # 302 # 1 # ID=801737_1;partial=00;start_type=ATG;rbs_motif=None;rbs_spacer=None;gc_cont=0.388
MVGWLYILYEIYAGEAGKLCAKSANKAMVKAFESMRMILTIGWAIYPLGYVFGYLTGGVD
SDTLNVIYNFADFINKIAFGLVIWVAATASTSGSRR*
>HOT229_2_0770m_rep_c891786_1	# 21 # 377 # 1 # ID=891786_1;partial=00;start_type=ATG;rbs_motif=GGA/GAG/AGG;rbs_spacer=5-10bp;gc_cont=0.361
MVLGAYLGESGQIHEMAGFIIGIGGWIYILYEVFSGEGGRAVAKSGNKPMVTAYGSMRKI
ITIGWAIYPLGYVFGYLTGGVDVNTLNIIYNIADFFNKIAFGLVIWVAAMQNTAPRTR*
>HOT229_2_0770m_rep_c905058_1	# 45 # 257 # -1 # ID=905058_1;partial=00;start_type=ATG;rbs_motif=TAA;rbs_spacer=7bp;gc_cont=0.333
MVKAFETMRMILTIGWAIYPLGYVFGYLTGGVDSNTLNVIYNFADFVNKIAFGLVIWTAA
IANTSGSRRY*
>HOT229_2_0770m_rep_c1000657_1	# 156 # 506 # -1 # ID=1000657_1;partial=00;start_type=ATG;rbs_motif=None;rbs_spacer=None;gc_cont=0.365
MLIGGYLGEANHIHELIGFLIWMIGWVYVLYEIFSGEAGKVAARSGNKPFATAFSTLRMI
VTVGWSIYPLGYVFGYVTGGVDANSLNVVYNLADFINKIAFGLVIWAAAVSSGRNK*
>HOT231_1_0770m_c37356_1	# 34 # 291 # -1 # ID=37356_1;partial=00;start_type=ATG;rbs_motif=GGA/GAG/AGG;rbs_spacer=5-10bp;gc_cont=0.314
MGDAGRKNASCNNESVQMAFFANRLIVTIGFSIYHIGYFIEHLGGGVNINSLNVIYNLGD
ILNKVIFGMIIYSAASQDTKNKGGL*
>HOT231_1_0770m_rep_c124152_4	# 3560 # 3946 # -1 # ID=124152_4;partial=00;start_type=ATG;rbs_motif=None;rbs_spacer=None;gc_cont=0.351
MFWRLLVGTLIWVIAQLLGAYGYMSVTLGFLVGIVGWLYIIGELYMGDAGRSNATCNNES
VQMAFFANRLIITIGFSIYHIGYFIEHLAGGANINSLNIIYNLADILNKIIFGMIIYGAA
LNDTKKAT*
>HOT232_1_0770m_rep_c235805_3	# 924 # 1700 # -1 # ID=235805_3;partial=00;start_type=ATG;rbs_motif=GGAG/GAGG;rbs_spacer=5-10bp;gc_cont=0.378
MNKLKMFALALVTFLGLSSVANAETSLLAYDDFVGTTFWVISMGTLAATVFFFLERESAT
AGWKPSVTVAGLVTGIAFIHYMYVRDIWVQTGDAPTVYRYIEWLITMPMQMIVFYLILDA
VRKVSRGMFWRLLIGSLVMVLGGYLGEAGHINTMLGFVIWMAGWIFVLYEIFSGEAGKVA
ARSGNKPFVTAFGTLRMIVTVGWVIYPLGYIFGYTGAVDVNFLNIIYNLEKSIYINAITK
TPIPAKSNSDTNCNLPIL*
>HOT232_1_0770m_rep_c373712_1	# 219 # 935 # 1 # ID=373712_1;partial=00;start_type=ATG;rbs_motif=TAA;rbs_spacer=10bp;gc_cont=0.360
MNKLLLPQDVVGGSFWLISVAMIGAAIFFFLERGRLSNRWATAMNLVGVIALMSSIHYFY
AKNLWVLNGQAPTALRYIDWILTFPLTILTFYVMLRSVTDVKRGMFWRLLVGTLVWVIAQ
LLGAYGYMSVTLGFLVGIVGWLYIIGELYMGDAGRSNATCNNESVQMAFFANRLIITICF
SIYHIGYFIEHLAGGANINSLNIIYNLADILNKIIFGMIIYSAALQDTRKEKAWFKEG*
>HOT233_1_0770m_rep_c59736_3	# 1377 # 2075 # 1 # ID=59736_3;partial=00;start_type=ATG;rbs_motif=AGGA/GGAG/GAGG;rbs_spacer=11-12bp;gc_cont=0.328
MNKLLLPQDIVGGSFWLISVAMIGAAIFFFLERGRLSNRWATVMNLVGVIALMSSIHYFY
AKNLWVLNGQAPIALRYIDWLLTFPLTILTFYVMLNSVTDIKRGMFWRLLVGTLVWVIAQ
LLGAYGYMSVTLGFLVGIVGWLYIIGELYMGDTGRKNASCGNESVQMAFFANRLIITIGF
SIYHIGYFIEHLAGGANINSLNVIYNLADFLNKIIFGMIIYSAAKQDTQKGT*
>HOT233_1_0770m_rep_c120460_1	# 24 # 722 # 1 # ID=120460_1;partial=00;start_type=ATG;rbs_motif=AGGA/GGAG/GAGG;rbs_spacer=11-12bp;gc_cont=0.352
MNKLLLPQDIVGGSFWLISVAMIGAAIFFFLERGRLSNRWGTVMNLVGVIALMSSIHYFY
AKNLWVLNGQAPTALRYIDWLLTFPLTILTFYVMLKSVTDIKRGMFWRLLVGTLVWVIAQ
LLGAYGYMSVTLGFLVGIVGWLYIIGELYMGDAGRKNASCNNDSVQMAFFANRLIITIGF
SIYHIGYFIEHLAGGANLNSLNIIYNLADILNKIIFGMIIYSAALQDSRKGA*
>HOT233_1_0770m_rep_c124220_1	# 213 # 980 # 1 # ID=124220_1;partial=00;start_type=ATG;rbs_motif=GGAG/GAGG;rbs_spacer=5-10bp;gc_cont=0.372
MKTIKMLALALVLFGATTAANAATTFLATDDFVGISFWLISMGMLAATAFFFMEQANVSV
QWRKSVNVAGLVTGIAFIHYMYMRAVWVETGDTPTVYRYIDWLITVPLQLVEFYLILSAV
RKVDSGIFWRIFIGSLVMLVGGYLGEAGFINATLGFIIGMAGWIYILYEIFSGEAGKAVS
KSGNKALVTAFGALRMIVTVGWAIYPLGYVFGYLTGGIDANSLNVIYNLADFVNKIAFGL
VIWAAAVSASGGRAR*
>HOT233_1_0770m_rep_c136913_1	# 64 # 420 # 1 # ID=136913_1;partial=00;start_type=TTG;rbs_motif=GGA/GAG/AGG;rbs_spacer=5-10bp;gc_cont=0.381
MLIGGYLGEAGYIPAMLGFVVGIAGWIYILYEVFSGEAGKIAAKSGNKGLVTAFGAMRMI
VTIGWAIYPLGYVFGYLTGGVDANSLNVVYNLADFINKIAFGLVIWAAATSSSGRRAK*
>HOT233_1_0770m_rep_c181615_1	# 324 # 995 # -1 # ID=181615_1;partial=00;start_type=ATG;rbs_motif=GGAG/GAGG;rbs_spacer=5-10bp;gc_cont=0.320
MLVVGLVTLIATIHYYYMRDLWVNTGESPIVYRYIDWLLTVPLQMIEFYLILIAAGLAVS
SSVFWRLLIGTLVMLLGGYAGENGWISPTLGFVIGMAGWIFIVFEIFRGESNAVATKNES
VKYAFRAMGLIVVIGWSIYPIGYIFGLLTPMIGLGTANLNFLNITYNLADFVNKILFASD
WPISSPKDNITGLRNLNKFANKYNLPRIPDIDLEEIINRNGKK*
>HOT233_1_0770m_rep_c319450_1	# 78 # 467 # -1 # ID=319450_1;partial=00;start_type=ATG;rbs_motif=None;rbs_spacer=None;gc_cont=0.321
MFWRLLVGTLVWVIAQLLGAYGYMSVTLGFLVGIDGWLYIIGELYMGDTGRKNASCGNEN
VQMAFFANRLIITIGFSIYHIGYFIEHLAGGANINSLNVIYNLADFLNKIIFGMIIYSAA
IQDTKKGAQ*
>HOT233_1_0770m_rep_c322169_2	# 395 # 916 # -1 # ID=322169_2;partial=00;start_type=ATG;rbs_motif=None;rbs_spacer=None;gc_cont=0.341
MYMRGVWVEYQDTPTVYRYIDWLITVPLQLVEFYLILSAVRKVDSNIFWRILIGSLVMLI
GGYLGEAGFINATLGFIIGIAGWVYILYEIFSGEAGKVAAKSGNKSLVTAFGALRMIVTV
GWAIYPLGYIFGYLTGGIDANSLNVIYNLADFVNKIAFGLIIWSCAVANSSKR*
>HOT233_1_0770m_rep_c324630_1	# 16 # 333 # 1 # ID=324630_1;partial=00;start_type=ATG;rbs_motif=None;rbs_spacer=None;gc_cont=0.308
MSVTLGFLVGIVGWLYIIGELYMGDAGRANSSCNNESVQMAFFANRLIITIGFSIYHIGY
FIEHLAGGANINSLNIIYNLADILNKIIFGMIIYSAALQDTRKGT*
>HOT233_1_0770m_rep_c338084_1	# 42 # 803 # -1 # ID=338084_1;partial=00;start_type=ATG;rbs_motif=GGAG/GAGG;rbs_spacer=5-10bp;gc_cont=0.358
MKTIKMLALALVLFGATTAANAATAYLQTTDFVGISFWLISMGMLAATAFFFMEQANVST
QWRKSVNVAGLVTGIAFIHYMYMRAVWVETGDTPTVYRYIDWLITVPLQLVEFYLILSAV
RKVDGNIFWRILIGSLVMLVGGYLGEANIINATLGFIIGIAGWIYILYEIFSGEAGKAAA
KSGNKALVTAFGALRMIVTIGWAIYPLGYIFGYLTGGIDENSLNVIYNLADFVNKIAFGL
IIWSCAVANSRGR*
>HOT233_1_0770m_rep_c390528_1	# 146 # 781 # -1 # ID=390528_1;partial=00;start_type=ATG;rbs_motif=None;rbs_spacer=None;gc_cont=0.357
MIGAAIFFFLERGRLSSRWGTAMNLVGVIALMSSIHYFYAKNLWVLNGQAPTALRYIDWI
LTFPLTILTFYVMLRSVTDVKRGMFWRLLVGTLVWVIAQLLGAYGYMSVTLGFLVGIVGW
LYIIGERYMGDTGRKNAACGNENVQMAFFANRLIITIGFSIYHIGYFIEHLAGGANINSL
NIIYNLADILNKIIFGMIIYSAALQDTKKEA*
>HOT233_1_0770m_rep_c400508_1	# 28 # 279 # 1 # ID=400508_1;partial=00;start_type=ATG;rbs_motif=None;rbs_spacer=None;gc_cont=0.302
MGDTGRKNASCGNESVQMAFFANRLIITIGFSIYLIGYFIEHLAGGANINSLNIIYNLAD
VLNKIIFGMIIYSAALQDTRKEA*
>HOT233_1_0770m_rep_c401490_1	# 295 # 612 # -1 # ID=401490_1;partial=00;start_type=ATG;rbs_motif=AGGAG/GGAGG;rbs_spacer=11-12bp;gc_cont=0.330
MSVTLGFLVGIVGWLYIIGELYMGDAGRSNASCNNESVQMAFFANRLIITIGFSIYHIGY
FIEHLAGGANINSLNIIYNLADILNKIIFGMIIYSAALQDTRKEA*
>HOT236_2_0770m_rep_c166562_5	# 4599 # 5546 # -1 # ID=166562_5;partial=00;start_type=ATG;rbs_motif=GGA/GAG/AGG;rbs_spacer=5-10bp;gc_cont=0.439
MSTIIFFEHYLLIIQSNFFVTNFEKRDSFKRVVLAKPTATSETIMENLVKNFIPLLKWNR
QHNLHFKIPLVAAATVFPNAANAAANLQPNDFVGISFWLISMALMASTVFFLWETQGVTA
KWKTSLTVSALVTLIAAVHYFYMRDVWVATGETPTVYRYIDWLLTVPLLMIEFYLILRAI
GAASAGIFWRLLVGTLVMLIAGFLGEVGHISVTVGFVIGMLGWFYILYEIFLGEAGKAAK
HQASDSVKFAYNLMRWIVTVGWAIYPLGYVLGYMMGAVDDASLNLVYNLADVVNKIAFGL
LIWYAATSESQDAKG*
>HOT236_2_0770m_rep_c182028_2	# 1247 # 1960 # 1 # ID=182028_2;partial=00;start_type=ATG;rbs_motif=GGA/GAG/AGG;rbs_spacer=5-10bp;gc_cont=0.370
MNKLLLPQDVVGGSFWLISVAMIGAAIFFFLERGRLSDKWATVMNLVGVIALMSSIHYFY
AKNLWVLNGQAPTALRYIDWMLTFPLTILTFYVMLRSVTDVKRGMFWRLMVGTLVWVIAQ
LLGAYGYMSVTLGFLVGIVGWLYIIGELYMGDAGRNNASCNNESVQMAFFANRLIITIGF
SIYHIGYFIEHLAGGANINSLNIIYNLADILNKIIFGMIIYSAALQDTRKGDSIKEG*
>HOT236_2_0770m_rep_c258554_2	# 1331 # 2044 # 1 # ID=258554_2;partial=00;start_type=ATG;rbs_motif=GGA/GAG/AGG;rbs_spacer=5-10bp;gc_cont=0.366
MNKLLLPQDVVGGSFWFISVAMIGAAIFFFLERGRLSNKWGTAMNLVGVIALMSSIHYFY
AKNLWVLNGQAPTSLRYIDWILTFPLTILTFYVMLRSVTDVKRGMFWRLLVGTLVWVIAQ
LLGAYGYMSVTLGFLVGIVGWLYIIGELYMGDAGRNNASCNNESVQMAFFANRLIITIGF
SIYHIGYFIEHLAGGANINSLNIIYNLADILNKIIFGMIIYSAALQDTRKADSIKEI*
>HOT236_2_0770m_rep_c291152_3	# 1252 # 2022 # 1 # ID=291152_3;partial=00;start_type=ATG;rbs_motif=GGAG/GAGG;rbs_spacer=5-10bp;gc_cont=0.354
MNKIKIILIALVTLIGISSSAHAEVNLLQPDDFVGFTFWLLSIACLATTVFLFLERSSVA
PGWKSSISVASIVTGVAFIHYMYMRNIWTTTGDAPTIYRYIDWLITMPLLAIEFYLVLSA
VRKVSSTIFWKLLIGTLLMVCGGYAGEAGYILPFLGFVIWMVAWMYILYEIFSGEAGKLI
TRSTNRSLVTAYETMRMIITIGWAIYPLGYVFGYLTGGVDSNTINVIYNFADFVNKIAFG
LVIWFASTANISGLRR*
>HOT236_2_0770m_rep_c331376_3	# 794 # 1561 # -1 # ID=331376_3;partial=00;start_type=ATG;rbs_motif=AGGA;rbs_spacer=5-10bp;gc_cont=0.370
MNKLKIFTPVAILMGLSSAAHADSSLLAYDDFVGMTFWLISMGMLAATVFFFMERGSVAT
AWKTPVTLAGLITGIAFINYMYMRGVWVQTADSPTVYRYIDWFITMPLQMVEFYLILAVV
RKISNGIFWRLLIGSLVMVGGAYAGETGHIKPILGLVISIGGWVFVLYEIFSGEAGKAAA
KSGNKIFVTAFGILRMIVTVGWCIYPLGYVFGYLTGSVDDSSLNVIYNLADFVNKIAFGL
VIWVAAMQSTNTRSK*
>HOT236_2_0770m_rep_c335182_2	# 499 # 1284 # 1 # ID=335182_2;partial=00;start_type=ATG;rbs_motif=GGA/GAG/AGG;rbs_spacer=5-10bp;gc_cont=0.338
MSKLKIFAIVFTTVIGLTSAANAATAILATDDFVGISFWIISMGMLAATAFLFLERGSVA
INWRPSVTVAGLVTGIAFINYMYMRGVWVKTYQTGDTLTVYRYLDWIITMPLQMVEFYLI
LAAVRKVSLNIFWRILAGSLVMVVSGFLGELDYINSLLGFVIAVAGWIYVLYEIYSGEAG
EMVAKSGNKSLVTAYSAMRIIVTIGWAIYPLGYVFSYLTGSGSLDGNSLNVIYNLADFIN
KIAFGLIIYACAVFNTASRTR*
>HOT236_2_0770m_rep_c402746_2	# 1172 # 1873 # 1 # ID=402746_2;partial=00;start_type=ATG;rbs_motif=GGA/GAG/AGG;rbs_spacer=5-10bp;gc_cont=0.366
MNKLLLPQDVVGGSFWLISVAMIGAAIFFFLERGRLSSRWGTAMNIVGVIALMSSIHYFY
AKNLWVLNGQAPTALRYIDWILTFPLTILTFYVMLRSVTDVKRGMFWRLLVGTLVWVIAQ
LLGAYGYMSVTLGFLVGIVGWLYIIGELYMGDAGTKNASCNNESVQMAFFANRLIITIGF
SIYHIGYFIEHLAGGANINSLNIIYNLADILNKIIFGMIIYSAALQDTRKERA*
>HOT236_2_0770m_rep_c507559_1	# 324 # 1037 # 1 # ID=507559_1;partial=00;start_type=ATG;rbs_motif=GGA/GAG/AGG;rbs_spacer=5-10bp;gc_cont=0.367
MNKLLLPQDVVGGSFWLISVAMIGAAIFFFLERGRLSNRWGTAMNLVGVIALMSSIHYFY
AKNLWVLNGQAPTALRYIDWLLTFPLTILTFYVMLRSVTDVKRGMFWRLLVGTLIWVIAQ
LLGAYGYMSVTLGFLVGIVGWLYIIGELYMGDAGTKNATCNNESVQMAFFANRLIITIGF
SIYHIGYFIEHLAGGANINSLNIIYNLADILNKIIFGMIIYSAALQDTRKRDSIKEV*
>HOT236_2_0770m_rep_c574635_1	# 258 # 959 # -1 # ID=574635_1;partial=00;start_type=ATG;rbs_motif=GGA/GAG/AGG;rbs_spacer=5-10bp;gc_cont=0.375
MNKLLLPQDVVGGSFWLISVAMMGAAIFFLLERSRLSNRWATAMNLVGVIALMSSIHYFY
AKNLWVLNGQAPTALRYIDWILTFPLTILTFYVMLRSVTDVKRGMFWRLLVGTLVWVIAQ
LLGAYGYMSVTLGFLVGIVGWLYIIGELYMGDAGRKNASCNNESVQMAFFANRLIITIGF
SIYHIGYFIEHLAGGANINSLNIIYNLADILNKIIFGMIIYSAALQDTRKERA*
>HOT236_2_0770m_rep_c793690_1	# 194 # 829 # -1 # ID=793690_1;partial=00;start_type=ATG;rbs_motif=None;rbs_spacer=None;gc_cont=0.369
MMGAAIFFLLERSRLSIRWATAMNLVGVIALMSSIHYFYAKNLWVMNGQAPTALRYIDWI
LTFPLIILTFYVMLRSVTDVKRGMFWRLLVGTLVWVIAQLLGAYGYMSVTLGFLVGIVGW
LYIIGELYMGDAGRKNASCNNESVQMAFFANRLIITIGFSIYHIGYFIEHLAGGANINSL
NIIYNLADILNKIIFGMIIYSAALNDTKKAT*
>HOT236_2_0770m_rep_c826735_3	# 542 # 979 # -1 # ID=826735_3;partial=00;start_type=ATG;rbs_motif=AGGAG;rbs_spacer=5-10bp;gc_cont=0.374
MNKVKIIVIALATLIGLSSRAHAEVALLQSDDFVGFTFWLVSMACLATTAFLFLEHGSVA
PGWKASIAVAGIVTGVAFIHSMYMRNIWAATGDIPIIYRYIDWLITMPLLALQFYFILST
VRKVSSIIFWKLLIATLVMLCSLAK*
>HOT236_2_0770m_rep_c894275_1	# 97 # 276 # -1 # ID=894275_1;partial=00;start_type=ATG;rbs_motif=None;rbs_spacer=None;gc_cont=0.322
MIVTVGWAIYPLGYIFGYLVDSVDGESLNVIYNLADFINKIAFGLIIWIAAINSGGRAK*
>HOT236_2_0770m_rep_c989422_1	# 22 # 225 # 1 # ID=989422_1;partial=00;start_type=GTG;rbs_motif=GGA/GAG/AGG;rbs_spacer=11-12bp;gc_cont=0.368
MTAFNALRMIVTVGWVIYPLGYIFGYLTGGVDANSLNVIYNLADFINKIAFGLVIWAAAV
SSGGRAR*
>HOT237_1_0770m_rep_c119619_5	# 4002 # 4769 # -1 # ID=119619_5;partial=00;start_type=ATG;rbs_motif=GGA/GAG/AGG;rbs_spacer=5-10bp;gc_cont=0.349
MALISCYKDILLLSLLLGFIFMNKLLFPQDVVGGSFWLISLAMIGAAIFFFLERGRLSKK
WNTVMTLIGVIALMSSIHYFYAKNLWVMNGQAPIALRYIDWTLTFPLQILTFYVMLSTVT
DVKRGMFWRLLVGTLVWVIAQFLGAAGYMSVTLGFLVGIVGWLYIIGELYMGDAGRRNAA
CGNEHVQTAFFANRLIVTIGFSIYHIGYFIEHLGGGVNINSLNVIYNLGDILNKVIFGMI
IYSAASQDTKNKGGL*
>HOT237_1_0770m_rep_c155625_2	# 751 # 1389 # -1 # ID=155625_2;partial=00;start_type=ATG;rbs_motif=None;rbs_spacer=None;gc_cont=0.369
MIGAAIFFFLEGRRLSNRWGTVMNLMGVIALMSSIHYFYAKNLWVLNGQAPTALRYIDWI
LTFPLIILTFYVMLKSVTDVKRGMFWRLLVGTLVWVIAQLLGAYGYMSVTLGFLVGIVGW
LYIIGELYMGDAGRSNASCNNESVQMAFFANRLIITIGFSIYHIGYFIEHLAGGANINSL
NIIYNLADILNKIIFGMIIYSAALQDTRKEKA*
>HOT237_1_0770m_rep_c232560_1	# 280 # 570 # -1 # ID=232560_1;partial=00;start_type=ATG;rbs_motif=None;rbs_spacer=None;gc_cont=0.361
MTAWIYILYEIFAGEPGKLVARSTNRALVTAFETMRMIVTIGWAIYPLGYVFGYLTGGVD
SNTLNVIYNFADFINKIAFGLVIWVAATANTSGSRR*
>HOT237_1_0770m_rep_c418324_1	# 273 # 773 # -1 # ID=418324_1;partial=00;start_type=TTG;rbs_motif=None;rbs_spacer=None;gc_cont=0.325
MNGQAPTALRYIEWILTFPLIILTFYVMLRSVTDVKRGMFWRLIVGTLVWVIAQLLGAYG
YMSVTLGFLVGIVGWLYIIGELYMGDAGTKNASCNNESVQMAFFANRLIITIGFSIYHIG
YFIEHLAGGANINSLNIIYNLADILNKIIFGMIIYSAALQDTRKEA*
>HOT237_1_0770m_rep_c454759_1	# 8 # 574 # 1 # ID=454759_1;partial=00;start_type=ATG;rbs_motif=None;rbs_spacer=None;gc_cont=0.356
MSAIHYFYAKNLWILNGQAPTALRYIDWILTFPLTVLTFYVILRSVTDVKRGMFWRLLVG
TLVWVIAQLLGAYGYMSVTLGFLVGIVGWLYIIGELYMGDAGRMNASCNNENVQMAFFAN
RLIITIGFSIYHIGYFIEHLAGGANINSLNIIYNLADILNKFIFGMIIYSAALQDTKQDT
KQDTKKGA*
>HOT237_1_0770m_rep_c532145_1	# 516 # 833 # -1 # ID=532145_1;partial=00;start_type=ATG;rbs_motif=None;rbs_spacer=None;gc_cont=0.321
MSVTLGFLVGIVGWLYIIGELYMGDAGRKNASCNNENVQMAFFANRLIITIGFSIYHIGY
FIEHLAGGANINSLNIIYNLADILNKIIFGMIIYSAALQDTKKEA*
>HOT237_1_0770m_rep_c722222_1	# 43 # 402 # 1 # ID=722222_1;partial=00;start_type=ATG;rbs_motif=TAA;rbs_spacer=11bp;gc_cont=0.397
MLTAVTDVKRGMFWRLLVGTLVWVIAQFLGASGYMSVTLGFLVGIVGWLYIIGELYMGDA
GRRNAACGNEDVQMAFFANRLIITIGLSIYHIGYFIEHLGGGVTKIVDYIEATNVDPSS*
>HOT237_2_0770m_rep_c37230_1	# 32 # 802 # -1 # ID=37230_1;partial=00;start_type=ATG;rbs_motif=GGA/GAG/AGG;rbs_spacer=5-10bp;gc_cont=0.361
MNKVKTIVLAFAILIGISSNVHAEVALLQPDDFVGFTFWFVSMSCLAATAFFFFECGSVA
PGWKTPITVAGLVTGIAFMHYMYVRSVWVTTGDSPIIYKYIDWLITMPLLALQFYLILSA
VRKTSSTIFWKLLIGTLAMVFGGYAGEAGYILPFLGFVIWMTGWIYILYEIFSGEAGKLV
EKSTNKALVTAFETMRMIVTIGWAIYPLGYVFGYLTGGVDSNTLNAIYNFADLINKIAFG
MVIWVAATANTSGSRR*
>HOT237_2_0770m_rep_c90751_4	# 1663 # 2433 # -1 # ID=90751_4;partial=00;start_type=ATG;rbs_motif=GGA/GAG/AGG;rbs_spacer=5-10bp;gc_cont=0.359
MKIIKLLAFVTVTLLGLSGTANANIALLSSDDLVGISFWVISMGMLAATAFFFLERGSVA
SNWRTTLTVAGIVTGVAFVNYIYIRNIWVITGDSPILYRYIDWFITMPLQVVQFYLILAT
VRKVPKNLFWKLLIGTIVMVLGAYLGESGYIPAMAGFIIGIGGWIYILYEVFSGEAGRAV
AKSGNKPMVTAYGSMRKIITIGWAIYPLGYVFGYLTGGVDVNSLNIIYNIADFINKIAFG
LVIWAAAMQNTTPRSR*
>HOT237_2_0770m_rep_c103999_1	# 143 # 661 # 1 # ID=103999_1;partial=00;start_type=ATG;rbs_motif=None;rbs_spacer=None;gc_cont=0.345
MRNVWVQTGYSPIVFRYIDWLITLPLQMIEFYLILLTVRKVSGGIFWRLLIGSLAMIIGG
YLGEAGYISSILGFIIWMAGWVYVLYEIYSGEAGKAAAKSGNKPFVTAFGALRMIVTVGW
FIYPLGYIFGSLTGGLDPNSLNVIYNLADFINKIAFGLIIWAAAISSGGRTR*
>HOT237_2_0770m_rep_c118180_4	# 2817 # 3275 # 1 # ID=118180_4;partial=00;start_type=TTG;rbs_motif=GGAG/GAGG;rbs_spacer=5-10bp;gc_cont=0.329
MKKKQIKKKKSVDKQSALVDLLRKHGAQIYDDLDNGNFPKFSIPSRSVSNIVYDKKIRQY
ILGANTAVRSSRNSSQLRAFTQLMWLAFFANRLIITIGFSIYHIGYFIEHLAGGANINSL
NIIYNLADILNKIIFGMIIYSAALQDTRKERA*
>HOT237_2_0770m_rep_c132109_6	# 4050 # 4820 # -1 # ID=132109_6;partial=00;start_type=ATG;rbs_motif=GGA/GAG/AGG;rbs_spacer=5-10bp;gc_cont=0.366
MNKVKIIVLAFAALIGISNSAHAEVALLQPDDFVGFTFWLVSMACLAATVFFFLERGSVA
PEWKISITVAGLVTGIAFMHSMYMRNIWVETGDSPIIYRYIDWLITMPLLALQFYLILSA
VRKTSSIIFWKLLIGTLVMVCGGYAGEAGYILPFLGFIIWMTAWMYILYEIFAGEAGKLV
ARSTNKTLVTAFETMRMIVTIGWAIYPLGYVFGYLTGGVDSNTLNTIYNFADFINKIAFG
LVIWVAATANTSGSRR*
>HOT237_2_0770m_rep_c139482_2	# 466 # 1230 # 1 # ID=139482_2;partial=00;start_type=ATG;rbs_motif=AGxAG;rbs_spacer=5-10bp;gc_cont=0.350
MNKLKTLALALLALVGISSTANAQTVLLASDDFVGISFWIISMGMLAATAFFFIERDSVA
IAWRPSVTVAGIITGVAFVHYIYMRGVWVQTGDTPIVYRYIDWLITVPLQMIEFYLILSA
VRKVSSGMFWRLLIGSLVMLIGGYLGETDAIPKAVGFFIGIAGWVYILYEIFSGEAGRAA
AKSGNKPFVTAFNTLRMIVIVGWAIYPLGYIFGYLNGGVDNNSLNVIYNLADFINKIAFG
LVIWVAAVSGGRVK*
>HOT237_2_0770m_rep_c140160_1	# 7 # 585 # 1 # ID=140160_1;partial=00;start_type=GTG;rbs_motif=None;rbs_spacer=None;gc_cont=0.373
MSVTVAGIVTGVAFVHSMYVRNIWVATGDAPIIYRYIDWLITMPLLTIQFYLVLSAVRKV
SLTIFWKLLIGTLVMVCGGYAGEAGYILPFLGFVIWIGAWIYILYEIFSGEAGKLIAKST
NKPLVTAFETMRMIVTIGWAIYPLGYVFGYLTGGVDSDTLNVIYNFADLINKIAFGLVIW
VAATANTSGSRR*
>HOT237_2_0770m_rep_c146088_1	# 56 # 757 # 1 # ID=146088_1;partial=00;start_type=ATG;rbs_motif=GGA/GAG/AGG;rbs_spacer=5-10bp;gc_cont=0.362
MNKLLLPQDVVGGSFWLISVAMIGAAIFFFLESRRLSNRWGTVMNLMGVIALMSSIHYFY
TKNLWVLNGQAPTTLRYIDWILTFPLIILTFYVMLKSVTDVKRGMFWRLLVGTLVWVIAQ
LLGAYGYMSVTLGFLVGIVGWLYIIGELYMGDAGRNNASCNNESVQMAFFANRLIITIGF
SIYHIGYFIEHLAGGANINSLNIIYNLADILNKIIFGMIIYSAALQDTRKEKA*
>HOT237_2_0770m_rep_c176126_1	# 686 # 1387 # 1 # ID=176126_1;partial=00;start_type=ATG;rbs_motif=GGA/GAG/AGG;rbs_spacer=5-10bp;gc_cont=0.375
MNKLLLPQDVVGGSFWLISVAMIGASIFFFLERGRLSDRWGTVMNLVGVIALMSSIHYFY
AKNLWVLNGQAPTALRYIDWMLTFPLTILTFYVMLRSVTDVKRGMFWRLLVGTLVWVIAQ
LLGAYGYMSVTLGFLVGIVGWLYIIGELYMGDAGRRNATCNNESVQMAFFANRLIITIGF
SIYHIGYFIEHLAGGANINSLNIIYNLADILNKIIFGMIIYSAALQDTRKKEA*
>HOT237_2_0770m_rep_c177434_2	# 1153 # 1623 # 1 # ID=177434_2;partial=00;start_type=ATG;rbs_motif=GGA/GAG/AGG;rbs_spacer=5-10bp;gc_cont=0.391
MNKLLLPQDVVGGSFWLISVAMIGAAIFFFLERGRLSNRWATVMNLVGVIALMSSIHYFY
AKNLWVLNGQAPIALRYIDWLLTFPLTILTFYVMLRSVTDVKRGMFWRLLVGTLVWVTAQ
LLGVLTSKRQNIHECYSWFPSRYSWLALYYWCTLYG*
>HOT237_2_0770m_rep_c179867_1	# 23 # 328 # 1 # ID=179867_1;partial=00;start_type=TTG;rbs_motif=GGA/GAG/AGG;rbs_spacer=5-10bp;gc_cont=0.379
MIGTLVMVLGGYAGEAGYISPFLGFIIWMVGWLYILYEIFAGEAGKLCAKSANVAMVKAF
ETMRMILTIGWAIYPLGYVFGYLKKQVKKNHLFWAYQEVKE*
>HOT237_2_0770m_rep_c185120_2	# 917 # 1558 # -1 # ID=185120_2;partial=00;start_type=ATG;rbs_motif=None;rbs_spacer=None;gc_cont=0.361
MGMLAGAVFFFLERNTIAVAWRTSVTVAGLVCFIAFVHYIYIRNIWVTTGDVPTAYRYVD
WLITIPMQTIEFYLILVAVRKVSASIFWRFLIASLIMLIGGYLGEAGYIQAFVGFIILIA
GWIYILFELFSGETARVASKSGNRPLSNAFAVMRMIVTIGWAIYPLGYLFGHLFGGIDSS
TLNIIYNLADFVNKLAFGLVIWVAAMQNTSSRR*
>HOT224_1_0200m_rep_c53251_1	# 271 # 957 # 1 # ID=53251_1;partial=00;start_type=ATG;rbs_motif=TAA;rbs_spacer=11bp;gc_cont=0.422
MDFVSMTFWVATAAMLASSIFFFLERFDVSPKWKTSVTVAGLVTFVAFWHYLYMRGVWVD
TGMSPTELRYIDWLITVPLQIVEFYLILAAVTKVKANLFWQLLGASLVMLVFGYLGEANI
LDMYLAFAIGMLGWLYVIYLVFFGAAKKLNAESGNPSSQMAFNAIRIIVLVGWAIYPIGF
VLGNFGDLGIEGVKAMNAIYNLADLVNKTAFGLVIWYAAKKDSEASSS*
>HOT224_1_0200m_rep_c63468_1	# 3 # 308 # 1 # ID=63468_1;partial=00;start_type=ATG;rbs_motif=None;rbs_spacer=None;gc_cont=0.379
MLGFIIGMAGWIYVLYEIFSGEAGKAAAKSGNKALSTAFSALRMIVTVGWAIYPLGYVFG
YLTGGIDANSLNVIYNLADFVNKIAFGVIIWSCAVANSRGR*
>HOT225_1_0200m_rep_c20416_4	# 1203 # 1877 # -1 # ID=20416_4;partial=00;start_type=ATG;rbs_motif=GGA/GAG/AGG;rbs_spacer=5-10bp;gc_cont=0.361
MEELTYRLFMVGTVGMLAATVYLLMASREVDAKYRRGVYISALVTGIAYYHYNKMTASYA
LNPGEFDTGLRYVDWVLTVPLMFVEIIAITSVGAVATKKFRDWGFAGLVMIGAGYFGEIS
EASSTNYWIGFVIAMAAYVYLMLQLQNEGEGMSGDELVQFNKIKNLIFVGWIIYPLGYIS
PVLGSDLGALRELLYNVADIINKVGLGVLVLGLARIKSGEKINS*
>HOT225_1_0200m_rep_c56881_2	# 140 # 496 # -1 # ID=56881_2;partial=00;start_type=ATG;rbs_motif=GGA/GAG/AGG;rbs_spacer=5-10bp;gc_cont=0.384
MLIGGYMGEAGYINALLGFIIGMAGWLYILYEVFSGEAGKAAAKSGNKALVTAFGAMRMI
VTVGWAIYPLGYVFGYLTGGVDANSLNVIYNLADFINKIAFGLVIWAAAVSAGGRASR*
>HOT225_1_0200m_rep_c74669_1	# 89 # 859 # -1 # ID=74669_1;partial=00;start_type=ATG;rbs_motif=GGAGG;rbs_spacer=5-10bp;gc_cont=0.379
MKKLSMIALAALAFFGITSSANAATAMLATNDFVGITFWLVSMGMLAGAVFFFLERNTVA
ASWRTSVTVAGLIQFIAFVHYIYMRDIWVSTGETPTVYRYIDWLITVPLQMVEFYLILAA
VRKVPSSIFWKLLIGSLVMLIGGYLGEAGYIQPFVGFVIGMAGWIYILFEIFSGEAGTIA
SKTGNRAMTTAFSAMRIIVTIGWAIYPLGYVFGYLTGGVDANALNIIYNLADFINKIAFG
LVIWAAAMQNTRLSSR*
>HOT225_1_0200m_rep_c212056_1	# 72 # 356 # 1 # ID=212056_1;partial=00;start_type=TTG;rbs_motif=GGA/GAG/AGG;rbs_spacer=5-10bp;gc_cont=0.340
MDNFNGYVSSYSVFLYGQAHVSVQWRKSVNVAGLVTGIAFIHYMYMRAVWVETGDTPTVY
RYIDWLITVPLQLVEFYLILSAVRKVDSNISGES*
>HOT225_1_0200m_rep_c255942_1	# 38 # 559 # 1 # ID=255942_1;partial=00;start_type=ATG;rbs_motif=None;rbs_spacer=None;gc_cont=0.374
MRGVWVQTGDSPTVYRYIDWLITVPLQMVEFYLILKAVGKANSGMFWRLLIGSLVMLIGG
YLGEAGYINAMLGFIIGIAGWIYILYEVFSGEAGKAASKSGNKALVTAFGAMRMIVTIGW
AIYPLGYIFGYLTGGIDAASLNIIYNLADFINKIAFGLVIWAAAVSSTPARAR*
>HOT225_1_0200m_rep_c257083_1	# 18 # 203 # 1 # ID=257083_1;partial=00;start_type=ATG;rbs_motif=None;rbs_spacer=None;gc_cont=0.376
MRMIVTIGWAIYPLGYVFGYLTGGVDAESLNVIYNLADFINKIAFGLIIWAAAMSGAGAR
K*
>HOT229_1_0200m_c4717_1	# 289 # 978 # -1 # ID=4717_1;partial=00;start_type=ATG;rbs_motif=GGAG/GAGG;rbs_spacer=5-10bp;gc_cont=0.342
MDINSLTQFSFYFGTAAMLCSAVFFFFERGEVNPKWRTSVTVAGLVTFIAFFHYYFMRDA
WGGALQSGDLTQLRYIDWLITVPLQIVEFYLILKVVGKATSGLFWQLLVASVVMLVGGLL
GEMDVIDEIIGFVIGMIGWLFVVYLIFVGGAAKASAEGNNESVQSAFNSMKLIVLVGWSI
YPIGYIIGNMIDVTNGTQTMNIIYNFADLINKTAFGLVIWAAAKADTKS*
>HOT229_1_0200m_c54576_1	# 157 # 942 # -1 # ID=54576_1;partial=00;start_type=ATG;rbs_motif=None;rbs_spacer=None;gc_cont=0.509
MEPLPYRKNGTTTKATLGVLTAILLFGTQTVSAETTALATDDWVGISFWIATAAMLASTA
FFLVERGNVAPKWKTSMTVAALVTGVAWYHYTYMREVWAMEGSSPLVYRYIDWLITVPLQ
IAEFYLILAAIGVASVVMFRNLMVASLVMLVAGFFGETGALDSTIELSSNVWWGIGMIGW
IYILYELFQGSIKEAAASASEGVQFAFNAMRMIVLVGWAIYPIGYMMGDINDLNILYNLA
DVVNKTAFGMMVWYAATIDSE*
>HOT229_1_0200m_c92501_1	# 53 # 580 # 1 # ID=92501_1;partial=00;start_type=ATG;rbs_motif=None;rbs_spacer=None;gc_cont=0.347
MYMRGVWVETGETPTVYRYIDWLITVPLQIIEFYLILAAVRKVPTSMFWRLLVASLVMLI
FGYLGEAGYIAAIFGFIVGVAAWIYIIYEIFSGEAGKAMKGSGNKALKTAFSAMRMIVTI
GWAIYPLGYLFGYLAGGVDSNTLNVIYNLADFVNKIAFGLVIWSAAMQNTSLSRR*
>HOT229_1_0200m_c296270_1	# 561 # 1274 # 1 # ID=296270_1;partial=00;start_type=ATG;rbs_motif=GGA/GAG/AGG;rbs_spacer=5-10bp;gc_cont=0.416
MEFLSSNQHTLVYNVLSFGTAVMFGAFVYFLTQIKSVREEYRSGVAVSAVVVGIAGYHYY
RIWSGFSVGEMNEGYRYADWLITVPLLIVELLIVLGVASALRKNLMWKLVPASILMIGLG
YPGEISSSTGTKWVFWIMAIIPFVYILYVLYGQLQEAEKRETGAVATSIKNATLVLLSTW
CVYPIAYLFPIFDAESGTLETLRQVGYTFADITAKGLYGLMILSIAKARSTESKSSS*
>HOT229_1_0200m_c309532_2	# 465 # 1235 # -1 # ID=309532_2;partial=00;start_type=ATG;rbs_motif=GGA/GAG/AGG;rbs_spacer=5-10bp;gc_cont=0.333
MKRLKLFTLTTVVLLGLSNGANADATLLSSDDFVGVSFWITSMGMLAATLFVFFERGSVV
HNWRTILTVAGIITGVSFVNYVYIRNVWAVTGDLPILYRYIDWFITVPLQVTQFYLILST
VRKVPKKLFWKLLIGSFTMLLGGYLGESRYIPAVAGFVIAIAGWIYILYEIYSGEAGVAV
AKSGNKPMVTAYNSMKKIVAVGWAVYPLGYIFAFFSGAVDLNSLNIIYNIADFVNKIAFV
LVIWVAAMQNTTQRYR*
>HOT229_1_0200m_rep_c331604_1	# 95 # 238 # -1 # ID=331604_1;partial=00;start_type=ATG;rbs_motif=GGAG/GAGG;rbs_spacer=5-10bp;gc_cont=0.319
MNLPILAINLGTGDFVGFTFFIGSMAMLGATVFFFIERDSVKQRWML*
>HOT229_1_0200m_rep_c343965_3	# 1396 # 2109 # 1 # ID=343965_3;partial=00;start_type=ATG;rbs_motif=GGA/GAG/AGG;rbs_spacer=5-10bp;gc_cont=0.354
MNKLLLPQDVVGGSFWLISVAMIGAAIFFFLERGRLSNRWATAMNLVGVIALMSSIHYFY
AKNLWILNGQAPTALRYIDWILTFPLTILTFYVMLRSVTDVKRGMFWRLVVGTLVWVIAQ
LLGAYGYMSVTLGFLVGIVGWLYIIGELYMGDAGRTNATCNNESVQMAFFANRLIITIGF
SIYHIGYFIEHLAGGANINSLNIIYNLADILNKIIFGMIIYSAALQDTRKALIKDFN*
>HOT229_1_0200m_rep_c348195_3	# 1314 # 1991 # 1 # ID=348195_3;partial=00;start_type=ATG;rbs_motif=GGA/GAG/AGG;rbs_spacer=5-10bp;gc_cont=0.350
MDFVQISFWIATAAMLASTVFFFLERYDVAPKWRTSVTVAGLVTGVAFWHYLYMRGVWID
TGNSPTELRYVDWLITVPLQILEFYLILLAVTKVKISLFWKLLVSSLVMLVFGYLGEAGY
LNNIIAFSIGMLGWIYVIYLIYFGEAKKVNAISNNSASQMAFNAIRLIVLIGWAIYPIGY
VLGNFGDLGMEGMKAMNSIYNLADLVNKTAFGIVIWAAAKKDSQN*
>HOT229_1_0200m_rep_c353791_3	# 912 # 1595 # -1 # ID=353791_3;partial=00;start_type=ATG;rbs_motif=GGAG/GAGG;rbs_spacer=5-10bp;gc_cont=0.342
MITDFVGITFWVATASMLASSVFFFIERGDVIKQWRTSLTVAGLVTGVAFWHYLFMRNIW
VDTGMSPTSYRYVDWIITVPLQIVEFYLILKAVTKVKTSLFWQLLLGSMIMLIFGYLGEA
NYIPDIPSFILGMLGWLIVIYLIFFGEAAKANSNSGNSSSQMAFNAMRWIVLVGWAIYPI
GFIIGNLVEISNAAPAMNAIYNLADLVNKTAFGLVIWAAAKQDSKDK*
>HOT229_1_0200m_rep_c363031_5	# 2116 # 2835 # 1 # ID=363031_5;partial=00;start_type=ATG;rbs_motif=AGGA;rbs_spacer=5-10bp;gc_cont=0.364
MNLPILAINLGTGDFVGFTFFIGSMAMLAATVFFFIERDSVEQKWKLSLTVSGLITGIAA
VHYYYMRSAWLETGLSPTEFRYIDWILTVPLMCVEFYLLTGAGLKKLVWWSVVMLLTGYF
GEAGILSIFGNHSAGIWGAIGGAAYVMIVLEVLNGEVGQAAKKAGGKIENANKLLLYFII
IGWGIYPLGYLIGTADGQWYQFLNNLISDSGRDLVYNIGDAINKIGFGLVIWSVARSEK*
>HOT229_1_0200m_rep_c382088_1	# 120 # 812 # 1 # ID=382088_1;partial=00;start_type=ATG;rbs_motif=AGGAGG;rbs_spacer=5-10bp;gc_cont=0.378
MDLMTLTQFSFYFGTASMLCASVFFFFERGEVSAKWRTSVTVAGLVTFIAFFHYMTMRES
SIWGAQLQAGGLTSLRYVDWLVTVPLQIVEFYLILKVVGKVGSSVFWQLLAASTVMLVGG
LLGEVGTVPAIVGFIIGMIGWLGVVYLIFAGGAAKASADSKNAAVQTAFSSMKWIVLVGW
AIYPIGYLIGTDIVSVTDGNQVMNIIYNFADLINKAAFGLVIWAAAKSDS*
>HOT229_1_0200m_rep_c395395_1	# 172 # 933 # -1 # ID=395395_1;partial=00;start_type=ATG;rbs_motif=GGAG/GAGG;rbs_spacer=5-10bp;gc_cont=0.358
MKAIKILGLALVLIGATTAANAAIPLPVDDYVGISFWIISMGMLAATAFFFMEQANVAVQ
WRKSVNVAGLVTGIAFINYMYMRGVWVETGDTPTVYRYIDWLITVPLQLVEFYLILSAVR
KVNGSIFWKLLIGSLVMLVGGFLGETGEIPPVLGFIIGMAGWIYILYEIFSGDAGKAAAK
SGNKALVTAFSALRMIVTVGWAIYPLGYIFGYLMGGVIDSSSLNIIYNLADFVNKIAFGL
IIWSCAVANSSKR*
>HOT229_1_0200m_rep_c432149_1	# 397 # 1167 # 1 # ID=432149_1;partial=00;start_type=ATG;rbs_motif=GGAG/GAGG;rbs_spacer=5-10bp;gc_cont=0.385
MKKLGMIALAVLAFLGITSSANAATAILQTNDFVGITFWLVSMAMLAGAVFFFLERNTVA
ASWRTSVTVAGLIQFVAFVHYIYMRGIWVETGDTPTVYRYIDWLITVPLQIVEFYLILAA
VRKVPTSMFWRLLIASIVMLVGGYLGEAGYIQEFVGFIIGMAGWIYILFEIFSGEAGRVA
AKGGNKAVSTAFGAMRMIVTIGWAIYPLGYVFGYLAGGIDTNTLNVIYNLADFVNKLAFG
LVIWAAAMQSTSLSKR*
>HOT229_1_0200m_rep_c432913_3	# 2364 # 3086 # -1 # ID=432913_3;partial=00;start_type=ATG;rbs_motif=None;rbs_spacer=None;gc_cont=0.372
MENLLSFTSILVDGLNPTDAVAFTFWTGYAAMAAASVFFIAAMSQVDSKWKTSMLVSALI
TGIAALHYYYMRDAHDAGTITTAYRYVDWILTVPLMCVEFYLILKPAGATTSLLKKLILL
SVVMLVCGYVGEAIDRPNAQLWGLVSGLAYFAIVAEVMFGGAKKLADSAGGATASAHMML
CKFVLIGWAIYPIGYMAGTDGWYSGIFGGLAGQMDLIYNIGDAINKIGFGLVVYNLAMSK
*
>HOT229_1_0200m_rep_c467880_3	# 3478 # 4179 # -1 # ID=467880_3;partial=00;start_type=ATG;rbs_motif=None;rbs_spacer=None;gc_cont=0.343
MNKLLFPQDIVGGSFWLISLAMIGAAIFFFLERGRLSKKWNTVMTLLGVIALMSSIHYFY
AKNLWVMNGQAPIALRYIDWTLTFPLQILTFYVMLISVTDVKRGMFWRLLVGTLVWVIAQ
FLGASGYMSVTLGFLVGIVGWLYIIGELYMGDAGRKNAACGNEHVQMAFFANRLIITIGF
SIYHIGYFIEHLGGGVNISSLNVIYNLGDILNKIIFGMVIYGAASQDTKKNGL*
>HOT229_1_0200m_rep_c500153_2	# 2229 # 2927 # -1 # ID=500153_2;partial=00;start_type=ATG;rbs_motif=GGA/GAG/AGG;rbs_spacer=5-10bp;gc_cont=0.371
MNKLLLPQDVVGGSFWLISVAMIGAAIFFFLERGRLSNRWGTAMNLVGVIALMSSIHYFY
AKNLWVLNGQAPTALRYIDWILTFPLTILTFYVMLKSVTDVKRGMFWRLLVGTLVWVIAQ
LLGAYGYMSVTLGFLVGIVGWLYIIGELYMGDTGRKNASCGNENVQMAFFANRLIITIGF
SIYHIGYFIEHLAGGANINSLNIIYNLADILNKIIFGMIIYSAALQDTRKGT*
>HOT229_1_0200m_rep_c506728_2	# 679 # 1395 # -1 # ID=506728_2;partial=00;start_type=ATG;rbs_motif=GGA/GAG/AGG;rbs_spacer=5-10bp;gc_cont=0.317
MNKLLFPQDVVGGSFWLISVAMIGAAIFFFLERGRLSKRWNTVMTLVGVIALMSSIHYFY
AKNLWVMNGQAPIAIRYIDWTLTFPLQILTFYVMLTAVTDVKRGMFWRLLVGTLVWVIAQ
FLGASGYMSVTLGFLVGIVGWLYIIGELYMGDAGRRNAACGNEHVQMAFFANRLIITIGF
SIYHIGYFIEHLAGGANINSLNIIYNLADLLNKIILDLFCKKLIFSKLGISSLSLYII*
>HOT229_1_0200m_rep_c508800_1	# 263 # 1027 # 1 # ID=508800_1;partial=00;start_type=ATG;rbs_motif=GGAG/GAGG;rbs_spacer=5-10bp;gc_cont=0.391
MKKLKLFALATVALLGFSGAANAETVLLASDDFVGISFWVISMGMLAATAFFFMERGSVA
AGWRTSVTVAGLVTGIAFIHYMYMRGVWVQTGESPTVYRYIDWLITVPLQMIEFYLILAA
VRKVPSGIFWRLLIGSLVMLIGGYLGEAGYINAMLGFIIGMAGWIYILYEVFSGEAGKIA
SKSGNKGLVTAFGAMRMIVTIGWAIYPLGYVFGYLTGGVDANSLNVIYNLADFINKIAFG
LVIWAAAVSGGRGK*
>HOT229_1_0200m_c528674_3	# 1533 # 2249 # 1 # ID=528674_3;partial=00;start_type=ATG;rbs_motif=AGGAG;rbs_spacer=5-10bp;gc_cont=0.338
MTFLEATDYVGISFWIVSVAMFAATVFFLYEGMHVKSTWRVSMLVVGLVTLIATIHYYYM
RDLWVNTGESPIVYRYIDWLLTVPLQMIEFYLILIAAGLAVSSSVFWRLLIGTLVMLLGG
YAGENGWISPTLGFVIGMAGWIFIVFEIFRGESNAVATKNESVKYAFRAMGLIVVIGWSI
YPIGYIFGLLTPMIGLGTANLNFLNITYNLADFVNKILFGLIIWNAAIKDTAASKASK*
>HOT229_1_0200m_rep_c539868_2	# 1831 # 2532 # -1 # ID=539868_2;partial=00;start_type=ATG;rbs_motif=AGGA/GGAG/GAGG;rbs_spacer=11-12bp;gc_cont=0.332
MNKLLLPQDIVGGSFWLISVAMIGAAIFFFLERGRLSNRWATVMNLIGVIALMSSIHYFY
AKNLWVLNGQAPIALRYIDWLLTFPLTILTFYVMLNSVTDIKRGMFWRLLVGTLVWVIAQ
LLGAYGYMSVTLGFLVGIVGWLYIIGELYMGDTGRKNASCGNESVQMAFFANRLIITIGF
SIYHIGYFIEHLAGGANINSLNIIYNLADILNKIIFGMIIYSAALQDTRKERA*
>HOT229_1_0200m_rep_c556271_1	# 28 # 549 # 1 # ID=556271_1;partial=00;start_type=ATG;rbs_motif=None;rbs_spacer=None;gc_cont=0.391
MRDIWVTTGETPTVYRYIDWLITVPMQIVEFYLILAAVRKVPSSMFWRLLIASLVMLIGG
YLGEAGYIQEFVGFIIGMAGWIYILFEIFSGEAGRAAAKGGNKAVATAFGAMRMIVTIGW
AIYPLGYVFGYLAGGIDTNTLNIIYNLADFVNKLAFGLVIWAAAMQNTSLSKR*
>HOT229_1_0200m_rep_c614800_1	# 114 # 761 # -1 # ID=614800_1;partial=00;start_type=ATG;rbs_motif=None;rbs_spacer=None;gc_cont=0.372
MAMLAATVFFFIERDSVEQKWKLSLTVSGLITGIAAVHYYYMRSAWLETGLSPTEFRYID
WILTVPLMCVEFYLLTGVGLKKLVSWSVIMLVTGYFGEAGIVSIFGNHSPGIWGAIGGAA
YVMIVLEILYGDVGQAAKKAGGKIENANKLLLYFIIIGWGIYPLGYLIGTADGQWYQFLN
NLVSDSGRDIVYNIGDAINKIGFGLVIWSVARSDK*
>HOT229_1_0200m_rep_c638668_1	# 299 # 997 # 1 # ID=638668_1;partial=00;start_type=ATG;rbs_motif=GGA/GAG/AGG;rbs_spacer=5-10bp;gc_cont=0.368
MNKLLLPQDIVGGSFWLISVAMIGAAIFFFLERGRLSNRWGTAMNLVGVIALMSSIHYFY
AKNLWVLNGQAPTALRYIDWILTFPLTILTFYVMLKSVTDVKRGMFWRLLVGTLVWVIAQ
LLGAYGYMSVTLGFLVGIVGWLYIIGELYMGDAGRKNASCNNESVQMAFFANRLIITIGF
SIYHIGYFIEHLAGGANINSLNIIYNLADVLNKIIFGMIIYSAALEDTKKGT*
>HOT229_1_0200m_rep_c647945_4	# 2433 # 3152 # -1 # ID=647945_4;partial=00;start_type=ATG;rbs_motif=None;rbs_spacer=None;gc_cont=0.324
MEYFLQSTDYVGVSFWLVSVAMVAATVFFLYEGMHVKESWRVSMLLMGLVTLIAGIHYYY
MRDYWIASQESPIVYRYIDWLLTVPLQMIEFYLILVAAGLAARSGIFWRLLVGTLVMLLG
GYAGENNWIHPTLGFVIGMVGWIYIVYEVFRGESSVIASKKDSINKAFKALGLIIVFGWA
IYPIGYIFGLLSPMIGMGTVNINFLNVTYNLADFVNKILFGLIIWDVARKDSSKDLKDV*
>HOT229_1_0200m_rep_c710426_1	# 525 # 713 # -1 # ID=710426_1;partial=00;start_type=ATG;rbs_motif=None;rbs_spacer=None;gc_cont=0.344
MRMIVTIGWAIYPLGYLLGYLAGGVDANSLNVIYNLADFINKIAFGLVIWSCAMQNTSVS
RR*
>HOT229_1_0200m_rep_c711935_1	# 14 # 325 # -1 # ID=711935_1;partial=00;start_type=ATG;rbs_motif=None;rbs_spacer=None;gc_cont=0.372
MLGFIVGVAAWIYILFEIFSGEAGKAMKGSGNKALKSAFSAMRMIVTIGWTVYPVGYVFG
YLTGGLDSDTLNVIYNFADIINKIAFGLVIWIAATANTSGSRR*
>HOT229_1_0200m_rep_c714905_4	# 1342 # 2112 # -1 # ID=714905_4;partial=00;start_type=ATG;rbs_motif=AGGA;rbs_spacer=5-10bp;gc_cont=0.354
MKKLRLFALATIALFSATSAANAATTVLATDDFVGITFWVVSMGMIASTVFFFAERGTVA
QAWRPSVSVAGLVTGVAFVHYMYMRGIWVETGDTPTVYRYIDWLITVPLQIVEFYLILSA
VRKVPGSMFWRLLIASLIMLIFGYMGEAGYISALAGWIIGSAAWIYIIYELFSGEAGKAM
KSSGNKPLKTAFNAMRWIVTVGWAIYPLGYLFGYLLGGVDANALNIIYNLADFVNKIAFG
LVIWSCAMQNTSVSKR*
>HOT229_1_0200m_rep_c733301_1	# 77 # 721 # 1 # ID=733301_1;partial=00;start_type=ATG;rbs_motif=None;rbs_spacer=None;gc_cont=0.389
MGMIASTVFFFAERGTVAQAWRPSVSVAGLVTGVAFVHYMYMRGIWVETGETPTVYRYID
WLITVPLQIVEFYLILAAVRKVPTSMFWRLLIASIVMLVGGYLGEAGYIQEFVGFIIGMA
GWIYILFEIFSGEAGRAAAKGGNKAVATAFGAMRMIVTIGWAIYPLGYVFGYLAGGIDTN
TLNIIYNLADFVNKLAFGLVIWAAAMQNTSLSKR*
>HOT229_1_0200m_rep_c745853_1	# 250 # 951 # -1 # ID=745853_1;partial=00;start_type=ATG;rbs_motif=AGGA;rbs_spacer=5-10bp;gc_cont=0.340
MNKLLFPQDVVGGSFWLISVAMIGAAIFFFLERGRLSKRWNTVMTLVGVIALMSSIHYFY
AKNLWVLNGQAPIAIRYIDWTLTFPLQILTFYVMLSTVTDVKRGMFWRLLVGTLVWVIAQ
FLGASGYMSVTLGFLVGIVGWLYIIGELYMGDAGRRNAACGNEQVQMAFFANRLIVTIGF
SIYHIGYFIEHLGGGVNISSLNVIYNLGDILNKIIFGMIIYSAASQDTKNRGL*
>HOT229_1_0200m_rep_c752361_1	# 87 # 698 # -1 # ID=752361_1;partial=00;start_type=TTG;rbs_motif=None;rbs_spacer=None;gc_cont=0.371
MERGSVAAGWKTSVTVAGLVTGIAFIHYMYMRGVWVQTGDSPTVYRYIDWLITVPLQMVE
FYLILAAVRKVPGGIFWRLLIGSLVMLIGGYMGEAGYINALLGFIIGMAGWLYILYEVFS
GEAGKAAAKSGNKGLVTAFSAMRMIVTIGWAIYPLGYVFGYLTGGVDANSLNVIYNLADF
INKIAFGLVIWAAAMQNTSARSR*
>HOT229_1_0200m_rep_c754360_2	# 2158 # 2856 # -1 # ID=754360_2;partial=00;start_type=ATG;rbs_motif=GGA/GAG/AGG;rbs_spacer=5-10bp;gc_cont=0.363
MNKLLLPQDVVGGSFWLISVAMIGAAIFFFLERGRLSNRWGTVMNLVGVIALMSAIHYFY
AKNLWILNGQAPTALRYIDWILTFPLTILTFYVMLRSVTDIKRGMFWRLLVGTLVWVIAQ
LLGAYGYMSVTLGFLVGIVGWLYIIGELYMGDAGRKNASCNNESVQMAFFANRLIITIGF
SIYHIGYFIEHLAGGVNINSLNVIYNLADVLNKIIFGMIIYSAALNDTRKAT*
>HOT229_1_0200m_rep_c760403_2	# 929 # 1699 # 1 # ID=760403_2;partial=00;start_type=ATG;rbs_motif=GGAG/GAGG;rbs_spacer=5-10bp;gc_cont=0.394
MKKLKLFALAALALVGFSGAANAETVLLAQDDFVGISFWVISMGMLAATAFFFMERGSVA
AGWRTSVTVAGLITGIAFIHYMYMRGVWVQTGDSPTVYRYIDWLITVPLQMVEFYLILAA
VRKVPSGIFWRLLIGSTVMLVGGYLGEAGYINAMLGFIIGMAGWIYVLYEIFSGEAGKAA
AKSGNKALSTAFSALRMIVTVGWAIYPLGYVFGYLTGGVDANSLNVIYNLADFINKIAFG
LIIWAAAMSSAGGARK*
>HOT229_1_0200m_rep_c768618_1	# 30 # 419 # 1 # ID=768618_1;partial=00;start_type=ATG;rbs_motif=None;rbs_spacer=None;gc_cont=0.385
MFWRLLLGSVVMLVGGYLGEAGYINATLGFVIGMAGWVYILYEVFSGEAGKAANKSGNKA
LVTAFSTMRMIVTVGWAIYPLGYVFGYLTGGIDPNSLNIIYNLADFINKIAFGLVIWAAA
VSSAGARSR*
>HOT229_1_0200m_rep_c780831_1	# 140 # 910 # -1 # ID=780831_1;partial=00;start_type=ATG;rbs_motif=GGAG/GAGG;rbs_spacer=5-10bp;gc_cont=0.387
MRKLSMIALAAVAFLGITGSANAATAMLQTNDFVGISFWLVSMGMIATTVFFFAERNTVA
ASWRTSISVAGLVTGVAFIHYMYMREVWVTTGDSPTVYRYIDWLITVPLQMVEFYLILAA
VRKVPTSIFWKLLIGSLVMLIGGYFGEAGYINAMLGFIIGIAGWIYILYEVFSGDAGKLA
AKSGNKALVTAFGAMRMIVTIGWAIYPLGYVFGYLVGGVDANSLNVIYNLADFVNKIAFG
LVIWAAAVSASGGRAR*
>HOT229_1_0200m_rep_c781238_1	# 35 # 802 # -1 # ID=781238_1;partial=00;start_type=ATG;rbs_motif=GGA/GAG/AGG;rbs_spacer=5-10bp;gc_cont=0.382
MKKLKLFALAALALVGFSGAANAETVLLASDDFVGISFWVISMGMLAATVFFFMERGSVA
AGWRTSVTVAGLIQFIAFVHYIYMRDIWVQTGDTPTVYRYIDWLITVPLQIVEFYLILAA
VRKVPSSIFWKLLIGSLVMLIGGYLGEAGYIQPFVGFVIGMAGWIYILFEIFSGEAGTLA
SKTGNRAMTTAFSAMRMIVTVGWAIYPLGYVFGYLTGGIDANSLNVIYNLADFINKIAFG
LVIWAAAVSGSKATR*
>HOT229_1_0200m_rep_c784843_1	# 149 # 985 # -1 # ID=784843_1;partial=00;start_type=TTG;rbs_motif=None;rbs_spacer=None;gc_cont=0.373
MDLLRIDPWFKFKLKKTTEREFFMKKLKLFALAALALVGFAGSANAETVLLAQDDFVGIS
FWVISMGMLAATAFFFMERGSVAAGWRTSVTVAGLITGIAFIHYIYMRGVWVQTGDSPTV
YRYIDWLITVPLQMVEFYLILAAVRKVPSGIFWRLLIGSTVMLVGGYLGEAGYINSMLGF
IIGMAGWIYVLYEIFSGEAGKAAAKSGNKALSTAFSALRMIVTVGWAIYPLGYVFGYLTG
GVDAESLNVIYNLADFINKIAFGLIIWAAAMSGQGARK*
>HOT229_1_0200m_rep_c784844_1	# 344 # 1180 # -1 # ID=784844_1;partial=00;start_type=TTG;rbs_motif=None;rbs_spacer=None;gc_cont=0.380
MDLLRIDPWFKFKLKKTTEREFFMKKLKLFALAALALVGFAGSANAETVLLAQDDFVGIS
FWVISMGMLAATAFFFMERSTVNPAWKTSVTVAGLVTGIAFIHYMYMRDVWVSTGDSPTV
YRYIDWLITVPLQMVEFYLILVAVRKANSGIFWRLLIGSLVMLIGGYLGEAGYINATLGF
VIGMAGWVYILYEVFSGEAGKAAAKSGNKGLVTAFSAMRMIVTIGWAIYPLGYVFGYLTG
GVDAESLNVIYNLADFINKIAFGLIIWAAAMSGSGARK*
>HOT229_1_0200m_rep_c785168_1	# 386 # 619 # 1 # ID=785168_1;partial=00;start_type=ATG;rbs_motif=None;rbs_spacer=None;gc_cont=0.325
MAKSGNKIFVTAFGIMRMIVTIGWCIYPLGYVFGPALTDSVDSNSLNVIYNLADFINKIV
FGLIIWTTAISSGGRTR*
>HOT229_1_0200m_rep_c805298_1	# 116 # 814 # 1 # ID=805298_1;partial=00;start_type=ATG;rbs_motif=GGA/GAG/AGG;rbs_spacer=5-10bp;gc_cont=0.355
MNKLLLPQDVVGGSFWLISVAMIGAAIFFFLERGRLSNRWGTAMNLVGVIALMSSIHYFY
AKNLWVLNGQAPTALRYIDWILTFPLTILTFYVMLRSVTDVKRGMFWRLLVGTLVWVIAQ
LLGAYGYMSVTLGFLVGIVGWLYIIGELYMGDAGRKNASCNNESVQMAFFANRLIITIGF
SIYHIGYFIEHLAGGANLNSLNIIYNLADILNKIIFGMIIYSAALQDTKKEA*
>HOT229_1_0200m_rep_c813232_1	# 72 # 770 # 1 # ID=813232_1;partial=00;start_type=ATG;rbs_motif=None;rbs_spacer=None;gc_cont=0.351
MNKLLLPQDIVGGSFWLISVAMIGAAIFFFLERGRLSNRWGTAMNLVGVIALMSSIHYFY
AKNLWVLNGQAPTALRYIDWILTFPLTILTFYVMLRSVTDVKRGMFWRLLVGTLVWVIAQ
LLGAYGYMSVTLGFLVGIVGWLYIIGELYMGDAGRSNASCNNESVQMAFFANRLIITIGF
SIYHIGYFIEHLAGGANLNSLNIIYNLADLLNKIIFGMIIYSAALQDTRKGA*
>HOT229_1_0200m_rep_c816919_1	# 55 # 771 # 1 # ID=816919_1;partial=00;start_type=ATG;rbs_motif=TAA;rbs_spacer=7bp;gc_cont=0.350
MNKLLLPQDVVGGSFWLISVAMIGAAIFFFLERGRLSNRWGTVMNLMGVIALMSSIHYFY
AKNLWVLNGQAPTALRYIEWILTFPLIILTFYVMLRSVTDVKRGMFWRLLVGTLVWVIAQ
LLGAYGYMSVTLGFLVGIVGWLYIIGELYMGDAGRNNASCNNESVQMAFFANRLIITIGF
SIYHIGYFIEHLAGGANINSLNIIYNLADILNKIIFGMIIYSAALQDTRKERAWIKER*
>HOT229_1_0200m_rep_c817164_1	# 138 # 836 # -1 # ID=817164_1;partial=00;start_type=ATG;rbs_motif=GGA/GAG/AGG;rbs_spacer=5-10bp;gc_cont=0.371
MNKLLLPQDVVGGSFWLISVAMIGAAIFFFLERGRLSQRWGTAMNLVGVIALMSSIHYFY
AKNLWVLNGQAPTALRYIDWILTFPLTILTFYVMLRSVTDVKRGMFWRLLVGTLVWVIAQ
LLGAYGYMSVTLGFLVGIVGWLYIIGELYMGDAGRKNASCNNESVQMAFFANRLIITIGF
SIYHIGYFIEHLAGGANINSLNIIYNLADILNKIIFGMIIYSAALDDTRKGT*
>HOT229_1_0200m_rep_c820977_2	# 2231 # 2449 # -1 # ID=820977_2;partial=00;start_type=ATG;rbs_motif=GGA/GAG/AGG;rbs_spacer=5-10bp;gc_cont=0.260
MAFFANRLIITIGFSIYHIGYFIEHLAGGANINSLNIIYNLADILNKIIFGMIIYSAALQ
DTRKQGAWIKKG*
>HOT229_1_0200m_rep_c827878_2	# 665 # 844 # -1 # ID=827878_2;partial=00;start_type=ATG;rbs_motif=None;rbs_spacer=None;gc_cont=0.333
MIVTIGWAVYPLGYVFGTVTGGIDSNSLNVIYNLVDIINKIAFGLVIWVAAVNSGGRVR*
>HOT229_1_0200m_rep_c831690_5	# 2638 # 3351 # 1 # ID=831690_5;partial=00;start_type=ATG;rbs_motif=GGA/GAG/AGG;rbs_spacer=5-10bp;gc_cont=0.368
MNKLLLPQDVVGGSFWLISVAMIGAAIFFFLERGRLSNRWATAMNLVGVIALMSSIHYLY
AKNLWVLNGQAPTALRYIDWILTFPLTILTFYVMLRSVTDVKRGMFWRLLVGTLVWVIAQ
LLGAYGYMSVTLGFLVGIVGWLYIIGELYMGDAGRNNASCNNESVQMAFFANRLIITIGF
SIYHIGYFIEHLAGGANINSLNIIYNLADILNKIIFGMIIYSAALQDTKKGDSIKEV*
>HOT229_1_0200m_rep_c836048_2	# 1314 # 2012 # -1 # ID=836048_2;partial=00;start_type=ATG;rbs_motif=GGAG/GAGG;rbs_spacer=5-10bp;gc_cont=0.359
MNKLLLPQDVVGGSFWLISVAMIGAAIFFFLERGRLSNRWGTVMNLVGVIALMSSIHYFY
AKNLWVLNGQAPTALRYIDWILTFPLTILTFYVMLKSVTDIKRGMFWRLLVGTLVWVIAQ
LLGAYGYMSVTLGFLVGIVGWLYIIGELYMGDAGRKNASCNNESVQMAFFANRLIITIGF
SIYHIGYFIEHLAGGVNLNSLNIIYNLADILNKIIFGMIIYSAALNDTRKAT*
>HOT229_1_0200m_rep_c836843_1	# 136 # 906 # -1 # ID=836843_1;partial=00;start_type=ATG;rbs_motif=GGAG/GAGG;rbs_spacer=5-10bp;gc_cont=0.388
MKKLGMIALAALAFIGITSSANAATAMLATNDFVGITFWLVSMGMLAGAVFFFLERNTVA
ASWRTSVTVAGLIQFIAFVHYIYMRDIWVETGDTPTVYRYIDWLITVPLQIVEFYLILAA
VRKVPGSMFWRLLIASIVMLVGGYLGEAGYIQEFVGFIIGMAGWIYILFEIFSGEAGRAA
AKGGNKAVATAFGAMRMIVTIGWAIYPLGYVFGYLAGGIDSNTLNVIYNLADFVNKLAFG
LVIWAAAMQNTSLSKR*
>HOT229_1_0200m_rep_c854253_1	# 678 # 1379 # 1 # ID=854253_1;partial=00;start_type=ATG;rbs_motif=GGA/GAG/AGG;rbs_spacer=5-10bp;gc_cont=0.372
MNKLLLPQDVVGGSFWLISVAMIGAAIFFFLERGRLSNRWGTAMNLVGVIALMSSIHYFY
AKNLWVLNGQAPTALRYIDWILTFPLTILTFYVMLRSVTDVKRGMFWRLLVGTLVWVIAQ
LLGAYGYMSVTLGFLVGIVGWLYIIGELYMGDAGRNNASCNNESVQMAFFANRLIITIGF
SIYHIGYFIEHLAGGANINSLNIIYNLADILNKIIFGMIIYSAALQDTRKERA*
>HOT229_1_0200m_rep_c861434_1	# 178 # 942 # -1 # ID=861434_1;partial=00;start_type=ATG;rbs_motif=GGAG/GAGG;rbs_spacer=5-10bp;gc_cont=0.370
MKTMKMLALALVLFGATTAANAATAFLATDDFVGISFWLISMGMLAATAFFFMEQANVGA
QWRKSVNVAGLVTGIAFIHYMYMRAVWVETGDTPTVYRYIDWLITVPLQLVEFYLILSAV
RKVDSGIFWRIFIGSLVMLVGGYLGEAGFINATLGFIIGMAGWIYILYEIFSGEAGKAAA
KSGNKSLVTAFGALRMIVTVGWAIYPLGYIFGYLTGGIDANSLNVIYNLADFVNKIAFGL
IIWSCAVANSSKRA*
>HOT229_1_0200m_rep_c862668_2	# 1212 # 1847 # -1 # ID=862668_2;partial=00;start_type=ATG;rbs_motif=TAA;rbs_spacer=11bp;gc_cont=0.360
MIGAAIFFFLERGRLSNRWGTAMNLVGVIALMSSIHYFYAKNLWVLNGQAPTALRYIDWI
LTFPLTILTFYVMLRSVTDVKRGMFWRLLVGTLVWVVAQLLGAYGYMSVTLGFLVGIVGW
LYIIGELYMGDAGRSNASCNNESVQMAFFANRLIITIGFSIYHIGYFIEHLAGGANINSL
NIIYNLADVLNKIIFGMIIYSAALQDTKKDA*
>HOT229_1_0200m_rep_c863028_1	# 163 # 933 # -1 # ID=863028_1;partial=00;start_type=ATG;rbs_motif=GGAG/GAGG;rbs_spacer=5-10bp;gc_cont=0.366
MTKVKTLAIALFALIGATTAANAATTFLATDDFVGISFWLISMGMLAATAFFFMEQANVG
VQWRKSVNVAGLVTGIAFIHYMYMRSVWVQTGDSPAVYRYIDWLITVPLQMIEFYLILAA
VRKANSGMFWRLLIGSLVMLIGGYLGEAGYINAMLGFIIGIAGWIYILYEIFSGEAGKAA
AKSGNKALVTAFSAMRMIVTVGWAIYPLGYVFGYLTGGVDANTLNVIYNLADFINKIAFG
LVIWSAAMSNTRASTR*
>HOT229_1_0200m_rep_c875601_2	# 275 # 976 # 1 # ID=875601_2;partial=00;start_type=ATG;rbs_motif=GGA/GAG/AGG;rbs_spacer=5-10bp;gc_cont=0.359
MNKLLLPQDVVGGSFWLISVAMIGAAIFFFLERGRLSKRWGTAMNLVGVIALMSSIHYFY
AKNLWVLNGQAPTALRYIDWILTFPLTILTFYVMLRSVTDGKRGLFWRLLVGTLVWVIAQ
LLGAYGYMSVTLGFLVGIVGWLYIIGELYMGDAGRNNATCNNESVQMAFFANRLIITIGF
SIYHIGYFIEHLAGGANINSLNIIYNLADILNKIIFGMIIYSAALQDTRKKGA*
>HOT229_1_0200m_rep_c883078_2	# 982 # 1752 # 1 # ID=883078_2;partial=00;start_type=ATG;rbs_motif=GGAGG;rbs_spacer=5-10bp;gc_cont=0.383
MKKISMIAIAALAFLGITSSANAATAMLATNDFVGITFWLVSMGMLAGAVFFFLERNTVA
ASWRTSVTVAGLIQFIAFVHYIYMRDIWIKTGDTPTVYRYIDWLITVPLQIVEFYLILAA
VRKVPTSMFWRLLIASIVMLVGGYLGEAGYIQEFVGFIIGMAGWIYILFEIFSGEAGRAA
AKGGNKAVATCFGAMRMIVTIGWAIYPLGYVFGYLAGGIDTNTLNIIYNLADFVNKLAFG
LVIWAAAMQNTSLSKR*
>HOT229_1_0200m_rep_c884936_1	# 292 # 993 # 1 # ID=884936_1;partial=00;start_type=ATG;rbs_motif=None;rbs_spacer=None;gc_cont=0.375
MNKLLLPQDVVGGSFWLISVAMIGAAIFFFLERGRLSDKWATAMNLVGVIALMSSIHYFY
AKNLWVLNGQAPTALRYIDWILTFPLTILTFYVMLKSVTDVKRGMFWRLLVGTLVWVIAQ
LLGAYGYMSVTLGFLVGIVGWLYIIGELYMGVAGRNNASCNNESVQMAFFANRLIITIGF
SIYHIGYFIEHLAGGANINRLNIIYNLADFINKIAFGLVIWAAAMQNTRLSSR*
>HOT229_1_0200m_rep_c885041_1	# 76 # 495 # 1 # ID=885041_1;partial=00;start_type=ATG;rbs_motif=None;rbs_spacer=None;gc_cont=0.345
MLKSVTDVKRGMFWRLLVGTLVWVIAQLLGAYGYMSVTLGFLVGIVGWLYIIGELYMGDA
GRSNASCNNESVQMAFFANRLIITIGFSIYHIGYFIEHLAGGANLNSLNIIYNLADILNK
IIFGMIIYSAALQDTKKEA*
>HOT229_1_0200m_rep_c887070_1	# 120 # 818 # -1 # ID=887070_1;partial=00;start_type=ATG;rbs_motif=GGA/GAG/AGG;rbs_spacer=5-10bp;gc_cont=0.371
MNKLLLPQDVVGGSFWLISVAMIGAAIFFFLERGRLSNRWATVMNLVGVIALMSSIHYFY
AKNLWVLNGQAPTALRYIDWILTFPLTILTFYVMLRSVTDVKRGMFWRLLVGTLVWVIAQ
LLGAYGYMSVTLGFLVGIVGWLYIIGELYMGDAGRSNASCNNESVQMAFFANRLIITIGF
SIYHIGYFIEHLAGGVNINSLNIIYNLADVLNKIIFGMIIYSAALNDTRKAT*
>HOT229_1_0200m_rep_c888605_1	# 230 # 994 # 1 # ID=888605_1;partial=00;start_type=ATG;rbs_motif=GGAG/GAGG;rbs_spacer=5-10bp;gc_cont=0.373
MKKLKLFALAALALVGFSGAANAETVLLASDDFVGISFWVISMGMLAATAFFFMERGSVA
AGWRTSVTVAGLITGIAFIHYIYMRGVRVLTGDSPTVYRYIDWLITVPLQLIEFYLILSA
VRKVDSGIFWRIFIGSLVMLIGGYLGEAGFINAMLGFIIGMAGWIYILYEIFSGEAGKAV
SKSGNKALVTAFGALRMIVTVGWAIYPLGYIFGYLTGGIDANALNVIYNLADFVNKIAFG
LIIWSCAVANSSRR*
>HOT229_1_0200m_rep_c892660_2	# 838 # 1260 # -1 # ID=892660_2;partial=00;start_type=ATG;rbs_motif=None;rbs_spacer=None;gc_cont=0.343
MLRSVTDVKRGMFWRLLVGTLVWVIAHLLGAYGYMSVTLGFLVGIVGWLYIIGELYMGDA
GRNNASCDNESVQMAFFANRLIITIGFSIYHIGYFIEHLAGGANINSLNIIYNLADILNK
IIFGMIIYSAALQDTRKERA*
>HOT229_1_0200m_rep_c894659_1	# 792 # 1490 # -1 # ID=894659_1;partial=00;start_type=ATG;rbs_motif=None;rbs_spacer=None;gc_cont=0.349
MNKLLLPQDVVGGSFWLISVAMIGAAIFFFLERGRLSSRWGTAMSLVGVIALMSSIHYFY
AKNLWVLNGQAPTALRYIDWILTFPLTILTFYVMLRSVTDVKRGMFWRLLVGTLVWVIAQ
LLGAYGYMSVTLGFLVGIVGWLYIIGELYMGDAGRSNASCNNESVQMAFFANRLIITIGF
SIYHIGYFIEHLACGANINSLNIIYNLADVLNKIIFGMIIYSAALEDTKKGT*
>HOT229_1_0200m_rep_c907563_1	# 1537 # 2235 # -1 # ID=907563_1;partial=00;start_type=ATG;rbs_motif=GGA/GAG/AGG;rbs_spacer=5-10bp;gc_cont=0.371
MNKLLLPQDVVGGSFWLISVAMIGAAIFFFLERGRLSNRWGTVMNLVGVIALMSSIHYFY
AKNLWVLNGQAPTALRYIDWILTFPLTILTFYVMLRSVTDIKRGMFWRLLVGTLVWVIAQ
LLGAYGYMSVTLGFLVGIVGWLYIIGELYMGDAGRKNASCNNENVQMAFFANRLIITIGF
SIYHIGYFIEHLAGGANLNSLNIIYNLADILNKIIFGMIIYSAALQDTMKEA*
>HOT229_1_0200m_rep_c907612_1	# 26 # 730 # 1 # ID=907612_1;partial=00;start_type=ATG;rbs_motif=GGA/GAG/AGG;rbs_spacer=5-10bp;gc_cont=0.365
MNKLLLPQDVVGGSFWLISVAMIGAAIFFFLERGRLSNRWGTAMNLVGVIALMSSIHYFY
AKNLWVLNGQAPTALRYIDWILTLPLTILTFYVMLRSVSDVKRGMFWRLLVGTLVWVIAQ
LLGAYGYMSVTLGFLVGIVGWLYIIGELYMGDAGRSNASCNNESVQMAFFANRLIITIGF
SIYHIGYFIEHLAGGANINSLNIIYNLADILNKIIFGMIIYSAALQDTRKQKGA*
>HOT229_1_0200m_rep_c908893_1	# 61 # 294 # 1 # ID=908893_1;partial=00;start_type=ATG;rbs_motif=TAA;rbs_spacer=4bp;gc_cont=0.329
MKSSGNKPLKTAFTAMRMIVTVGWAIYPLGYLFGYLLGGVDANSLNIIYNLADFVNKIAF
GLVIWSCAMQNTSVSKR*
>HOT229_1_0200m_rep_c911092_1	# 53 # 613 # 1 # ID=911092_1;partial=00;start_type=ATG;rbs_motif=TAA;rbs_spacer=8bp;gc_cont=0.349
MSSIHYFYAKNLWVLNGQAPTALRYIDWILTFPLTILTFYVMLRSVTDVKRGMFWRLLVG
TLVWVIAQLLGAYGYMSVTLGFLVGIVGWLYIIGELYMGDAGRNNASCNNESVQMAFFAN
RLIITIGFSIYHIGYFIEHLAGGANINSLNIIYNLADILNKIIFGMIIYSAALQDTRTKG
AWIKEG*
>HOT229_1_0200m_rep_c911096_2	# 1346 # 2044 # -1 # ID=911096_2;partial=00;start_type=ATG;rbs_motif=None;rbs_spacer=None;gc_cont=0.358
MNKLLLPQDIVGGSFWLISVAMIGAAIFFFLERGRLSNRWGTVLNLVGVIALMSSIHYFY
AKNLWVLNGQAPTALRYIDWILTFPLTILTFYVMLKSVTDVKRGMFWRLLVGTLVWVIAQ
LLGAYGYMSVTLGFLVGIVGWLYIIGELYMGDAGRKNASCNNENVQMAFFANRLIITIGF
SIYHIGYFIEHLAGGANLNSLNIIYNLADILNKIIFGMIIYSAALQDTKKEA*
>HOT229_1_0200m_rep_c919415_1	# 1370 # 1687 # -1 # ID=919415_1;partial=00;start_type=ATG;rbs_motif=AGGAG/GGAGG;rbs_spacer=11-12bp;gc_cont=0.318
MSVTLGFLVGIVGWLYIIGELYMGDAGRANSSCNNESVQMAFFANRLIITIGFSIYHIGY
FIEHLAGGANINSLNIIYNLADILNKIIFGMIIYSAALQDTRKEA*
>HOT229_1_0200m_rep_c963612_2	# 745 # 1446 # 1 # ID=963612_2;partial=00;start_type=ATG;rbs_motif=GGA/GAG/AGG;rbs_spacer=5-10bp;gc_cont=0.350
MNKLLFPQDVVGGSFWLISIAMIGAAIFFFLERGRLSKRWNTVMTLVGVIALMSSIHYFY
AKNLWVLNGQAPIAIRYIDWTLTFPLQILTFYVMLTAVTDVKRGMFWRLLVGTLVWVIAQ
FLGASGYMSVTLGFLVGIVGWLYIIGELYMGDAGRKNAACGNEHVQMAFFANRLIITIGF
SIYHIGYFIEHLGGGVNISSLNVIYNLGDILNKIIFGMIIYSAASQDTKNRGL*
>HOT229_1_0200m_rep_c979205_1	# 137 # 907 # 1 # ID=979205_1;partial=00;start_type=ATG;rbs_motif=GGAG/GAGG;rbs_spacer=5-10bp;gc_cont=0.389
MKKLKLFALTAVALLGVTGVANAATAMLASDDFVGISFWVISMGMLAATAFFFMERGSVA
AAWRTSVTVAGLITGIAFIHYMYMRGVWVQTGDSPTVYRYIDWLITVPLQMVEFYLILSA
VRKVSSGIFWRLLIGSTVMLIGGYAGEAGYINPMLGFVIGMGGWIYVLYEIFSGEAGKTA
AKSGNKALVTAFGALRMIVTVGWCIYPLGYVFGYLTGGVDANSLNVIYNLADFVNKIAFG
LVIWAAAASSAGARSR*
>HOT229_1_0200m_rep_c984417_1	# 75 # 845 # -1 # ID=984417_1;partial=00;start_type=ATG;rbs_motif=GGAG/GAGG;rbs_spacer=5-10bp;gc_cont=0.372
MKKLKLFALATVALLGFSGAANAETVLLASDDFVGISFWVISMGMLAATAFFFMERGSVA
AGWRTSVTVAGLVTGIAFIHYMYMRGVWVQTGESPTVYRYIDWLITVPLQMIEFYLILAA
VRKVPGGIFWRLLIGSLVMLIGGYMGEAGYINALLGFIIGIAGWLYILYEVFSGEAGKAA
AKSGNKGLVTAFSAMRMIVTIGWAIYPLGYIFGYLTGGVDENSLNVIYNLADFINKIAFG
LVIWAAAMQNTSARSR*
>HOT229_1_0200m_rep_c988316_2	# 312 # 611 # -1 # ID=988316_2;partial=00;start_type=ATG;rbs_motif=GGA/GAG/AGG;rbs_spacer=5-10bp;gc_cont=0.387
MNKLLLPQDVVGGSFWLISVAMIGAAIFFFLERGRLSNRWGTVMNLVGIIALMSSIHYFY
AKNLWVLNGQAPTALRYIDWILTFPLTILTFYVMLKFSY*
>HOT229_1_0200m_rep_c1002738_1	# 399 # 824 # -1 # ID=1002738_1;partial=00;start_type=ATG;rbs_motif=None;rbs_spacer=None;gc_cont=0.345
MLKSVTDVKRGMFWRLLVGTLVWVIAQLLGAYGYMSVTLGFLVGIVGWIYIIGELYMGDA
GRNNASCNNESVQMAFFANRLIITIGFSIYHIGYFIEHLAGGANINSLNIIYNLADVLNK
IIFGMIIYSAALQDTRKGDSI*
>HOT229_1_0200m_rep_c1007530_1	# 44 # 640 # 1 # ID=1007530_1;partial=00;start_type=ATG;rbs_motif=TAA;rbs_spacer=4bp;gc_cont=0.352
MAVSKFRLLAIAAAKTAITVSPAPVTSKTSWATALRYIDWILTFPLTILTFYVMLRSVTD
IKRGMFWRLLVGTLVWVIAQLLGAYGYMSVTLGFLIGIVGWLYIIGELYMGDAGRSNATC
NNENVQMAFFANRLIITIGFSIYHIGYFIEHLAGGANINSLNIIYNLADILNKIIFGMII
YSAALQDTKKESAWIKKG*
>HOT229_1_0200m_rep_c1008114_1	# 153 # 803 # -1 # ID=1008114_1;partial=00;start_type=ATG;rbs_motif=GGA/GAG/AGG;rbs_spacer=5-10bp;gc_cont=0.369
MNKLLLPQDVVGGSFWLISVAMIGAAIFFFLERARLSNRWGTVMNLVGVIALMSSIHYFY
AKNLWVLNGQAPTALRYIDWILTFPLTILTFYVMLKSVTDVKRGMFWRLLVGTLVWVIAQ
LLGAYGYMSVTLGFLVGIVGWLYIIGELYMGDAGRSNASCNNESVQMAFFANRLIITIGF
SIYHIGYFIEHLAGGANINSLNIIYNFIQGEPKYSS*
>HOT229_1_0200m_rep_c1008915_2	# 641 # 991 # -1 # ID=1008915_2;partial=00;start_type=ATG;rbs_motif=GGA/GAG/AGG;rbs_spacer=5-10bp;gc_cont=0.373
MLIGGYCGEAGYINSMLGFIIGMAGWIYILYEVFSGEAGKAAAKSGNKSLVTAFGALRMI
VTVGWAIYPLGYIFGYLTGGIDANALNVIYNLADFVNKIAFGLIIWSCAVANSSKR*
>HOT229_1_0200m_rep_c1008916_1	# 161 # 511 # -1 # ID=1008916_1;partial=00;start_type=ATG;rbs_motif=TAA;rbs_spacer=13bp;gc_cont=0.370
MLIGGYLGEAGFINPALGFIIGIAGWVYILYEIFSGEAGKAAAKSGNKSLVTAFGALRMI
VTVGWAIYPLGYIFGYLTGGIDANALNVIYNLADFVNKIAFGLIIWSCAVANSSKR*
>HOT229_1_0200m_rep_c1018154_1	# 182 # 754 # -1 # ID=1018154_1;partial=00;start_type=ATG;rbs_motif=None;rbs_spacer=None;gc_cont=0.339
MNLVGVIALMSSIHYFYAKNLWILNGQAPTALRYIDWILTFPLTILTFYVMLRSVTDVKR
GMFWRLLVGTLVWVIAQLLGAYGYMSVTLGFLVGIVGWLYIIGELYMGDAGRNNASCNNE
SVQMAFFANRLIITIGFSIYHIGYFIEHLAGGANINSLNIIYNLADILNKIIFGMIIYSA
ALHDTRKERV*
>HOT229_1_0200m_rep_c1023922_1	# 94 # 855 # -1 # ID=1023922_1;partial=00;start_type=ATG;rbs_motif=GGAG/GAGG;rbs_spacer=5-10bp;gc_cont=0.354
MKTLKTLALALFALIGVSTAANATTYLAVDDFVGISFWLISMGMLAATAFFFMEQAHVSV
QWRKSVNVAGLVTGIAFIHYMYMRAVWVETGDTPTVYRYIDWLITVPLQLVEFYLILSAV
RKVDGNIFWRILIGSLVMLIGGYLGEAGFINATLGFIIGIAGWIYILYEIFSGEAGKAAA
KSGNKALVTAFGALRMIVTIGWAIYPLGYIFGYLTGGIDANSLNVIYNLADFVNKIAFGL
IIWSCAVANSSRR*
>HOT229_1_0200m_rep_c1031163_2	# 428 # 616 # -1 # ID=1031163_2;partial=00;start_type=ATG;rbs_motif=None;rbs_spacer=None;gc_cont=0.349
MRMIVTIGWAIYPLGYVFGYLAGGIDSNTLNIIYNLADFVNKLAFGLVIWAAAIQNTSLS
KR*
>HOT229_1_0200m_rep_c1037803_1	# 34 # 606 # 1 # ID=1037803_1;partial=00;start_type=ATG;rbs_motif=None;rbs_spacer=None;gc_cont=0.340
MNHVGVIALMSSIHYFYAKNLWILNGQAPTALRYFDWILTFPLTILTFYVMLRSVTDVKR
GMFWRLLVGTLVWVIAQLLGAYGYMSVTLGFLVGIVGWLYIIGELYMGDAGRINASCNNE
NVQMAFFANRLIITIGFSIYHIGYFIEHLGGGVNISSLNVIYNLGDILNKIIFGMIIYGA
ASQDTKKKGL*
>HOT229_1_0200m_rep_c1046264_1	# 489 # 1190 # -1 # ID=1046264_1;partial=00;start_type=ATG;rbs_motif=None;rbs_spacer=None;gc_cont=0.366
MNKLLLPQDIVGGSFWLISVAMIGAAIFFFLERGRLSNRWSTVMNLVGIIALMSSIHYFY
AKNLWVLNGQAPTALRYIDWILTFPLTILTFYVMLRSVTDVKRGMFWRLLVGTLVWVIAQ
LLGAYGYMSVTLGFLLGIVGWLYIIGELYMGDAGRSNATCNNESVQMAFFANRLIITIGF
SIYHIGYFIEHLAGGANINSLNIIYNLADILNKIIFGMIIYSAALQDTRKERA*
>HOT229_1_0200m_rep_c1065299_1	# 21 # 410 # 1 # ID=1065299_1;partial=00;start_type=ATG;rbs_motif=None;rbs_spacer=None;gc_cont=0.379
MFWRLLIASLVMLIFGYLGEAGYISALLGWIIGTAAWIYILFELFSGEAGKAMKSSGNKP
LKTAFTAMRMIVTVGWAIYPLGYVFGYLTGGVDADSLNVVYNLADFINKIAFGLVIWAAA
TSSSGRRAK*
>HOT229_1_0200m_rep_c1078019_1	# 287 # 985 # 1 # ID=1078019_1;partial=00;start_type=ATG;rbs_motif=GGA/GAG/AGG;rbs_spacer=5-10bp;gc_cont=0.352
MNKLLLPQDVVGGSFWLISVAMIGAAIFFFLERGRLSSRWGTAMNLVGVIALMSSIHYFY
AKNLWVLNGQAPTALRYIDWILTFPLTILTFYVMLRSVTDVKRGMFWRLLVGTLVWVIAQ
LLGAYGYMSVTLGFLVGIVGWLYIIGELYMGDAGRKNASCNNESVQMAFFANRLIITIGF
SIYHIGYFIEHLAGGVNLNSLNVIYNLADILNKIIFGMIIYRAALNDTRNAT*
>HOT229_1_0200m_rep_c1091092_1	# 214 # 534 # -1 # ID=1091092_1;partial=00;start_type=ATG;rbs_motif=AGGA/GGAG/GAGG;rbs_spacer=11-12bp;gc_cont=0.308
MSVTLGFLVGFVGWLYIIGVLYMGDTGRKNASCGNESVQMAFFANRLIITIGFSIYHIGY
FIEHLAGGANINSLNVIYNLADFLNKIIFGMIIYSAASQDTKKRGL*
>HOT229_1_0200m_rep_c1093995_1	# 224 # 922 # -1 # ID=1093995_1;partial=00;start_type=ATG;rbs_motif=GGA/GAG/AGG;rbs_spacer=5-10bp;gc_cont=0.358
MNKLLLPQDVVGGSFWLISVAMIGAAIFFFLERGRLSKRWGTAMNLVGVIALMSSIHYFY
AKNLWVLNGQAPTALRYIDWILTFPLTILTFYVMLRSVSDIKRGMFWRLLVGTLVWVIAQ
LLGAYGYMSVTLGFLVGIVGWLYIIGELYMGDAGRSNASCNNESVQMAFFANRLIITIGF
SIYHIGYFIEHLAGGANINSLNIIYNLADILNKIIFGMIIYSAALNDTRKAT*
>HOT229_1_0200m_rep_c1094880_1	# 18 # 200 # 1 # ID=1094880_1;partial=00;start_type=ATG;rbs_motif=None;rbs_spacer=None;gc_cont=0.383
MIVTVGWSIYPLGYVFGYLTGGVDANSLNVIYNIADFVNKIAFGLVIWAAAVSSAGARSR
*
>HOT229_1_0200m_rep_c1098099_1	# 24 # 662 # -1 # ID=1098099_1;partial=00;start_type=ATG;rbs_motif=None;rbs_spacer=None;gc_cont=0.382
MGMLAATVFFFMERGSVAAGWRTSVTVAGLVTGIAFIHYMYMRGVWVQTGDSPTVYRYID
WLITVPLQMIEFYLILAAVKKVPTGIFWRILMGSLVMLVGGYCGEAGFIAPMLGFIIGMA
GWIYILYEIFSGEAGKTVARSGNKSLATAFGALRMIVTVGWAIYPLGYVFGYLTGGIDAN
SLNVIYNLADFVNKIAFGVIIWSCAVANSSRR*
>HOT229_1_0200m_rep_c1104454_1	# 69 # 509 # 1 # ID=1104454_1;partial=00;start_type=ATG;rbs_motif=None;rbs_spacer=None;gc_cont=0.365
MIEFYLILVAVRKANSGIFWRLLIGSLVMLIGGYLGEAGYINATLGFVIGMAGWVYILYE
IFSGEAGKAAAKSGNKALVTAFGAMRMIVTVGWAIYPLGYVFGYLTGGVDANSLNVIYNL
ADFINKIAFGLVIWAAAMQNTSARSR*
>HOT229_1_0200m_rep_c1111624_1	# 273 # 779 # -1 # ID=1111624_1;partial=00;start_type=ATG;rbs_motif=None;rbs_spacer=None;gc_cont=0.343
MNGQAPIALRYIDWTLTFPLQILTFYVMLISVTDVKRGMFWRLLVGTLVWVIAQFLGASG
YMSVTLGFLVGLVGWLYIIGELYMGDAGRRNAACGNQHVQMAFFANRLIITIGFSIYHIG
YFIEHLGGGVNVNSLNVIYNLGDILNKIIFGMIIYSAASQDTRNKENL*
>HOT229_1_0200m_rep_c1122808_1	# 19 # 717 # 1 # ID=1122808_1;partial=00;start_type=ATG;rbs_motif=GGAG/GAGG;rbs_spacer=5-10bp;gc_cont=0.362
MNKLLLPQDVVGGSFWLISVAMIGAAIFFFLERGRLSNRWGTAMNLVGVIALMSSIHYFY
AKNLWVLNGQAPTALRYIDWILTFPLTILTFYVMLKSVTDVKRGMFWRLLVGTLVWVIAQ
LLGAYGYMSVTLGFLVGIVGWLYIIGELYMGDAGRNNASCNNESVQMAFFANRLIITIGF
SIYHIGYFIEHLAGGANINSLNIIYNLADILNKIIFGMIIYSAALQDTRKEA*
>HOT229_1_0200m_rep_c1127758_2	# 897 # 1187 # -1 # ID=1127758_2;partial=00;start_type=ATG;rbs_motif=None;rbs_spacer=None;gc_cont=0.330
MGDAGRSNASCNNESVQMAFFANRLIITIGFSIYHIGYFIEHLAGGANINSLNIIYNLAD
ILNKIIFGMIIYSAALQDSRKETWIKEEKLWLKEQI*
>HOT229_1_0200m_rep_c1139307_1	# 39 # 299 # 1 # ID=1139307_1;partial=00;start_type=TTG;rbs_motif=None;rbs_spacer=None;gc_cont=0.372
MFSGEAGKAMKSSGNKALKTAFTAMRMIVTIGWAIYPLGYLFGYLAGGVDVNTLNIIYNL
ADFVNKIAFGLVIWSCAMQNTSLSRR*
>HOT229_1_0200m_rep_c1140326_1	# 133 # 900 # -1 # ID=1140326_1;partial=00;start_type=ATG;rbs_motif=GGAG/GAGG;rbs_spacer=5-10bp;gc_cont=0.385
MKKLKMFALAAVAMIGLTGAANAATAILAADDFVGITFWVISMGMLAATVFFFMERGSVA
AGWRTSVTVAGLVTGIAFIHYMYMRGVWVQTGDSPTVYRYIDWLITVPLQMIEFYLILAA
VKKVSGGIFWRLLIGSLVMLIGGYLGEAGYIPAMLGFVIGMAGWLYILYEVFSGEAGKAA
AKSGNKGLVTAFSAMRMIVTIGWAIYPLGYVFGYLTGGVDAESLNVIYNLADFINKIAFG
LIIWAAAMSGQGARK*
>HOT229_1_0200m_rep_c1144360_2	# 559 # 1326 # 1 # ID=1144360_2;partial=00;start_type=ATG;rbs_motif=GGA/GAG/AGG;rbs_spacer=5-10bp;gc_cont=0.379
MNKLKILFLVFVALTGLSSTASAETVLLASDDFVGITFWIISMGMLAATAFFFMERSSVP
LAWKTSVTVAGLITGIAFIHYLYMRGVWVQTGDAPTVYRYIDWLITVPLQMVEFYLILAA
VRKVPSGIFWRLLIGSTVMLVGGYLGEAGYINSMLGFIIGMAGWIYVLYEIFSGEAGKAA
AKSGNKALTTAFSALRMIVTVGWAIYPLGYVFGYLTGGVDAESLNVIYNLADFINKIAFG
LFIWAAAMSGQGARK*
>HOT229_1_0200m_rep_c1174116_1	# 174 # 875 # 1 # ID=1174116_1;partial=00;start_type=ATG;rbs_motif=None;rbs_spacer=None;gc_cont=0.377
MNKLLLPQDIVGGSFWLISVAMIGAAIFFFLERGRLSNRWGTVMNLVGVIALMSSIHYFY
AKNLWVLNGQAPTALRYIDWMLTFPLTILTFYVMLRSVTDVKRGMFWRLLVGTLVWVIAQ
LLGAYGYMSVTLGFLVGIVGWLYIIGELYMGDAGRSNATCNNESVQMAFFANRLIITIGF
SIYHIGYFIEHLAGGANINSLNIIYNLADILNKIIFGMIIYSAALQDTRKERA*
>HOT229_1_0200m_rep_c1187687_1	# 46 # 591 # -1 # ID=1187687_1;partial=00;start_type=ATG;rbs_motif=None;rbs_spacer=None;gc_cont=0.333
MSSIHYFYAKNLWVLNGQAPTALRYIDWLLTFPLTILTFYVMLKSVTDINRGMFWRLLVG
TLVWVIAQLLGAYGYMSVTLGFLVGIVGWLYIIGELYMGDAGRRNAACGNEHVQMAFFAN
RLIITIGFSIYHIGYFIEHLGGGVNISSLNVIYNLGDILNKIIFGMIIYSAASQDTKKRG
L*
>HOT229_1_0200m_rep_c1189390_1	# 5 # 424 # 1 # ID=1189390_1;partial=00;start_type=ATG;rbs_motif=None;rbs_spacer=None;gc_cont=0.319
MLKSVTDIKRGMFWRLLVGTLVWVIAQLLGAYGYMSVTLGFLVGIVGWLYIIGELYMGDT
GRKNASCGNESVQMAFFANRLIITIGFSIYHIGYFIEHLAGGANINSLNIIYNLADILNK
IIFGMIIYSAALEDTRKGA*
>HOT229_1_0200m_rep_c1228229_1	# 93 # 863 # 1 # ID=1228229_1;partial=00;start_type=ATG;rbs_motif=GGAGG;rbs_spacer=5-10bp;gc_cont=0.388
MRKLSLFALAAVAFLGITSSANAATAMLATDDFVGISFWLVSMGMIATTVFFFAERGTVA
ASWRTSISVAGLVTGVAFIHYMYMREVWVTTGDTPTVYRYIDWLITVPLQMVEFYLILAA
VRKVPSSIFWKLLIGSLVMLIGGYLGEAGYIQPFVGFVIGMAGWIYILFEIFSGEAGTMA
AKTGNRAMTTAFSAMRIIVTIGWAIYPLGYVFGYLTGGVDANALNIIYNLADFVNKIAFG
LVIWAAAMQNTRLASR*
>HOT229_1_0200m_rep_c1228543_1	# 77 # 496 # -1 # ID=1228543_1;partial=00;start_type=ATG;rbs_motif=None;rbs_spacer=None;gc_cont=0.357
MLKSVTDVKRGMFWRLLVGTLVWVIAQLLGAYGYMSVTLGFLVGIVGWLYIIGELYMGDT
GRKNAACGNESVQMAFFANRLIITIGFSIYHIGYFIEHLAGGANINSLNIIYNLADVLNK
IIFGMIIYSAALEDTKKGA*
>HOT229_1_0200m_rep_c1257820_1	# 151 # 405 # -1 # ID=1257820_1;partial=00;start_type=ATG;rbs_motif=GGA/GAG/AGG;rbs_spacer=5-10bp;gc_cont=0.318
MGDAGRRNAACGNEHVQMAFFANRLIITIGFSIYHIGYFIEHLGGGVNISSLNVIYNLGD
ILNKIIFGMIIYAAASQDTKKKGL*
>HOT229_1_0200m_rep_c1265056_1	# 47 # 499 # -1 # ID=1265056_1;partial=00;start_type=ATG;rbs_motif=GGAG/GAGG;rbs_spacer=5-10bp;gc_cont=0.386
MKKLKLFALTAVALIGITGVANAATAMLAQDDFVGISFWVISMGMLAATAFFFMERSTVA
PGWKTSVTVAGLVTGIAFIHYMYMRDVWVTTGDSPTVYRYIDWLITVPLQMIEFYLILSA
VRKVTSNMFWRLLIGSLVMLVTTQFYLILQ*
>HOT229_1_0200m_rep_c1272216_1	# 31 # 297 # 1 # ID=1272216_1;partial=00;start_type=ATG;rbs_motif=None;rbs_spacer=None;gc_cont=0.303
MGDAGRNNASCNNESVQMAFFANRLIITIGFSIYHIGYFIEHLAGGANINSLNIIYNLAD
VLNKIIFGMIIYSAALQDTRKEAWIKEV*
>HOT229_1_0200m_rep_c1288117_1	# 19 # 228 # 1 # ID=1288117_1;partial=00;start_type=ATG;rbs_motif=GGA/GAG/AGG;rbs_spacer=5-10bp;gc_cont=0.324
MKTAFAAMRMIVTVGWAIYPLGYLFGYLLGGVDANSLNVIYNLADFVNKIAFGLVIWHCA
MLNTSVSKR*
>HOT229_1_0200m_rep_c1296284_1	# 2 # 295 # 1 # ID=1296284_1;partial=00;start_type=GTG;rbs_motif=None;rbs_spacer=None;gc_cont=0.357
MVSIGGWVFVLYEIFSGEAGKAAAKSGNKIFVTAFGILRMIVTVGWCIYPLGYVFATLTD
NVDDNSLNVIYNLADFVNKIAFGVIIWSCAVANSSKR*
>HOT229_1_0200m_rep_c1314149_1	# 423 # 950 # -1 # ID=1314149_1;partial=00;start_type=ATG;rbs_motif=None;rbs_spacer=None;gc_cont=0.345
MYMRAVWVDTGDTPTVYRYIDWLITVPLQLVEFYLILSAVRKVDVNIFWRILIGSLVMLV
GGYLGEAGFINPMLGFIIGIAGWIYILFEIFSGEAGKTAAKSGNKALTTAFGALRMIVTV
GWSIYPLGYIFGYLTGGVDENSLNVIYNLADFINKIAFGLVIWSCAMQNTSLSRR*
>HOT229_1_0200m_rep_c1354445_1	# 34 # 222 # 1 # ID=1354445_1;partial=00;start_type=ATG;rbs_motif=None;rbs_spacer=None;gc_cont=0.323
MRMIVTVGWAIYPLGYLFGYLLGGVDANSLNIIYNFADFVNKIAFGLVIWSCAMQNTSVS
KR*
>HOT229_1_0200m_rep_c1392142_1	# 87 # 770 # -1 # ID=1392142_1;partial=00;start_type=ATG;rbs_motif=GGAG/GAGG;rbs_spacer=5-10bp;gc_cont=0.344
MITDFVGITFWVATASMLASSVFFFMERGDVIKQWRTSLTVATLVTGVAFWHYLFMRSIW
VDTGMSPTSYRYVDWIITVPLQIVEFYLILKAVTKVKTSLFWQLLLGSLIMLVFGYLGEA
NYISDIPAFILGMIGWIIVIYLIFFGEGAKTSSNSGNSSSQMAFNAMRWIVLVGWAIYPI
GFVIGNLLDISNAASTMNAIYNLADLVNKTAFGLVIWAAAKRDSENK*
>HOT229_1_0200m_rep_c1410431_2	# 386 # 1111 # -1 # ID=1410431_2;partial=00;start_type=ATG;rbs_motif=GGA/GAG/AGG;rbs_spacer=5-10bp;gc_cont=0.366
MNKLLLPQDVVGGSFWLISVAMIGAAIFFFLERGRLSNRWGTAMNLVGVIALMSSIHYFY
AKNLWVLNGQAPTALRYIDWILTFPLTILTFYVMRRSVADIKRGMFWRLLVGTLVWVIAQ
LLGAYGYMSVTLGFLVGIVGWLYIIGELYMGDAGRNNASCNNESVQMAFFANRLIITIGF
SIYHIGYFIEHLAGGANINSLNIIYNLADILNKIIFGMIIYSAALQDTKKRSLNLGGIIY
D*
>HOT229_1_0200m_rep_c1432451_1	# 218 # 451 # -1 # ID=1432451_1;partial=00;start_type=ATG;rbs_motif=None;rbs_spacer=None;gc_cont=0.359
MKSSGNKPLKTAFTAMRMIVTVGWAIYPLGYLFGYLLGGVDANALNIIYNLADFVNKIAF
GLVIWSCAMQNTSVSKR*
>HOT229_1_0200m_rep_c1461223_1	# 371 # 964 # -1 # ID=1461223_1;partial=00;start_type=ATG;rbs_motif=None;rbs_spacer=None;gc_cont=0.367
MSNRWGTVMNLIGIIALMSSIHYFYAKNLWVLNGQAPTALRYIDWILTFPLTILTFYVML
KSVTAVKRGMFWRLLVGTLVWVIAQLLGAYGYMSVTLGFLVGIVGWLYIIGELYMGDAGR
KNASCNNESVQMAFFANRLIITIGFSIYHIGYFIEHLAGGVNLNSLNIIYNLADILNKII
FGMIIYSAALNDTRKAT*
>HOT229_1_0200m_rep_c1469305_1	# 105 # 674 # -1 # ID=1469305_1;partial=00;start_type=ATG;rbs_motif=GGxGG;rbs_spacer=5-10bp;gc_cont=0.353
MNLVGVIALMSSIHYFYAKNLWVLNGQAPTALRYIDWILTFPLTILTFYVMLRSVTDIKR
GMFWRLLVGTLVWVIAQLLGAYGYMSVTLGFLVGIVGWLYIIGELYMGDAGRSNASCNNE
SVQMAFFANRLIITIGFSIYHIGYFIEHLAGGANLNSLNIIYNLADILNKIIFGMIIYSA
AVQDTRKEA*
>HOT229_1_0200m_rep_c1490316_1	# 67 # 765 # 1 # ID=1490316_1;partial=00;start_type=ATG;rbs_motif=GGA/GAG/AGG;rbs_spacer=5-10bp;gc_cont=0.366
MNKLLLPQDVVGGSFWLISVAMIGAAIFFFLEKGRLSDKWATVMNLVGVIALMSSIHYFY
AKNLWVLNGQAPTALRYIDWILTFPLTILTFYVMLRSVTDVKRGMFWRLLVGTLVWVIAQ
LLGAYGYMSVTLGFLVGIVGWLYIIGELYMGDAGRKNASCNNESVQMAFFANRLIITIGF
SIYHIGYFIEHLAGGANINSLNIIYNLADILNKIIFGMIIYSAALNDTRKAT*
>HOT229_1_0200m_rep_c1519516_1	# 10 # 300 # 1 # ID=1519516_1;partial=00;start_type=ATG;rbs_motif=TAA;rbs_spacer=5bp;gc_cont=0.381
MAGWIYILYEIFSGEAGKAAAKSGNKSLVTAFSAMRMIVTVGWAIYPLGYVFGYLTGGVD
ANSLNVVYNLADFINKIAFGLVIWAAAVSSAGARSR*
>HOT229_1_0200m_rep_c1520028_1	# 56 # 826 # 1 # ID=1520028_1;partial=00;start_type=ATG;rbs_motif=GGAG/GAGG;rbs_spacer=5-10bp;gc_cont=0.364
MKKVNILALATLALLGATSSANAATVFLATNDFVGITFWVVSMGMIASTVFFFAERGTVA
QAWRPSVSVAGLVTGVAFVHYMYMRGIWVETGETPTVYRYIDWLITVPLQIVEFYLILSA
VRKVPSSMFWRLLIASLVMLIFGYLGEAAYISALLGWVVGTAAWVYIIYELFSGDAGKAM
ISSCYKPLKSAFTAMRMIVTVGWAIYPLGYLFGYLLGGVDANALNIIYNLADFVNKIAFG
LVIWSCAMQNTSVSKR*
>HOT229_1_0200m_rep_c1555822_1	# 415 # 615 # -1 # ID=1555822_1;partial=00;start_type=ATG;rbs_motif=None;rbs_spacer=None;gc_cont=0.289
MAFFANRLIITIGFSIYHIGYFIEHLAGGVNLNSLNIIYNLADILNKIIFGMIIYSAALN
DTRKAT*
>HOT229_1_0200m_rep_c1556867_1	# 31 # 348 # 1 # ID=1556867_1;partial=00;start_type=ATG;rbs_motif=AGGA/GGAG/GAGG;rbs_spacer=11-12bp;gc_cont=0.346
MSVTLGFLIGIAGWLYIIGELYMGEAGRRNATCENQHVQMAFFANRLIVTIGFSIYHIGY
FIEHLAGGANINSLNIIYNLADILNKIIFGMIIYGAALNDTRKAT*
>HOT229_1_0200m_rep_c1588425_1	# 22 # 342 # 1 # ID=1588425_1;partial=00;start_type=ATG;rbs_motif=None;rbs_spacer=None;gc_cont=0.330
MSVTLGFLVGIVGWLYIIGELYMGDAGRMNASCNNESVQMAFFANRLIITIGFSIYHIGY
FIEHLAGGANINSLNIIYNLGDILNKIIFGMVIYSAALQDTRKEGA*
>HOT229_1_0200m_rep_c1591368_1	# 154 # 348 # 1 # ID=1591368_1;partial=00;start_type=ATG;rbs_motif=GGAG/GAGG;rbs_spacer=5-10bp;gc_cont=0.390
MIVTVGWAIYPLGYVFGYLTGGVDADSLNVVYNLADFINKIAFGLVIWAAATSSSWCKKQ
IITV*
>HOT229_1_0200m_rep_c1593430_1	# 4 # 312 # 1 # ID=1593430_1;partial=00;start_type=ATG;rbs_motif=None;rbs_spacer=None;gc_cont=0.385
MIAATVFFFAERNTVAASWRTSVSVAGLVTGVAFVHYMYMREVWVETGDSPTVYRYIDWL
ITVPLQIVEFYLILAAVRKVPSSIFCTGSGNAFAQRESDQLY*
>HOT229_1_0200m_rep_c1595941_1	# 76 # 426 # -1 # ID=1595941_1;partial=00;start_type=ATG;rbs_motif=GGA/GAG/AGG;rbs_spacer=5-10bp;gc_cont=0.385
MLIGGYLGEAEYINATLGFVIGMAGWVYILYEIFSGEAGKAASKSGNKALVTAFGAMRMI
VTVGWAIYPLGYIFGYLTGGIDANSLNVIYNLADFVNKIAFGVIIWSCAVANSSKR*
>HOT229_1_0200m_rep_c1600077_2	# 501 # 680 # -1 # ID=1600077_2;partial=00;start_type=ATG;rbs_motif=None;rbs_spacer=None;gc_cont=0.361
MIVTVGWAIYPLGYVFGYLTGGIDANSFNVIYNLADFINKIAFGLVIWAAAVSTGGRAR*
>HOT229_1_0200m_rep_c1609050_1	# 86 # 601 # 1 # ID=1609050_1;partial=00;start_type=ATG;rbs_motif=None;rbs_spacer=None;gc_cont=0.380
MRGVWVQTGESPTVYRYIDWLITVPLQMVEFYLILAAVRKVPSGIFWRLLIGSTVMLVGG
YLGEAGYINSTLGFVIGMGGWIYILYEIFSGEAGKAAAKSGNKALTTAFGALRMIVTVGW
AIYPLGYVFGYLTGGVDANSLNVIYNLADFINKIAFGLVIWAAAVSGGRGK*
>HOT229_1_0200m_rep_c1612530_1	# 34 # 285 # 1 # ID=1612530_1;partial=00;start_type=ATG;rbs_motif=GGAG/GAGG;rbs_spacer=5-10bp;gc_cont=0.310
MGDAGRANASCNNERVQMAFFANRLIITIGFSIYHIGYFIEHLAGGANVNSLNVIYNLAD
FLNKIIFGMIIYSAALEDTKKGT*
>HOT229_1_0200m_rep_c1618455_1	# 156 # 518 # -1 # ID=1618455_1;partial=00;start_type=ATG;rbs_motif=GGA/GAG/AGG;rbs_spacer=5-10bp;gc_cont=0.350
MDKLKIFVFTLVAFVTLSSAANANTDILAPDDFVGMTFWVISMGMLAATVFFFFERSSVA
AAWKTSITVAGLITGIAFINYMYMRGSWAQTADSPTVYRYIDWFITIPLQMIILLLVMLH
*
>HOT229_1_0200m_rep_c1673315_1	# 15 # 536 # 1 # ID=1673315_1;partial=00;start_type=ATG;rbs_motif=None;rbs_spacer=None;gc_cont=0.345
MYMRAVWVETGDTPTVYRYIDWLITVPLQLIEFYLILAAVKKVSTGIFWRILIGSLVMLV
GGYLGEAGFIPEMLGFIIGIAGWIYILYEIFSGEAGKAAAKSGNKALVTAFGALRMIVTI
GWAIYPLGYIFGYLTSGIDANSLNIIYNLADFVNKIAFGLIIWSCAVANSRGR*
>HOT229_1_0200m_rep_c1708858_1	# 96 # 416 # -1 # ID=1708858_1;partial=00;start_type=ATG;rbs_motif=AGGAG/GGAGG;rbs_spacer=11-12bp;gc_cont=0.324
MSVTLGFLVGIVGWLYIIGELYMGDAGRKNASCNNENVQMAFFANRLIITIGFSIYHIGY
FIEHLGGGVNISSLNVIYNLGDILNKIIFGMVIYSAASQDTKKRGL*
>HOT229_1_0200m_rep_c1713537_1	# 32 # 184 # 1 # ID=1713537_1;partial=00;start_type=ATG;rbs_motif=None;rbs_spacer=None;gc_cont=0.327
MRGVWVQTGDSPTVYRYIDWLITVPLQMVEFYLILAAVKKDMPSMKNNPI*
>HOT229_1_0200m_rep_c1724108_1	# 7 # 369 # 1 # ID=1724108_1;partial=00;start_type=ATG;rbs_motif=None;rbs_spacer=None;gc_cont=0.366
MLIGGYLGEAGYINAMLGFIIGMAGWIYVLYEIFSGEAGRAAAKGGNKAVATCFGAMRMI
VTIGWAIYPLGYVFSYLTGSDSLDSNSLNVIYNLADFINKIAFGLIIYACAVFNTTSRIR
*
>HOT229_1_0200m_rep_c1725569_1	# 82 # 258 # -1 # ID=1725569_1;partial=00;start_type=ATG;rbs_motif=None;rbs_spacer=None;gc_cont=0.367
MIVTVGWAIYPLGYVFGYLTGGIDANSLNVIYNLADFVNKIAFGVIIWSCAVANSGRR*
>HOT229_1_0200m_rep_c1728332_1	# 279 # 458 # -1 # ID=1728332_1;partial=00;start_type=ATG;rbs_motif=GGAG/GAGG;rbs_spacer=5-10bp;gc_cont=0.378
MIVTIGWAIYPLGYIFGYLTGGVDSETLNVVYNLADFINKIAFGLVIWAAAVNSGGRVR*
>HOT229_1_0200m_rep_c1741277_1	# 46 # 252 # -1 # ID=1741277_1;partial=00;start_type=ATG;rbs_motif=AGxAGG/AGGxGG;rbs_spacer=3-4bp;gc_cont=0.386
MNKLLLPQDVVGGSFWLISVAMIGAAIFFFLERGRLSNRWGTAMNLVGVIALMSSIHYFY
AKNLWVLN*
>HOT229_1_0200m_rep_c1750165_1	# 32 # 451 # -1 # ID=1750165_1;partial=00;start_type=ATG;rbs_motif=None;rbs_spacer=None;gc_cont=0.345
MLSTVTEVKRGMFWRLLVGTLVWVIAQFLGASGYMSVTLGFLVGIVGWLYIIGELYMGDA
GRSNASCNNESVQMAFFANRLIITIGFSIYHIGYFIEHLAGGANINSLNIIYNLADILNK
IIFGMIIYSAALQDSKKEA*
>HOT229_1_0200m_rep_c1750455_1	# 26 # 583 # 1 # ID=1750455_1;partial=00;start_type=ATG;rbs_motif=GGA/GAG/AGG;rbs_spacer=5-10bp;gc_cont=0.376
MNKLLLPQDVVGGSFWLISVAMIGAAIFFFLERGRLSNRWGTAMNLVGVIALMSSIHYFY
AKNLWVLNGQAPTALRYIDWILTFPLTILTFYVMLRSVTDVKRGMFWRLLVGTLVWVIAQ
LLGAYGYMSVTLGFLVGIVGWLYIIGELYMGDAGRNNASCNNESVQMAFFANRLIITIGF
SIYHI*
>HOT229_1_0200m_rep_c1774376_1	# 1 # 180 # 1 # ID=1774376_1;partial=00;start_type=ATG;rbs_motif=None;rbs_spacer=None;gc_cont=0.378
MIVTVGWAIYPLGYVFGYLTGGVDAESLNVIYNLADFINKIAFGLVIWAAAVSGGRGAR*
>HOT229_1_0200m_rep_c1774486_1	# 118 # 300 # 1 # ID=1774486_1;partial=00;start_type=ATG;rbs_motif=None;rbs_spacer=None;gc_cont=0.399
MIVTVGWAIYPLGYIFGYLTGGIDAASLNIIYNLADFINKIAFGLVIWAAAMQSTSARSR
*
>HOT229_1_0200m_rep_c1852487_1	# 112 # 864 # -1 # ID=1852487_1;partial=00;start_type=ATG;rbs_motif=GGAG/GAGG;rbs_spacer=5-10bp;gc_cont=0.372
MKKLKLFALTVVALMGVTTVANAATAMLAQDDFVGISFWVISMGMLAATAFFFMEAGYVA
SGWRTSVIVAGLITGIAFIHYMYMRDVWVSTGDSPTVYRYIDWLITVPLQMVEFYLILAA
VKKVSGGIFWRLLIGSLVMLCAGYLGEAGYINEMLGFIVGIAGWIYILYEVFSGEAGKIA
AKSGNKALVTAFSAMRMIVTIGWAIYPLGYVFGYLTGGVDANSDAKLNMGRLGFLNTFPV
SPLMVFLYGI*
>HOT229_1_0200m_rep_c1856367_1	# 91 # 288 # 1 # ID=1856367_1;partial=00;start_type=ATG;rbs_motif=None;rbs_spacer=None;gc_cont=0.232
MGLIVVIGWSIYPIGYIFGLLTPMIGLGTININFLNITYNLADFINKILFGLIIWNVAYK
DKTLN*
>HOT229_1_0200m_rep_c1917526_1	# 49 # 171 # -1 # ID=1917526_1;partial=00;start_type=ATG;rbs_motif=None;rbs_spacer=None;gc_cont=0.211
MIGGGEVNINTLNIIYNLADFINKILFGLIIWNLAYKDSN*
>HOT229_1_0200m_rep_c1943301_1	# 16 # 264 # -1 # ID=1943301_1;partial=00;start_type=GTG;rbs_motif=None;rbs_spacer=None;gc_cont=0.349
MPLQIVEFYLILSAVRKVPTSMFWRLLVASLVMLIFGYLGEAGYINATLGFISEWQVGYT
FFMKYSLENQEKLQQKVETKLL*
>HOT229_1_0200m_rep_c2149021_1	# 81 # 308 # -1 # ID=2149021_1;partial=00;start_type=ATG;rbs_motif=GGA/GAG/AGG;rbs_spacer=5-10bp;gc_cont=0.382
MKGSGNKALKTAFSAMRMIVTVGWAIYPLGYVFGYLTGGVDPNTLNVIYNLADFINKIAF
GLIIWAAAMSGSRAR*
>HOT229_1_0200m_rep_c2252201_1	# 6 # 365 # 1 # ID=2252201_1;partial=00;start_type=ATG;rbs_motif=None;rbs_spacer=None;gc_cont=0.289
MLLGGYAGENGWVTPGLGFVVGMAGWIYIIFEIFRGESSIIATKNDSIKSAFASLRLIVV
VGWSIYPIGYIFGLLTPMIGLETININFLNITYNLADFINKILFGLIIWNVAYKDKALN*
>HOT229_1_0200m_rep_c2310633_1	# 22 # 330 # -1 # ID=2310633_1;partial=00;start_type=GTG;rbs_motif=AGxAGG/AGGxGG;rbs_spacer=3-4bp;gc_cont=0.362
MGVWSGFTVGMIAWLYIIYEVFAGEASQISASKGTAASKKAFNALRLIVTVGWAIYPIGY
FLGYNGSADVNTLNLVYNLADFVNKIAFGVVIWAAATSGSKA*
>HOT229_1_0200m_rep_c2430233_1	# 115 # 324 # -1 # ID=2430233_1;partial=00;start_type=ATG;rbs_motif=GGA/GAG/AGG;rbs_spacer=5-10bp;gc_cont=0.310
MVNAYVSMRMIITVVWAIYPLGYVFGYITNSIDDNLLNIIYNMADFVNKIAFGLIIWAAA
MQNTLSRSR*
>HOT229_1_0200m_rep_c2518425_1	# 34 # 669 # 1 # ID=2518425_1;partial=00;start_type=ATG;rbs_motif=None;rbs_spacer=None;gc_cont=0.362
MIGAAIFFFLERGRLSNKWATVMNLVGVIALMSSIHYFYAKNLWVLNGQAPTALRYIDWI
LTFPLTILTFYVMLKSVTDVKRGMFWRLLVGTLVWVIAQLLGAYGYMSVTLGFLVGIVGW
LYIIGELYMGDAGRKNASCNNENVQMAFFANRLIITIGFSIYHIGYFIEHLAGGANINSL
NIIYNLADILNKIIFGMVIYSAALNDTRKAT*
>HOT229_1_0200m_rep_c2597378_2	# 423 # 812 # -1 # ID=2597378_2;partial=00;start_type=ATG;rbs_motif=None;rbs_spacer=None;gc_cont=0.356
MFWRLLVASLVMLIFGYLGEAGYISALFGWIVGTAAWIYIIFELFSGEAGKAMKSSGNKP
LKTAFTAMRMIVTVGWAIYPLGYLFGYLLGGVDSNSLNIIYNLADFVNKIAFGLVIWSCA
MQNTSVSKR*
>HOT229_1_0200m_rep_c2597393_1	# 61 # 450 # 1 # ID=2597393_1;partial=00;start_type=ATG;rbs_motif=None;rbs_spacer=None;gc_cont=0.364
MFWRLLIASLVMLVFGYLGEAGYISALLGWIVGTAAWIYIIFELFSGEAGKAMKSSGNKP
LKTAFTAMRMIVTVGWAIYPLGYLLGYLAGGVDTNTLNIIYNLADFVNKIAFGLVIWSCA
MQNTSVSKR*
>HOT231_1_0200m_rep_c144812_1	# 261 # 644 # -1 # ID=144812_1;partial=00;start_type=ATG;rbs_motif=None;rbs_spacer=None;gc_cont=0.383
MFWRLLIASIVMLVGGYLGEAGYIQEFVGFIIGMAGWIYILFEIFSGEAGRAAAKGGNKA
VATAFGAMRMIVTIGWAIYPLGYVFGYLTGGIDANSLNVIYNLADFVNKIAFGVIIWSCA
VANSSRR*
>HOT231_1_0200m_rep_c170833_1	# 9 # 776 # -1 # ID=170833_1;partial=00;start_type=ATG;rbs_motif=GGAG/GAGG;rbs_spacer=5-10bp;gc_cont=0.371
MKTIKMLALALVLIGATTAANAATTFLATDDFVGISFWLISMGMLAATAFFFMEQANVSS
QWRKSVNVAGLVTGIAFIHYMYMRAVWVETGDSPTVYRYIDWLITVPLQLIEFYLILSAV
RKVDSGIFWRIFIGSLVMLIGGYLGEAGFINPMLGFIIGMAGWIYILYEIFSGEAGKAAA
KSGNKSLVTAFGALRMIVTVGWAIYPLGYIFGYLTGGIDANALNVIYNLADFVNKIAFGL
VIWSCAMQNTSLSRR*
>HOT231_1_0200m_rep_c188204_1	# 73 # 462 # -1 # ID=188204_1;partial=00;start_type=ATG;rbs_motif=None;rbs_spacer=None;gc_cont=0.362
MFWRLLVASLVMLVFGYLGEAGYISALFGFIVGVAAWIYILFEIFSGEAGKLAGKSGNKA
LTTAFSAMRVIVTIGWAIYPLGYVFGYLTGGVDANALNIIYNLADFINKIAFGLVIWAAA
MQNTRLSSR*
>HOT231_1_0200m_rep_c228122_1	# 16 # 621 # 1 # ID=228122_1;partial=00;start_type=ATG;rbs_motif=None;rbs_spacer=None;gc_cont=0.366
MEQANVGAQWRKSVNVAGLVTGIAFIHYMYMRAVWVETGDTPTVYRYIDWLITVPLQLVE
FYLILSAVRKVDSGIFWRILIGSLVMLIGGYLGETGFINATLGFIIGIAGWIYILYEIFS
GEAGKAAAKSGNKALVTAFGALRMIVTIGWAIYPLGYIFGYLTGGIDANALNIIYNLADF
VNKIAFGLIIWSCAVANSSKR*
>HOT231_1_0200m_rep_c387774_1	# 59 # 286 # 1 # ID=387774_1;partial=00;start_type=ATG;rbs_motif=GGAG/GAGG;rbs_spacer=5-10bp;gc_cont=0.285
MGDAGRANSASNNESVQMAFFANRLIITIGFSIYHIGYFIEHLAGGANINSLNVIYNLAD
FLNKIIFGMIFIVQL*
>HOT232_1_0200m_c148361_1	# 72 # 587 # 1 # ID=148361_1;partial=00;start_type=ATG;rbs_motif=None;rbs_spacer=None;gc_cont=0.378
MRDVWIETGMSPTEFRYIDWILTVPLMCVEFYLLTKVGLKKMVTASIIMLITGYFGEAGL
FPVGNMGPAFWGLLSGLAYFYIVNEIYRGDIAEAAAKAGKKIVDANSLLLKFVVIGWGIY
PLGYLIGTADGQWYGALSGFVTADIREVIYNIGDAVNKIGFGMVIWSVAKK*
>HOT232_1_0200m_rep_c276819_12	# 12253 # 12966 # -1 # ID=276819_12;partial=00;start_type=ATG;rbs_motif=None;rbs_spacer=None;gc_cont=0.489
MNPIELLSPDQYTLVYNVLSFGTAVMFGAFVYFLTQLKSVKEQYRSAISVSAVVVGIAGY
HYFRIWSDFGDLKMNEGYRYADWLITVPLLIIELLIVLGVSADIRKRLMKSLLPATVLMI
GLGYPGEVASASGTKWLFWFLAMIPFAFILWTLYGQLKAAATRETAEVAVAIKNATYVLL
ATWMVYPIAYLFPVFDANSGTLETLRQVGYTFADITAKGLYGLMIVGIAKARSTSES*
>HOT232_1_0200m_rep_c319551_14	# 13529 # 14227 # -1 # ID=319551_14;partial=00;start_type=ATG;rbs_motif=GGA/GAG/AGG;rbs_spacer=5-10bp;gc_cont=0.358
MNKLLLPQDIVGGSFWLISVAMIGAAIFFFLERGRLSNRWATAMNLVGVIALMSSIHYFY
AKNLWILNGQAPTALRYIDWILTFPLTILTFYVMLRSVTDVKRGMFWRLLVGTLVWVIAQ
LLGAYGYMSVTLGFLVGIVGWLYIIGELYMGDTGRKNASCGNENVQMAFFANRLIITIGF
SIYHIGYFIEHLAGGANINSLNIIYNLADILNKIIFGMIIYSAALQDTKKGT*
>HOT232_1_0200m_rep_c324443_3	# 1012 # 1707 # 1 # ID=324443_3;partial=00;start_type=ATG;rbs_motif=GGAG/GAGG;rbs_spacer=5-10bp;gc_cont=0.378
MSGQLDPSDLVGMSFWIISAAMVAATYFFWVERDRAAGKWKTSLTVAAMVTGIAAIHYFY
MRGVWVETGETPIVFRYVDWLLTVPLQIIEFYLILAAIAVVQSSLFWRLLIASVVMLVAG
YLGEIGAVNVWVGFVIGMLGWLYIIYEIFAGEASQINASKGSAASQKAFNALRLIVTIGW
AIYPIGYVVGYTGGGSAEGLNIIYNLADFINKIAFGVVIWAAATSDSAKAK*
>HOT232_1_0200m_rep_c411659_1	# 106 # 933 # -1 # ID=411659_1;partial=00;start_type=ATG;rbs_motif=AGGAG;rbs_spacer=5-10bp;gc_cont=0.370
MSNFINNIGRYLIPASLISLIPFVAFASGNLQANDFVGMSFWIISIGMVAATVFFFIESM
KVDAKWRTSLVVAGLVTMIAAVHYFYMRAVWVETYVPGEGGLTPTVYRYIDWILTVPLQI
VEFYLILAAVGAVAGRVFWNLLIASLVMLIAGYCGEVEYVNVWLAFIVGMLGWGYILWAI
FAGDAQENLSSAPEGVQSAFKTMRLIVLVGWAIYPLGYVLGYAGEQVDSSTLNGIYNIAD
FVNKIAFGLMIWSAATSSIAEVGVKAEAKTKAKVK*
>HOT232_1_0200m_rep_c437592_1	# 130 # 417 # -1 # ID=437592_1;partial=00;start_type=ATG;rbs_motif=None;rbs_spacer=None;gc_cont=0.392
MVGWIYILYEIFSGEAGRTAAKSGSKAFVTAFSALRMIVTVGWAIYPIGYIFGYLTGGVD
PNSLNVIYNLADFINKIAFGLVIWAAAVSTGGRAR*
>HOT232_1_0200m_rep_c516526_1	# 14 # 652 # 1 # ID=516526_1;partial=00;start_type=ATG;rbs_motif=None;rbs_spacer=None;gc_cont=0.352
MIGAAIFFFLERGRLSKRWNTVMTLVGVIALMSSIHYFYAKNLWVLNGQAPIAIRYIDWT
LTFPLQILTFYVMLTAVTDVKRGMFWRLLVGTLVWVIAQFLGASGYMSVTLGFLVGIVGW
LYIIGELYMGDAGRRNAACGNEQVQMAFFANRLIVTIGFSIYHIGYFIEHLGGGVNISSL
NVIYNLGDILNKIIFGMIIYSAASQDTKKRGL*
>HOT232_1_0200m_rep_c594987_1	# 4 # 651 # 1 # ID=594987_1;partial=00;start_type=ATG;rbs_motif=None;rbs_spacer=None;gc_cont=0.355
MEGVYVGNWGVFPYLESENIIVSDIDNGLFVLNLNGIAFIHYMYMRAVWVETGDTPTVYR
YIDWLITVPLQLVEFYLILSAVRKVDGNIFWRILIGSLVMLVGGYLGEAGFINPTLGFII
GIAGWIYILYEIFSGEAGKTVARSGNKSLATAFGALRMIVTVGWAIYPLGYVFGYLTGGI
DANSLNVIYNLADFVNKIAFGVIIWSCAVANSRGR*
>HOT232_1_0200m_rep_c656936_2	# 758 # 1600 # 1 # ID=656936_2;partial=00;start_type=ATG;rbs_motif=None;rbs_spacer=None;gc_cont=0.350
MYSGELEVQAKRKAIAVLQDEINRILNAGRSLAILPELIVKKNKNEIKDTLEQISSLEEE
VETLRRKITRDVADVGGLILNRENLLNTSYTMDEIAGYITGIAFIHYMYMRGVWVQTGDS
PTVYRYIDWLITVPLQMVEFYLILVAVRKANSGIFWRLLIGSLVMLCGGYLGEAGYINAT
LGFVIGMAGWLYILYEVFSGEAGKAAAKSGNKGLVTAFSAMRMIVTIGWAIYPLGYVFGY
LTGGIDANALNVIYNLADFVNKIAFGLIIWSCAVANSRGR*
>HOT232_1_0200m_rep_c660596_1	# 54 # 494 # 1 # ID=660596_1;partial=00;start_type=ATG;rbs_motif=None;rbs_spacer=None;gc_cont=0.374
MVEFYLILAAVRKVPGAIFWRLLIGSLVMLIGGYCGEAGYINSMLGFIIGMAGWIYILYE
VFSGEAGKAAAKSGNKGLVTAFSAMRMIVTIGWAIYPLGYVFGYLTGGVDANSLNVIYNL
ADFINKIAFGLVIWAAAMQNTSARSR*
>HOT232_1_0200m_rep_c660597_1	# 27 # 671 # 1 # ID=660597_1;partial=00;start_type=ATG;rbs_motif=None;rbs_spacer=None;gc_cont=0.388
MGMLAATAFFFLERGSVASGWKTSVTVAGLVTGIAFIHYMYMRGVWVQTGDSPTVYRYID
WLITVPLQMVEFYLILAAVRKVDGGIFWRLLIGSLVMLVGGYLGEAGYINEMLGFIIGIA
GWIYILYEIFSGEAGKAAAKSGNKGLATAFSTMRMIVTVGWAIYPLGYVFGYLTGGVDAD
SLNVIYNLADFINKIAFGLVIWAAAMQNTSARSR*
>HOT232_1_0200m_rep_c681132_1	# 61 # 831 # -1 # ID=681132_1;partial=00;start_type=ATG;rbs_motif=GGAG/GAGG;rbs_spacer=5-10bp;gc_cont=0.392
MKKLKLFALAALALVGFSGAANAETVLLASDDFVGISFWVISMGMLAATAFFFMERGSVA
AGWRTSVTVAGLITGIAFIHYMYMRGVWVQTGDSPTVYRYIDWLITVPLQMVEFYLILAA
VRKMPSGIFWRLLIGSTVMLVGGYLGEAGYINAMLGFIIGMAGWVYVLYEIFSGEAGKAA
AKSGNKALSTAFSALRMIVTVGWAIYPLGYVFGYLTGGVDANSLNVIYNLADFINKIAFG
LVIWAAATSSSGRRAK*
>HOT232_1_0200m_rep_c741013_3	# 1207 # 1905 # -1 # ID=741013_3;partial=00;start_type=ATG;rbs_motif=GGA/GAG/AGG;rbs_spacer=5-10bp;gc_cont=0.355
MNKLLLPQDIVGGSFWLISVAMIGAAIFFFLERGRLSSRWGTAMNLVGVIALMSSIHYFY
AKNLWVLNGQAPTALRYIDWILTFPLTILTFYVMLRSVTDIKRGMFWRLLVGTLVWVIAQ
LLGAYGYMSVTLGFLVGIVGWLYIIGELYMGDAGRSNASCNNESVQMAFFANRLIITIGF
SIYHIGYFIEHLAGGANLNSLNIIYNLADILNKIIFGMIIYSAALQDTKKEA*
>HOT232_1_0200m_rep_c799439_2	# 987 # 1559 # -1 # ID=799439_2;partial=00;start_type=ATG;rbs_motif=None;rbs_spacer=None;gc_cont=0.361
MTLVGVIALMSSIHYFYAKNLWVMNGQAPIAIRYIDWTLTFPLQILTFYVMLTAVTDVKR
GMFWRLLVGTLVWVIAQFLGSSGYMSVTLGFLVGIVGWLYIIGELYMGDAGRRNAACGNE
HVQMAFFANRLIITIGFSIYHIGYFIEHLGGGVNISSLNVIYNLGDILNKIIFGMIIYAA
ASQDTKKKGL*
>HOT232_1_0200m_rep_c815486_2	# 257 # 508 # 1 # ID=815486_2;partial=00;start_type=ATG;rbs_motif=None;rbs_spacer=None;gc_cont=0.313
MGDAGRMNASCNNESVQMAFFANRLIITIGFSIYHIGYFIEHLAGGANINSLNIIYNLAD
ILNKIIFGMIIYSAALNDTRKAT*
>HOT232_1_0200m_rep_c819587_1	# 487 # 1185 # -1 # ID=819587_1;partial=00;start_type=ATG;rbs_motif=GGA/GAG/AGG;rbs_spacer=5-10bp;gc_cont=0.376
MNKLLLPQDVVGGSFWLISVAMIGAAIFFFLERGRLSDKWGTAMNLVGVIALMSSIHYFY
AKNLWILNGQAPTALRYIDWILTFPLTILTFYVMLKSVTDIKRGMFWRLLVGTLVWVIAQ
LLGAYGYMSVTLGFLVGIVGWLYIIGELYMGDAGRKNASCNNESVQMAFFANRLIITIGF
SIYHIGYFIEHLAGGANINSLNIIYNLADVLNKIIFGMIIYSAALEDTKKGT*
>HOT232_1_0200m_rep_c819588_1	# 61 # 417 # -1 # ID=819588_1;partial=00;start_type=ATG;rbs_motif=AGGAG/GGAGG;rbs_spacer=11-12bp;gc_cont=0.325
MSVTLGFLVGIVGWLYIIGELYMGDAGRKNASCNNDSVQMAFFANRLIITIGFSIYHIGY
FIEHLAGGANINSLNIIYNLADVLNKIIFGMIIYSAALQDTRKGAWIKEDNLWLEEQI*
>HOT232_1_0200m_rep_c831844_1	# 13 # 324 # 1 # ID=831844_1;partial=00;start_type=ATG;rbs_motif=None;rbs_spacer=None;gc_cont=0.401
MLGFVIGMAGWVYILYEVFSGEAGKAAAKSGNKGLATAFSTMRMIVTVGWAIYPLGYVFG
YLTGGVDANTLNVIYNLADFINKIAFGLVIWSAAMSNTRASTR*
>HOT232_1_0200m_rep_c836233_4	# 1719 # 2420 # 1 # ID=836233_4;partial=00;start_type=ATG;rbs_motif=GGA/GAG/AGG;rbs_spacer=5-10bp;gc_cont=0.373
MNKLLLPQDIVGGSFWLISVAMIGAAIFFFLERGRLSDRWGTAMNIVGVIALMSSIHYLY
AKNLWILNGQAPTALRYIDWILTFPLTILTFYVMLRSVTDVKRGMFWRLLVGTLVWVIAQ
LLGAYGYMSVTLGFLVGIVGWLYIIGELYMGDAGRSNATCNNESVQMAFFANRLIITIGF
SIYHIGYFIEHLAGGANINSLNIIYNLADILNKIIFGMIIYSAALQDTRKKGA*
>HOT232_1_0200m_rep_c848301_1	# 132 # 830 # 1 # ID=848301_1;partial=00;start_type=ATG;rbs_motif=GGA/GAG/AGG;rbs_spacer=5-10bp;gc_cont=0.366
MNKLLLPQDVVGGSFWLISVAMIGAAIFFFLERGRLSDKWAAAMNLVGVIALMSSIHYFY
AKNLWILNGQAPTALRYIDWILTFPLTILTFYVMLRSVTDVKRGMFWRLLVGTLVWVIAQ
LLGAYGYMSVTLGFLVGIVGWLYIIGELYMGEAGRNNASCNNESVQMAFFANRLIITIGF
SIYHIGYFIEHLAGGANINSLNIIYNLADILNKIIFGMIIYSAALADTKKEA*
>HOT232_1_0200m_rep_c874611_1	# 901 # 1236 # -1 # ID=874611_1;partial=00;start_type=ATG;rbs_motif=AGGAG/GGAGG;rbs_spacer=11-12bp;gc_cont=0.307
MSVTLGFLVGIVGWLYIIGELYMGDTGRKNASCNNESVQMAFFANRLIITIGFSIYHIGY
FIEHLAGGANINSLNIIYNLADILNKIIFGMIIYSAAVQDTRKKGAWINKG*
>HOT232_1_0200m_rep_c882122_1	# 19 # 327 # 1 # ID=882122_1;partial=00;start_type=GTG;rbs_motif=None;rbs_spacer=None;gc_cont=0.320
MGIVGWLYIIGELYMGDTGRKNASCNNENVQMAFFANRLIITIGFSIYHIGYFIEHLAGG
ANINSLNIIYNLADVLNKIIFGMIIYSAALNDTRKGAWIKEG*
>HOT232_1_0200m_rep_c890220_1	# 30 # 800 # 1 # ID=890220_1;partial=00;start_type=ATG;rbs_motif=GGAG/GAGG;rbs_spacer=5-10bp;gc_cont=0.374
MKKLRLLALATFALIGVTSTANAATTVLATDDFVGITFWVVSMGMIASTVFFFAERGTVA
QAWRPSVSVAGLVTGVAFVHYMYMREVWVTTGETPTVYRYIDWLITVPLQIVEFYLILAA
VRKVPTSMFWRLLIASIVMLVGGYLGEAGYIQEFVGFIIGMAGWIYILFEIFSGEAGRVA
AKGGNKAVSTAFGAMRMIVTIGWAIYPLGYVFGYLAGGIDTNTLNVIYNLADFVNKLAFG
LVIWAAAMQSTSLSKR*
>HOT232_1_0200m_rep_c891998_3	# 1085 # 1504 # -1 # ID=891998_3;partial=00;start_type=ATG;rbs_motif=None;rbs_spacer=None;gc_cont=0.364
MLESVTDIKRGMFWRLLVGTLVWVIAQLLGAYGYMSVTLGFLVGIVGWLYIVGELYMGDA
GRSNATCNNESVQMAFFANRLIITIGFSIYHIGYFIEHLAGGANINSLNIIYNLADILNK
IIFGMIIYSAALQDTKKEA*
>HOT232_1_0200m_rep_c894451_1	# 253 # 954 # 1 # ID=894451_1;partial=00;start_type=ATG;rbs_motif=GGA/GAG/AGG;rbs_spacer=5-10bp;gc_cont=0.386
MNKLLLPQDIVGGSFWLISVAMIGAAIFFFLERGRLSNRWGTAMNLVGVIALMSSIHYFY
AKNLWVLNGQAPTALRYIDWILTFPLTILTFYVMLKSVTDVKRGMFWRLLVGTLVWVIAQ
LLGAYGYMSVTLGFLVGIVGWLYIIGELYMGDTGRKNASCGNENVQMAFFANRLIITIGF
SIYHIGYFIEHLAGGANINSLNIIYNLADILNKIIFGMIIYSAASQDTKKRGL*
>HOT232_1_0200m_rep_c898900_2	# 446 # 1213 # -1 # ID=898900_2;partial=00;start_type=ATG;rbs_motif=GGAG/GAGG;rbs_spacer=5-10bp;gc_cont=0.380
MKKLKLFALATVAFLGFSGAANAETVLLASDDFVGITFWVISMGMLAATAFFFMERGSVA
AGWRTSVTVAGLITGIAFIHYIYMRGVWVQTGDSPTVYRYIDWLITVPLQLIEFYLILAA
VKKVPTGIFWRILIGSIVMLVGGYMGEAGFIAPMLGFIIGIAGWIYILYEIFSGEAGKTV
ARSGNKSLVTAFGALRMIVTVGWAIYPLGYVFGYLTGGVDAESLNVIYNLADFINKIAFG
LIIWAAAMSGSGARK*
>HOT232_1_0200m_rep_c906318_1	# 462 # 1160 # 1 # ID=906318_1;partial=00;start_type=ATG;rbs_motif=GGA/GAG/AGG;rbs_spacer=5-10bp;gc_cont=0.361
MNKLLLPQDVVGGSFWLISVAMIGAAIFFFLERGRLSNRWGTAMNLVGVIALMSSIHYFY
AKNLWVLNGQAPTALRYIDWILTFPLTILTFYVMLRSVTDVKRGMFWRLLVGTLVWVIAQ
LLGAYGYMSVTLGFLVGIVGWLYIIGELYMGDAGRSNASCNNESVQMAFFANRLIITIGF
SIYHIGYFIEHLAGGANINSLNIIYNLADILNKIIFGMIIYSAALQDTKKGT*
>HOT232_1_0200m_rep_c907827_1	# 13 # 741 # 1 # ID=907827_1;partial=00;start_type=TTG;rbs_motif=None;rbs_spacer=None;gc_cont=0.391
MGLSGAANAETVLLASDDFVGISFWVISMGMLAATAFFFMERGSVAAGWRTSVTVAGLVT
GIAFIHYMYMRGVWVQTGDSPTVYRYIDWLITVPLQMIEFYLILAAVRKANSGMFWRLLI
GSLVMLIGGYLGEAGYINAMLGFIIGIAGWIYILYEIFSGEAGKAAAKSGNKALVTAFSA
MRMIVTVGWAIYPLGYVFGYLTGGIDAESLNVIYNLADFVNKIAFGLVIWAAAVSASGGR
AR*
>HOT232_1_0200m_rep_c914153_1	# 407 # 826 # -1 # ID=914153_1;partial=00;start_type=ATG;rbs_motif=None;rbs_spacer=None;gc_cont=0.355
MLRSVTDVKRGMFWRLLVGTLVWVIAQLLGAYGYMSVTLGFLVGIVGWLYIIGELYMGDA
GRSNASCNNESVQMAFFANRLIITIGFSIYHIGYFIEHLAGGANLNSLNIIYNLADILNK
IIFGMIIYSAALQDTKKEA*
>HOT232_1_0200m_rep_c941729_2	# 468 # 1235 # 1 # ID=941729_2;partial=00;start_type=ATG;rbs_motif=GGAG/GAGG;rbs_spacer=5-10bp;gc_cont=0.388
MKTIKMLALALVLIGATTAANAATTFLATDDFVGISFWLISMGMLAATAFFFMEQANVGS
QWRKSVNVAGLVTGIAFIHYMYMRAVWVETGDSPTVYRYIDWLITVPLQMVEFYLILAAI
GKANSGMFWRLLIGSLVMLIGGYLGEAGYINATFGFVIGMAGWVYILYEVFSGEAGKAAS
KSGNKALVTAFSAMRMIVTVGWAIYPLGYVFGYLTGGVDANSLNVVYNLADFINKIAFGL
VIWAAAASSAGSRSR*
>HOT232_1_0200m_rep_c948663_1	# 5 # 574 # 1 # ID=948663_1;partial=00;start_type=ATG;rbs_motif=None;rbs_spacer=None;gc_cont=0.339
MNLVGVIALMSSIHYFYAKNLWVLNGQAPIALRYIDWILTFPLIILTFYVMLSSVTDVKR
GMFWRLLVGTLVWVIAQLLGAYGYMSVTLGFLVGIVGWLYIIGELYMGDAGRNNASCNNE
RVQMAFFANRLIISIGFSIYHIGYFIEHLAGGANINSLNIIYNLADILNKIIFGMIIYSA
ALQDTKKGA*
>HOT232_1_0200m_rep_c957363_1	# 52 # 420 # 1 # ID=957363_1;partial=00;start_type=ATG;rbs_motif=TAA;rbs_spacer=11bp;gc_cont=0.366
MLAATAFFFFERSSVATAWRTPVTVAGLITGIAFINYMYMRGVWIQTADSPNVYRYIDWF
ITMPLQMVEFYLILAIVRKISNGIFWRLLIGSLVMVGGAYAGETGHIKPMLGLVRKQFEL
EE*
>HOT232_1_0200m_rep_c957844_1	# 278 # 973 # 1 # ID=957844_1;partial=00;start_type=ATG;rbs_motif=AGGA;rbs_spacer=5-10bp;gc_cont=0.339
MEGILKPDDFVGISFFVATMAMMASSVFFFIERDGVVGKWKTSVTVAGLITGIAAVHYFY
MRDVWVATGESPTVFRYVDWVLTVPLQIVEFYLILAAIATVPIALFWRLLGYSLIMLVFG
YLGEANFIDATLGFVIGMIGWLLIIYEIFLGEASKINADSANLSCQKAFNALRLIVTIGW
AIYPIGYFWGYLLESANVNAVNIIYNYADLINKTAFGLVIWAAAKQDSKTE*
>HOT232_1_0200m_rep_c967142_1	# 58 # 828 # 1 # ID=967142_1;partial=00;start_type=ATG;rbs_motif=GGAG/GAGG;rbs_spacer=5-10bp;gc_cont=0.384
MKKMSIYALAVLALFGVTTSANAATTILATDDFVGITFWVVSMGMIASTVFFFAERGTVA
QAWRPSVSVAGLVTGVAFVHYMYMRGIWVETGETPTVYRYIDWLITVPLQIVEFYLILAA
VRKVPGSMFWRLLIASLVMLIGGYLGEAGYIQEFVGFIIGMAGWIYILFEFFSGEAGRAA
AKGGNRAVATAFGAMRMIVTIGWAIYPLGYVFGYLAGGIDSNTLNIIYNLADFVNKLAFG
LVIWAAAMQNTSLAKR*
>HOT232_1_0200m_rep_c968732_1	# 315 # 1079 # 1 # ID=968732_1;partial=00;start_type=ATG;rbs_motif=GGAG/GAGG;rbs_spacer=5-10bp;gc_cont=0.384
MRTLKTLALALFALVGVTTAANAATAFLATDDFVGISFWLISMGMLAATAFFFMEQANVG
TQWRKSVNVAGLVTGIAFIHYMYMRAVWVETGDTPTVYRYIDWLITVPLQLIEFYLILAA
VKKVPTGIFWRILMGSLVMLVGGYCGEAGFIAPMLGFIIGMAGWIYILYEIFSGEAGKTV
ARSGNKSLATAFGALRMIVTVGWAIYPLGYVFGYLTGGIDANSLNVIYNLADFVNKIAFG
VIIWSCAVANSKGR*
>HOT232_1_0200m_rep_c1023545_1	# 61 # 498 # 1 # ID=1023545_1;partial=00;start_type=ATG;rbs_motif=None;rbs_spacer=None;gc_cont=0.340
MIEFYLILSAVRKVSSGIFWRLLIGSLIMVIGGYLGEAEYISRMLGFVIGMAGWIYILYE
IFSGEAGRSVAKSGSKPFVTAFSALRMIVTVGWAIYPLGYIFGYYADSVDGESLNVIYNL
ADFINKIAFGLVIWAAAVSGSAARR*
>HOT232_1_0200m_rep_c1034444_1	# 59 # 421 # 1 # ID=1034444_1;partial=00;start_type=ATG;rbs_motif=None;rbs_spacer=None;gc_cont=0.364
MLVGGYLGEAGFINATLGFIIGIAGWIYILYEIFSGEAGKAAAKSGNKALVTAFGALRMI
VTIGWAIYPLGYIFGYLIGTGAIDANSLNIIYNLADFVNKIAFGLVIWVAATQSTNARSK
*
>HOT232_1_0200m_rep_c1066753_1	# 5 # 415 # -1 # ID=1066753_1;partial=00;start_type=ATG;rbs_motif=GGAG/GAGG;rbs_spacer=5-10bp;gc_cont=0.350
MKKLKLFALATLALLGFAGAANAETVLLASDDFVGISFWVISMGMLAATVFFFMERGSVA
AGWRTSVTVAGLITGIAFIHYMYMRGVWVETGDSPTVYRYIDWLITVPLQMIEFYLILSA
VRKVSSGMFWRLLIIN*
>HOT232_1_0200m_rep_c1068018_1	# 80 # 313 # 1 # ID=1068018_1;partial=00;start_type=ATG;rbs_motif=GGA/GAG/AGG;rbs_spacer=5-10bp;gc_cont=0.368
MKGSGNKPLKTAFSAMRMIVTVGWAIYPLGYLLGYLAGGVDTNTLNIIYNLADFINKIAF
GLVIWSCAMQNTSVSRR*
>HOT232_1_0200m_rep_c1069277_2	# 284 # 766 # -1 # ID=1069277_2;partial=00;start_type=GTG;rbs_motif=None;rbs_spacer=None;gc_cont=0.331
MFSIELVEKISYKSAMDIIDISKDLEKIYGPNALLNEENITKYFNTNTLPFIAKYNNKII
GFIIGMAGWIYVLYEIFSGEAGKAAAKSGNKALSTAFSALRMIVTVGWAIYPLGYVFGYL
TGGVDAESLNVIYNLADFINKIAFGLIIWAAAMSGQGARK*
>HOT232_1_0200m_rep_c1094058_1	# 291 # 1058 # 1 # ID=1094058_1;partial=00;start_type=ATG;rbs_motif=GGAG/GAGG;rbs_spacer=5-10bp;gc_cont=0.378
MRKLSLFALAAVAFLGITSSANAAPLLQTDDFVGISFWLVSMGMIATTVFFFAERNTVAA
SWRTSISVAGLVTGVAFIHYMYMREVWVTTGDTPTVYRYIDWLITVPLQMVEFYLILAAV
RKVPTSIFWKLLIGSLVMLIGGYLGEAGYIQPFVGFVVGMAGWIYILFEIFSGEAGTMAS
KTGNRAMTTAFSAMRIIVTIGWAIYPLGYILGYLTGGVDANALNIIYNLADFVNKIAFGL
VIWAAAMQNTRLSSR*
>HOT232_1_0200m_rep_c1117110_1	# 549 # 722 # -1 # ID=1117110_1;partial=00;start_type=ATG;rbs_motif=None;rbs_spacer=None;gc_cont=0.500
MRGIVTIGWLIYPIGYYLGTGDNPDTDALNTIYNVADLVNKTAFGMMVWYAATMDSN*
>HOT232_1_0200m_rep_c1122192_1	# 94 # 282 # -1 # ID=1122192_1;partial=00;start_type=ATG;rbs_motif=None;rbs_spacer=None;gc_cont=0.296
MRMIVTIGWAIYPLGYLFGYLAGGIDTNTLNIIYNLADFVNKIAFGLVIWSCAMQNTSVS
KR*
>HOT232_1_0200m_rep_c1138062_1	# 59 # 373 # 1 # ID=1138062_1;partial=00;start_type=ATG;rbs_motif=AGxAGG/AGGxGG;rbs_spacer=5-10bp;gc_cont=0.387
MNKLLLPQDVVGGSFWLISVAMIGAAIFFFLERGRLSNRWGTVMNLVGVIALMSSIHYFY
AKNLWVLNGQAPTALRYIEWILTFPLIILTFYVCVCDRVLMNRK*
>HOT232_1_0200m_rep_c1139988_1	# 304 # 825 # -1 # ID=1139988_1;partial=00;start_type=ATG;rbs_motif=None;rbs_spacer=None;gc_cont=0.356
MRGIWVETGETPTVYRYIDWLITVPLQIVEFYLILAAVRKVPVSMFWRLLVASLVMLVFG
YLGEAGYISALIGFVVGVAAWIYILFELFSGEAGKAMKGSGNKPLKTAFSAMRMIVTIGW
AIYPLGYLFGYLAGGVDANSLNIIYNLADFVNKIAFGLVIWSCAMQNTSLSRR*
>HOT232_1_0200m_rep_c1142127_1	# 101 # 310 # 1 # ID=1142127_1;partial=00;start_type=ATG;rbs_motif=GGA/GAG/AGG;rbs_spacer=5-10bp;gc_cont=0.310
MVNAYVSMRMIITVVWAIYPLGYVFGYITNSVDDNLLNIIYNIADFINKIAFGLVIWVAA
MQNTAPRIR*
>HOT232_1_0200m_rep_c1159651_1	# 79 # 762 # 1 # ID=1159651_1;partial=00;start_type=ATG;rbs_motif=None;rbs_spacer=None;gc_cont=0.313
MRGVWVETGDTPTVYRYIDWLITVPLQLVEFYLILSAVRKVNGSIFWRLLIGSLVMIVGG
FLGETGEITPVLGFIIGMAGWIFILYEIFSGGAGKAVTKSGNKALVTAELLEKNDDNLEL
QLTNNVVVDLYDSNYYHTSTIKSDYAFVSEKENRINAFGNVIVKADQGETLLTDSLLWNN
KVDKIFTDSELIFISEDLDTLYGRGFQSNIDLTEWKIKQPRGSVKDE*
>HOT232_1_0200m_rep_c1164049_1	# 45 # 689 # 1 # ID=1164049_1;partial=00;start_type=ATG;rbs_motif=None;rbs_spacer=None;gc_cont=0.374
MGMIASTVFFFAERNTVAASWRTSVTVAGLVTGVAFVHYMYMREVWVTTGDSPTVYRYID
WLITVPLQMIEFYLILAAVRKVPTSIFWKLLIGSIVMLVGGYMGETGMIEPFVGWIIGMA
GWIYILFEIFSGEAGKAAGRGGNKALSTAFSAMRVIVTIGWAIYPLGYIFGILMGTADPN
MLNIIYNLADFINKIAFGLVIWAAAMSNTRLASR*
>HOT232_1_0200m_rep_c1209155_1	# 11 # 307 # 1 # ID=1209155_1;partial=00;start_type=GTG;rbs_motif=GGA/GAG/AGG;rbs_spacer=5-10bp;gc_cont=0.316
MGIVGWLYIIGELYMGDAGRNNASCNNESVQMAFFANRLIITIGFSIYHIGYFIEHLAGG
ANINSLNVIYNLADILNKIIFGMVIYSAALQDTSKKGA*
>HOT232_1_0200m_rep_c1213142_1	# 216 # 914 # 1 # ID=1213142_1;partial=00;start_type=ATG;rbs_motif=GGA/GAG/AGG;rbs_spacer=5-10bp;gc_cont=0.379
MNKLLLPQDVVGGSFWLISVAMIGAAIFFFLERGRLSNRWGTAMNLVGVIALMSSIHYFY
AKNLWVLIGQAPTALRYIDWILTFPLTILTFYVMLRSVTDVKRGMFWRLLVGTLVWVIAQ
LLGAYGYMSVTLGFLVGIVGWLYIIGELYMGDAGRNNASCNNESVQMAFFANRLIITIGF
SIYHIGYFIEHLAGGANLNSLNIIYNLADLLNKIIFGMIIYSAALQDTRKGA*
>HOT232_1_0200m_rep_c1247640_1	# 28 # 261 # 1 # ID=1247640_1;partial=00;start_type=ATG;rbs_motif=TAA;rbs_spacer=4bp;gc_cont=0.372
MKKSGNKAMKTAFAAMRMIVTVGWAIYPLGYLFGYLLGGVDANALNIIYNLADFVNKIAF
GLVIWAAAMSNTRLASK*
>HOT232_1_0200m_rep_c1252414_3	# 494 # 697 # 1 # ID=1252414_3;partial=00;start_type=ATG;rbs_motif=GGA/GAG/AGG;rbs_spacer=5-10bp;gc_cont=0.250
MIQDKLEFNNELKFIKGMITNNEEVERYIDWLITVPLQLIEFYLILAAVKKVSIGIFWRI
LIGSLVM*
>HOT232_1_0200m_rep_c1253555_1	# 124 # 474 # -1 # ID=1253555_1;partial=00;start_type=ATG;rbs_motif=GGA/GAG/AGG;rbs_spacer=5-10bp;gc_cont=0.353
MLIGGYLGEAGFINPTLGFIIGIAGWIYILYEIFSGEAGKAAAKSGNKALVTAFGALRMI
VTVGWAIYPLGYVFGYLTGGIDANSLNVIYNLADFVNKIAFGLIIWSCAVANSSKR*
>HOT232_1_0200m_rep_c1268460_1	# 110 # 877 # 1 # ID=1268460_1;partial=00;start_type=ATG;rbs_motif=GGAG/GAGG;rbs_spacer=5-10bp;gc_cont=0.359
MTKVKMLAVALFALIGATTAANAATTFLATDDFVGISFWLISMGMLAATAFFFMEQANVG
VQWRKSVNVAGLVTGIAFIHYMYMRAVWVETGDTPTVYRYIDWLITVPLQLIEFYLILAA
VKKVSTGIFWRILIGSLVMLVGGYLGEAGFINEMLGFIIGIAGWIYILYEIFSGEAGKVA
AKSGNKSLVTEFSALRMIVTVGWAIYPLGYVFGYLTGGVDAESLNVIYYLADFINKIAFG
LIIWAAAMSGSGARK*
>HOT232_1_0200m_rep_c1288866_1	# 22 # 408 # 1 # ID=1288866_1;partial=00;start_type=ATG;rbs_motif=None;rbs_spacer=None;gc_cont=0.354
MFWRLLVGTLVWVIAQLLGAYGYMSVTLGFLVGIVGWLYIIGELYMGDTGRKNASCGNEN
VQMAFFANRLIITIGFSIYHIGYFIEHLAGGANINSLNIIYNLADILNKIIFGMIIYSAA
LNDTRKGA*
>HOT232_1_0200m_rep_c1295570_1	# 20 # 355 # 1 # ID=1295570_1;partial=00;start_type=ATG;rbs_motif=AGGAG/GGAGG;rbs_spacer=11-12bp;gc_cont=0.339
MSVTLGFLVGIVGWLYIIGELYMGDAGRTNATCNNESVQMAFFANRLIITIGFSIYHIGY
FIEHLAGGANINSLNIIYNLADILNKIIFGMIIYSAALQDTRKQGAWIKKG*
>HOT232_1_0200m_rep_c1380454_1	# 65 # 763 # -1 # ID=1380454_1;partial=00;start_type=GTG;rbs_motif=None;rbs_spacer=None;gc_cont=0.356
MNKLLLPQDVVGGSFWLISVAMIGAAIFFFLERGRLSNRWGTAMNIVGVIALMSSIHYFY
AKNLWVLNGQAPTALRYIDWILTFPLTILTFYVMLRSVTDVKRGMFWRLLVGTLVWVIAQ
LLGAYGYMSVTLGFLVGIVGWLYIIGELYMGDAGRSNASCNNESVQMAFFANRLIITIGF
SIYHIGYFIEHLAGGANLNSLNIIYNLADILNKIIFGMIIYSAAFQDTRKAT*
>HOT232_1_0200m_rep_c1392891_1	# 102 # 389 # -1 # ID=1392891_1;partial=00;start_type=ATG;rbs_motif=None;rbs_spacer=None;gc_cont=0.354
MAGWIYILYEIFSGEAGRSAAKSGSKPFVTAFSALRMIVTVGWAIYPLGYIFGYLVDGVD
AKSLNVIYNLADFINKIAFGLIIWAAANSSSVRAK*
>HOT232_1_0200m_rep_c1495991_1	# 130 # 444 # -1 # ID=1495991_1;partial=00;start_type=ATG;rbs_motif=GGA/GAG/AGG;rbs_spacer=11-12bp;gc_cont=0.381
MLGFVIGMGGWIYVLYEIFSGEAGKTAAKSGNKALVTAFGALRMIVTVGWCIYPLGYVFG
YLTGGVDANSLNVIYNLADFINKIAFGLVIWAAAVSSGAGARAR*
>HOT232_1_0200m_rep_c1526150_1	# 9 # 320 # 1 # ID=1526150_1;partial=00;start_type=GTG;rbs_motif=None;rbs_spacer=None;gc_cont=0.346
MAGFVIAIAGWTYILYEIYSGEAGLAVAKSGNKPMVTAYNSMRKIVTIGWAIYPLGYIFG
YLTGGVDVNSLNIIYNIADFFNKIAFGLVIWVAAMQNTAPRTR*
>HOT232_1_0200m_rep_c1526433_1	# 17 # 205 # 1 # ID=1526433_1;partial=00;start_type=ATG;rbs_motif=None;rbs_spacer=None;gc_cont=0.360
MRMIVTVGWAIYPLGYVFGYLTGGVDANALNIIYNLADFINKIAFGLVIWAAAMQNTRLS
SR*
>HOT232_1_0200m_c1622090_1	# 38 # 346 # -1 # ID=1622090_1;partial=00;start_type=ATG;rbs_motif=None;rbs_spacer=None;gc_cont=0.663
MVNTPDILKPWPNNLWWFFLATWGLYPIAYALPQLGAKGEIVVAQQAIFCLADIATKLIY
GLILARFVLRRSAFEGYMPAADAMASPPEKPNTGGPGLRRAP*
>HOT232_1_0200m_rep_c1645256_1	# 2 # 295 # 1 # ID=1645256_1;partial=00;start_type=ATG;rbs_motif=None;rbs_spacer=None;gc_cont=0.289
MNKLLFPQDVVGGSFWLISLAMIGAAIFFFLERGRLEKKWNTVMTLVGVIALMSAIHYFY
AKNLWVLNGQAPIAIRYIDWTLTFPLQILTFYDTKKQ*
>HOT232_1_0200m_rep_c2019622_1	# 77 # 340 # 1 # ID=2019622_1;partial=00;start_type=ATG;rbs_motif=None;rbs_spacer=None;gc_cont=0.352
MGMLAATAFFFIERSSVPAAWKTSVTVAGLITGIAFIHYMYMRGVWIHTGNSPTVYRYID
WLITVPLQMIEFYLHCLMIVLEYKLSQ*
>HOT232_1_0200m_c2034565_1	# 143 # 325 # -1 # ID=2034565_1;partial=00;start_type=ATG;rbs_motif=TAA;rbs_spacer=4bp;gc_cont=0.383
MKWIVSVGWCIYPIGYFMGYLTGGGTDAATLNGVYNIADFVNKIAFGLAIWAAAKSESKA
*
>HOT233_1_0200m_rep_c95308_1	# 319 # 975 # 1 # ID=95308_1;partial=00;start_type=ATG;rbs_motif=GGA/GAG/AGG;rbs_spacer=5-10bp;gc_cont=0.332
MNKLLFPQDVVGGSFWLISIAMIGAAIFFFLERGRLSKRWNTVMTLVGVIALMSSIHYFY
AKNLWVMNGQAPIAIRYIDWTLTFPLQILTFYVMLSTVTDVKRGMFWRLLVGTLVWVIAQ
FLGASGYMSVTLGFLVGIVGWLYIIGELYMGDAGRRNAACGNEHVQMAFFANRLIITIGF
SITLILRMPSTKVTFISLKKLVVYNFFNIRFKFSFFKS*
>HOT233_1_0200m_rep_c403925_1	# 326 # 610 # 1 # ID=403925_1;partial=00;start_type=ATG;rbs_motif=None;rbs_spacer=None;gc_cont=0.326
MSKFYILYEIFSGEAGRSVANSGNKPFVTAFSALRMIVTVGWAIYPLGYIFGYLVDSVDG
ESLNVIYNLADFINKIAFGLIIWAAAISSGGRTR*
>HOT234_1_0200m_rep_c68431_3	# 2604 # 3305 # -1 # ID=68431_3;partial=00;start_type=ATG;rbs_motif=GGA/GAG/AGG;rbs_spacer=5-10bp;gc_cont=0.335
MNKLLFPQDVVGGSFWLISVAMIGAAIFFFLERGRLSKRWNTVMTLVGVIALMSSIHYFY
AKNLWVLNGQAPIAIRYIDWTLTFPLQILTFYVMLTTVTDVKRGMFWRLLVGTLVWVIAQ
FLGASGYMSVTLGFLVGIVGWLYIIGELYMGDAGRRNAACGNEQVQMAFFANRLIVTIGF
SIYHIGYFIEHLGGGVNISSLNVIYNLGDILNKIIFGMIIYSAASQDTKKRGL*
>HOT234_1_0200m_rep_c130706_1	# 209 # 892 # 1 # ID=130706_1;partial=00;start_type=ATG;rbs_motif=None;rbs_spacer=None;gc_cont=0.289
MLDKLVEKSIKISLFVQIVTTLISLDGFTMDLSKNDLILKDILKIETFVQVIEGAFYVWV
MYALKDMNKMTPRRYIDWMITTPVMLLSTIIYFKYNEYKEKGTPRPFTLEEFYDENKDNI
HKIVFYNGFMLFFGYMGETGVIDKRISIPVGAFFFYQSFNLIYEEYAVHSETGQTLFKVL
LFLWALYGVSAMLPVKEKNLCYNVLDIFAKNFYGLYIYYRIRELRLR*
>HOT234_1_0200m_rep_c140745_1	# 58 # 492 # 1 # ID=140745_1;partial=00;start_type=ATG;rbs_motif=TAA;rbs_spacer=5bp;gc_cont=0.340
MTFYVMLRSVTDVKRGMFWRLLVGTLVWVIAQLLGAYGYMSVTLGFLVGIVGWLYIIGEL
YMGDAGRMNASCNNESVQMAFFANRLIITIGFSIYHIGYFIEHLAGGANINSLNIIYNLA
DILNKIIFGMIIYSAALQDTKKGT*
>HOT234_1_0200m_rep_c234614_1	# 994 # 1245 # -1 # ID=234614_1;partial=00;start_type=ATG;rbs_motif=GGA/GAG/AGG;rbs_spacer=5-10bp;gc_cont=0.306
MGDTGRKNASCGNENVQMAFFANRLIITIGFSIYHIGYFIEHLAGGVNLNSLNIIYNLAD
ILNKIIFGMIIYSAALNDTKKAT*
>HOT234_1_0200m_rep_c420127_1	# 49 # 303 # 1 # ID=420127_1;partial=00;start_type=ATG;rbs_motif=GGAG/GAGG;rbs_spacer=5-10bp;gc_cont=0.333
MGDAGRRNAACGNQHVQMAFFANRLIITIGFSIYHIGYFIEHLAGGANLNSLNIIYNLAD
ILNKIIFGMIIYSAALQDTRKERA*
>HOT234_2_0200m_rep_c48856_2	# 705 # 1289 # -1 # ID=48856_2;partial=00;start_type=ATG;rbs_motif=None;rbs_spacer=None;gc_cont=0.347
MNLVGVIALMSSIHYFYAKNLWILNGQAPTALRYIDWILTFPLTILTFYVMLRSVTDVKR
GMFWRLLVGTLVWVIAQLLGAYGYMSVTLGFLLGIVGWLYIIGELYMGDAGRNNASCNNE
SVQMAFFANRLIITIGFSIYHIGYFIEHLAGGANINSLNIIYNLADILNKIIFGMIIYSA
ALQDTKKGDSIKEG*
>HOT236_1_0200m_rep_c448535_1	# 501 # 767 # -1 # ID=448535_1;partial=00;start_type=ATG;rbs_motif=GGA/GAG/AGG;rbs_spacer=5-10bp;gc_cont=0.303
MGDAGSSNASCNNESVQMAFFANRLIITIGFSIYHIGYFIEHLAGGANINSLNVIYNLAD
FLNKIIFGMIIYSAALADTKKGSWIKEE*
>HOT236_1_0200m_rep_c1011464_1	# 7 # 522 # 1 # ID=1011464_1;partial=00;start_type=TTG;rbs_motif=None;rbs_spacer=None;gc_cont=0.333
MNGEAPTALRYIDWILTFPLITMTFYVMLRSVTDVKRGMFWRLLVGTLVWVIAQLLGAYG
YMSVTLGFLVGIVGWLYIIGELYMGDAGRSNATCNNESVQMAFFANRLIITIGFSIYHIG
YFIEHLAGGANINSLNIIYNLADILNKIIFGMIIYGAALQDTKKESGIKEG*
>HOT237_1_0200m_rep_c87981_1	# 39 # 623 # 1 # ID=87981_1;partial=00;start_type=ATG;rbs_motif=None;rbs_spacer=None;gc_cont=0.345
MNLVGVIALMSSIHYFYAKNLWILNGQAPTALRYIDWILTFPLIILTFYVMLRSVTDVKR
GMFWRLLVGTLVWVIAQLLGAYGYMSVTLGFLVGIVGWLYIIGELYMGDAGRNNASCNNE
SVQMAFFANRLIITIGFSIYHIGYFIEHLAGGANLNSLNIIYNLADILNKIIFGMIIYSA
ALQDTKKGDSIKEG*
>HOT237_1_0200m_rep_c105425_1	# 64 # 498 # 1 # ID=105425_1;partial=00;start_type=ATG;rbs_motif=None;rbs_spacer=None;gc_cont=0.340
MLRSVTDIKRGMFWRLLVGTLVWVIAQLLGAYGYMSVTLGFLVGIVGWLYIIGELYMGDT
GRKNASCGNESVQMAFFANRLIITIGFSIYHIGYFIEHLAGGANINSLNVIYNMADFLNK
IIFGMIIYSAALADTKKGSLIKEE*
>HOT237_1_0200m_rep_c112945_1	# 129 # 827 # 1 # ID=112945_1;partial=00;start_type=ATG;rbs_motif=GGA/GAG/AGG;rbs_spacer=5-10bp;gc_cont=0.362
MNKLLLPQDVVGGSFWLISVAMIGAAIFFFLERGRLSKRWGTAMNLVGVIALMSSIHYFY
AKNLWVLNGQAPTALRYIDWILTFPLTILTFYVMLRSVTDVKRGMFWRLLVGTLVWVIAQ
LLGAYGYMSVTLGFLVGIVGWLYIIGELYMGDAGRSNASCNNESVQMAFFANRLIITIGF
SIYHIGYFIEHLAGGANLNSLNIIYNLADILNKIIFGMIIYSAALQDTKKEA*
>HOT237_1_0200m_rep_c122287_1	# 22 # 720 # -1 # ID=122287_1;partial=00;start_type=ATG;rbs_motif=GGA/GAG/AGG;rbs_spacer=5-10bp;gc_cont=0.371
MNKLLLPQDVVGGSFWLISVAMIGAAIFFFLERGRLSNRWGTAMNLVGVIALMSSIHYFY
AKNLWVLNGQAPTSLRYIDWILTFPLTILTFYVMLKSVTDVKRGMFWRLLVGTLVWVIAQ
FLGASGYMSVTLGFLVGIVGWLYIIGELYMGDAGRRNAACGNEHVQMAFFANRLIITIGF
SIYHIGYFIEHLAGGVNLNSLNVIYNLADILNKIIFGMIIYSAALNDTRKAT*
>HOT237_1_0200m_rep_c125450_1	# 125 # 895 # -1 # ID=125450_1;partial=00;start_type=ATG;rbs_motif=None;rbs_spacer=None;gc_cont=0.387
MKKLSMIALAALAFFGITSSANAATAMLATNDFVGITFWLVSMGMLAGAVFFFLERNTVA
ASWRTSVTVAGLIQFVAFVHYIYMRGIWVETGDTPTVYRYIDWLITVPLQIVEFYLILAA
VRKVPTSMFWRLLIASIVMLVGGYLGEAGYIQEFVGFIIGMAGWIYILFEIFSGEAGRAA
AKGGNKAVSTAFGAMRMIVTIGWAIYPLGYVFGYLAGGIDTNTLNIIYNLADFVNKLAFG
LVIWAAAMQNTSLSKR*
>HOT237_1_0200m_rep_c132075_2	# 747 # 1448 # 1 # ID=132075_2;partial=00;start_type=ATG;rbs_motif=AGGA/GGAG/GAGG;rbs_spacer=11-12bp;gc_cont=0.359
MNKLLLPQDIVGGSFWLISVAMIGAAIFFFLERGRLSDKWATAMNLVGVIALMSAIHYLY
AKYLWILNGQAPTALRYIDWILTFPLTILTFYVMLRSVTDVKRGMFWRLLVGTLVWVIAQ
LLGAYGYMSVTLGFLVGIVGWLYIIGELYMGDAGRSNASCNNESVQMAFFANRLIITIGF
SIYHIGYFIEHLAGGANLNSLNIIYNLADLLNKIIFGMIIYSAALQDTRKQGA*
>HOT237_1_0200m_rep_c137688_1	# 82 # 270 # 1 # ID=137688_1;partial=00;start_type=ATG;rbs_motif=TAA;rbs_spacer=14bp;gc_cont=0.339
MRMIVTIGWAIYPLGYVFGYLTGGVDANSLNVIYNLADFVNKIAFGLVIWSCAMQNTSVS
KR*
>HOT237_1_0200m_rep_c144888_1	# 336 # 1055 # -1 # ID=144888_1;partial=00;start_type=ATG;rbs_motif=GGA/GAG/AGG;rbs_spacer=5-10bp;gc_cont=0.362
MNKLLLPQDVVGGSFWLISVAMIGAAIFFFLERGRLSEKWGTAMNLVGVIALMSSIHYFY
AKNLWILNGQAPTALRYIDWILTFPLTILTFYVMLRSVTDVKRGMFWRLLVGTLVWVIAQ
LLGAYGYMSVTLGFLVGIVGWLYIIGELYMGDAGRNNASCNNESVQMAFFANRLIITIGF
SIYHIGYFIEHLAGGANINSLNIIYNLADILNKIIFGMIIYSAALQDTRKESLIKFKEG*
>HOT237_1_0200m_rep_c150984_2	# 563 # 1345 # 1 # ID=150984_2;partial=00;start_type=ATG;rbs_motif=AGGA;rbs_spacer=5-10bp;gc_cont=0.367
MKGFMSKVKMIVIALVALIGISSSAYAEVALLQPDDFVGFTFWLVSIACLATTAFFFLEY
GSVAPAWKTSIAVAGIVTGIAFMHSMYMRSIWIGTDDSPTVYRYIDWLITMPLLATEFYL
ILSTVRKVSSIIFWKLLIGTLVMVLGGYAGEAGYISPLLGFVIWMVGWLYILYEIFAGEA
GKLCAKSSDIAMVKAFETMRMILTIGWAIYPLGYVFGYLTGGVDSNTLNVIYNFADFINK
IAFGLVIWVAATANTIGSRR*
>HOT237_1_0200m_rep_c152715_1	# 120 # 887 # -1 # ID=152715_1;partial=00;start_type=ATG;rbs_motif=GGAG/GAGG;rbs_spacer=5-10bp;gc_cont=0.384
MKKLKLFALATVAFLGFSGAANAETVLLASDDFVGITFWVISMGMLAATVFFFMERGSVA
AGWRTSVTVAGLITGIAFIHYMYMRGVWVQTGDSPTVYRYIDWLITVPLQMVEFYLILAA
VRKVPSGIFWRLLIGSTVMLVGGYLGEAGYINAMLGFIIGMAGWIYVLYEIFSGEAGKAA
AKSGNKALSTAFSALRMIVTVGWAIYPLGYVFGYLTGGVDAESLNVIYNLADFINKIAFG
LIIWAAAMSGQGARK*
>HOT237_1_0200m_rep_c183934_1	# 27 # 596 # 1 # ID=183934_1;partial=00;start_type=ATG;rbs_motif=GGxGG;rbs_spacer=5-10bp;gc_cont=0.333
MNLVGVIALMSSIHYFYAKNLWVLNGQAPTALRYIDWILTFPLTILTFYVMLRSVTDVKR
GMFWRLLVGTLVWVIAQLLGAYGYMSVTLGFLVGIVGWLYIIGELYMGDAGRSNATCNNE
SVQMAFFANRLIITIGFSIYHIGYFIEHLAGGANINSLNIIYNLADILNKIIFGMIIYSA
ALQDTKKEA*
>HOT237_1_0200m_rep_c204644_1	# 311 # 517 # -1 # ID=204644_1;partial=00;start_type=GTG;rbs_motif=None;rbs_spacer=None;gc_cont=0.386
MTAFSAMRMIVTVGWAIYPLGYVFGYLTGGIDANSLNVIYNLADFINKIAFGLVIWAAAV
SAGGISRR*
>HOT237_1_0200m_rep_c209426_1	# 177 # 875 # 1 # ID=209426_1;partial=00;start_type=ATG;rbs_motif=GGA/GAG/AGG;rbs_spacer=5-10bp;gc_cont=0.371
MNKLLLPQDIVGGSFWLISVAMIGAAIFFFLERGRLSNRWGTAMNLVGIITLMSSIHYFY
AKNLWVLNGQAPTALRYIDWILTFPLTILTFYVMLKSVTDVKRGMFWRLLVGTLVWVIAQ
LLGAYGYMSVTLGFLVGIVGWLYIIGELYMGDTGRKNASCGNENVQMAFFANRLIITIGF
SIYHIGYFIEHLAGGANINSLNIIYNLADILNKIIFGMIIYSAALQDTKKGT*
>HOT237_1_0200m_rep_c219379_3	# 2428 # 2817 # -1 # ID=219379_3;partial=00;start_type=ATG;rbs_motif=None;rbs_spacer=None;gc_cont=0.351
MFWRLLVGTLVWVIAQLLGAYGYMSVTLGFLVGIVGWLYIIGELYMGDAGRNNASCNNES
VQMAFFANRLIITIGFSIYHIGYFIEHLAGGANINSLNIIYNLADILNKIIFGMIIYSAA
LQDTRKQGA*
>HOT237_1_0200m_rep_c225670_1	# 1 # 321 # 1 # ID=225670_1;partial=00;start_type=ATG;rbs_motif=None;rbs_spacer=None;gc_cont=0.327
MSVTLGFLIGIVGWLYIIGELYMGDAGRSNASCNNESVQMAFFANRLIITIGFSIYHIGY
FIEHLAGGANINSLNIIYNLADILNKIIFGMIIYSAALQDTRKKGA*
>HOT237_1_0200m_rep_c227255_2	# 756 # 962 # -1 # ID=227255_2;partial=00;start_type=TTG;rbs_motif=None;rbs_spacer=None;gc_cont=0.324
MVTCFGAMRMIVTIGWAIYPLGYIFGYLTGGVDANALNVIYNLADFLNKIIFGMIIYSAA
LEDTKKGT*
>HOT237_1_0200m_rep_c247461_1	# 380 # 799 # -1 # ID=247461_1;partial=00;start_type=ATG;rbs_motif=None;rbs_spacer=None;gc_cont=0.345
MLKSVTDVKRGMFWRLLVGTLVWVIAQLLGAYGYMSVTLGFLVGIVGWLYIIGELYMGDA
GRMNASCNNENVQMAFFANRLIITIGFSIYHIGYFIEHLAGGVNLNSLNVIYNLADILNK
IIFGMIIYSAALNDTRKAT*
>HOT237_1_0200m_rep_c312845_3	# 2649 # 2849 # -1 # ID=312845_3;partial=00;start_type=ATG;rbs_motif=GGA/GAG/AGG;rbs_spacer=5-10bp;gc_cont=0.294
MAFFASRLIITIGFSIYHIGYFIEHLAGGANINSLNIIYNLADILNKIIFGMIIYSAALD
DTRKGT*
>HOT237_1_0200m_rep_c347595_1	# 117 # 536 # 1 # ID=347595_1;partial=00;start_type=ATG;rbs_motif=None;rbs_spacer=None;gc_cont=0.352
MLRSVTDVKRGMFWRLLVGTLVWVIAQLLGAYGYMSVTLGFLVGIVGWLYIIGELYMGDA
GRKNASCNNESVQMAFFANRLIITIGFSIYHIGYFIEHLAGGVNINSLNIIYNLADILNK
IIFGMIIYSAALNDTRKAT*
>HOT237_1_0200m_rep_c370536_1	# 13 # 216 # 1 # ID=370536_1;partial=00;start_type=ATG;rbs_motif=None;rbs_spacer=None;gc_cont=0.348
MYMRGVWVQTGESPTVYRYIDWLITVPLQMVEFYLILAAIGKANSGMFWRLLIGSLVMLM
PKIKQVN*
>HOT237_1_0200m_rep_c401779_1	# 11 # 295 # -1 # ID=401779_1;partial=00;start_type=ATG;rbs_motif=None;rbs_spacer=None;gc_cont=0.407
MYMRGIWVETGETPAVYRYIDWLITMPLQMAEFYLILSAVRKVSGGMFWRLLLGSLVMVV
WLLSSPTAPTTRVSFSRARLDPNESLSPELDALM*
>HOT237_1_0200m_rep_c440150_1	# 20 # 490 # -1 # ID=440150_1;partial=00;start_type=ATG;rbs_motif=None;rbs_spacer=None;gc_cont=0.376
MLSVSNSAHAEVALLQTNDYVGISFWIASMGMLAATVFFFMERGSVAAGWRTSVTVAGLI
TGIAFVHYIYMRGVWVQTGDSPTVYRYIDWLITVPLQMVEFYLILAAVRQSKFWNVLEIV
NWIFSNVNRWILRRSWIHQRYTWFCNRYGRLGIHSL*
>HOT237_1_0200m_rep_c466297_1	# 816 # 1136 # -1 # ID=466297_1;partial=00;start_type=ATG;rbs_motif=AGGAG/GGAGG;rbs_spacer=11-12bp;gc_cont=0.330
MSVTLGFLVGIVGWLYIIGELYMGDAGRSNASCNNESVQMAFFANRLIITIGFSIYHIGY
FIEHLAGGANINSLNIIYNLADILNKIIFGMIIYSAALQDTRKIEA*
>HOT237_1_0200m_rep_c470336_1	# 55 # 306 # 1 # ID=470336_1;partial=00;start_type=ATG;rbs_motif=GGA/GAG/AGG;rbs_spacer=5-10bp;gc_cont=0.321
MGDAGRSNASCNNESVQMAFFANRLIITIGFSIYHIGYFIEHLAGGANINSLNFIYNLAD
ILNKIIFGMIIYSAALQDTRKEA*
>HOT237_1_0200m_rep_c490407_1	# 34 # 351 # 1 # ID=490407_1;partial=00;start_type=ATG;rbs_motif=AGGAG/GGAGG;rbs_spacer=11-12bp;gc_cont=0.318
MSDTLGFFVGRVGWLYIIGELYMGDAGRNNASCNNESVQMAFFANRLIITIGFSIYHIGY
FIEHLAGGANINSLNIIYNLADILNKIIFGMIIYSAALEDTRKGA*
>HOT237_1_0200m_rep_c534585_1	# 78 # 779 # 1 # ID=534585_1;partial=00;start_type=ATG;rbs_motif=GGA/GAG/AGG;rbs_spacer=5-10bp;gc_cont=0.366
MNKLLLPQDVVGGSFWLISVAMIGAAIFFFLERGRLSSRWGTAMNLVGVIALMSSIHYFY
AKNLWVLNGQAPTALRYIDWILTFPLTILTFYVMLRSVTDVKRGMFWRLLVGTLVWVIAQ
LLGAYGYMSVTLGFLVGIVGWLYIIGELYMGDAGRSNASCNNESVQMAFFANRLIITIGF
SIYHIGYFIEHLAGGANINSLNIIYNLADILNKIIFGMIIYSAALQDTRKERA*
>HOT237_1_0200m_rep_c605071_1	# 3 # 323 # -1 # ID=605071_1;partial=00;start_type=ATG;rbs_motif=AGGA/GGAG/GAGG;rbs_spacer=11-12bp;gc_cont=0.343
MSVTLGFLVGIVGWLYIIGELYMGDAGRNNASCNNESVQMAFFANRLIITIGFSIYHIGY
FIEHLAGGANINSLNIIYNLADILNKIIFGMIIYSAALQDTRKAVE*
>HOT237_1_0200m_rep_c615560_1	# 156 # 395 # -1 # ID=615560_1;partial=00;start_type=ATG;rbs_motif=GGA/GAG/AGG;rbs_spacer=5-10bp;gc_cont=0.283
MAYFANRLIITIGFSIYHIGYFIEHLAGGANINSLNIIYNLADILNKIIFGMIIYSAALE
DTKKETWIKEEQLWLEEQI*
>HOT237_1_0200m_rep_c619016_1	# 268 # 657 # -1 # ID=619016_1;partial=00;start_type=ATG;rbs_motif=None;rbs_spacer=None;gc_cont=0.346
MFWRLLVGTLVWEVAQLLGAYGYMSVTLGFLVGIVGWLYIIGELYMGDAGRNKASCNNES
VQMAFFANRLIITIGFSIYHIGYFIEHLAGGANINSLNIIYNLADILNKIIFGMIIYSAA
LQDTRKERA*
>HOT237_1_0200m_rep_c652828_1	# 128 # 460 # -1 # ID=652828_1;partial=00;start_type=ATG;rbs_motif=None;rbs_spacer=None;gc_cont=0.327
MSVTLGFLVGIVGWLYIIGELYMGDAGRMNASCNNESVQMAFFANRLIITIGFSIYHIGY
FIEHLAGGANINSLNIIYNLADVLNKIIFGMIIYSAALEDTKKGAWIKEG*
>HOT238_1_0200m_c98146_1	# 153 # 428 # -1 # ID=98146_1;partial=00;start_type=ATG;rbs_motif=None;rbs_spacer=None;gc_cont=0.406
MAGWIYIIYEIFAGEASKISASDGTPASQRAFNALRIIVTVGWAIYPLGYVLGYAGAGSA
DALNIIYNLADFVNKIAFGVVIWVAATSDAK*
>HOT238_1_0200m_rep_c112300_2	# 472 # 1161 # 1 # ID=112300_2;partial=00;start_type=ATG;rbs_motif=GGAGG;rbs_spacer=3-4bp;gc_cont=0.345
MDINSLTQFSFYFGTAAMLCSAVFFFFERGEVNPKWRTSVTVAGLVTFIAFFHYYFMRDA
WGGALASGDLTQLRYIDWLITVPLQIVEFYLILKVVGKATSSLFWQLLVASIVMLVGGLL
GEMDVIDEIIGFVIGMIGWLFVVYLIFVGGAAKASAEGNNESVQSAFNSMKLIVLVGWSI
YPIGYIIGNMIDVTNGTQTMNIIYNFADLINKTAFGLVIWAAAKADTKS*
>HOT238_1_0200m_rep_c120375_5	# 2648 # 3340 # 1 # ID=120375_5;partial=00;start_type=ATG;rbs_motif=AGGAG;rbs_spacer=5-10bp;gc_cont=0.338
MDHSFLQGNDFVGITFWIVSIGMWAATLFFFYEGMRVSAKWRTSIVVAALITFIAAVHYM
YMREYWVTYQESPIVYRYIDWVLTVPLQMIEFFLILVAVGAAVSANSFWRLLVGTLVMII
GGYLGEAGYIPAYIGFIVGMIGWAIIIWEIFGGEASKAAAANESVRSAFNAMRLIVLIGW
AIYPLGYIFGYMMDGVDPATLNGIYNLADFVNKILFGLIIWNVAVKDSSA*
>HOT238_1_0200m_rep_c162318_1	# 119 # 805 # -1 # ID=162318_1;partial=00;start_type=ATG;rbs_motif=None;rbs_spacer=None;gc_cont=0.344
MDINSLTQFSFYFGTAAMLCSAVFFFFERGEVAPKWRTSVTVAGLVTFIAFFHYYFMRDA
WGGALASGDLTQLRYIDWLITVPLQIVEFYLILKVVGKVSSGLFWQLLIASIVMLVGGLL
GEMGTINEVVGFVIGMIGWLYVVYLIFAGGAAKASSESGNQAVQTAFNSMKLIVLVGWAI
YPIGYIIGNMIDVTNGTQTMNIIYNFADLINKTAFGLVIWAAAKQDSK*
>HOT238_1_0200m_rep_c175122_2	# 1071 # 1787 # -1 # ID=175122_2;partial=00;start_type=ATG;rbs_motif=None;rbs_spacer=None;gc_cont=0.230
MINNKLVEKTIYISLWVQFLTTTLSLDGLNYDLAIEDNILKDILILEAFVQFVEAFFYIW
VIYALKDLRKMTSRRYIDWFITTPTMLVSTIIFMEYLRKKESNEDTLNFWTFLQDHKTNI
IKIVSYNFFMLVFGLLGELNIIDKKIGISIGFVFFGLSFKLIYDEYARYTEGGKKLFVFL
VSVWSLYGISAMMPIVPKNACYNILDIIAKNFYGLFIYYYITTIGVRKGYLLNFIKKE*
>HOT238_1_0200m_rep_c176074_1	# 121 # 822 # 1 # ID=176074_1;partial=00;start_type=ATG;rbs_motif=None;rbs_spacer=None;gc_cont=0.326
MNKLLLPQDIVGGSFWLISVAMIGAAIFFFLERRRLSDRWSTVMTLVGVIALMSSIHYFY
AKNLWVLNGQAPTQLRYIDWLLTFPLTILTFYVMLKSVSEVKRGMFWRLLVGTLVWVIAQ
LLGAYGYMSVTLGFLVGIVGWLYIIGELYMGDAGRANSASNNESVQMAFFANRLIITIGF
SIYHIGYFIEHLAGGANINSLNVIYNLADFLNKIIFGMIIYSAAIQDTKKGAQ*
>HOT238_1_0200m_rep_c197211_1	# 175 # 531 # -1 # ID=197211_1;partial=00;start_type=ATG;rbs_motif=GGA/GAG/AGG;rbs_spacer=5-10bp;gc_cont=0.398
MLIGGYMGEAGYINSLLGFIIGMAGWLYILYEVFSGEAGKAAAKSGNKALVTAFGAMRMI
VTVGWAIYPLGYVFGYLTGGVDADSLNVVYNLADFINKIAFGLVIWAAATSSSGRRAK*
>HOT238_1_0200m_rep_c235570_1	# 180 # 947 # 1 # ID=235570_1;partial=00;start_type=ATG;rbs_motif=GGAG/GAGG;rbs_spacer=5-10bp;gc_cont=0.387
MKKLKLFALTAVALLGVTTVANAATAMLAQDDFVGISFWIISMGMLAATAFFFMERSTVA
PGWKTSVTVAGLVTGIAFIHYMYMREVWVMTGDSPTVYRYIDWLITVPLQMIEFYLILVA
VRKANSGIFWRLLIGSLVMLIGGYLGEAGYINATLGFIIGMAGWVYILYEIFSGEAGKAA
AKSGNKALVTAFSAMRMIVTVGWAIYPLGYVFGYLTGGVDAESLNVIYNLADFINKIAFG
LIIWAAAMSGQGARK*
>HOT238_1_0200m_rep_c261137_1	# 220 # 735 # -1 # ID=261137_1;partial=00;start_type=ATG;rbs_motif=None;rbs_spacer=None;gc_cont=0.353
MRGIWISTGESPTVYRYIDWLITVPLQIVEFYLILAAVTAVKARLFWELLIASLVMLIGG
YLGETEIINTSVGFVIGMAGWLYIVYAIFAGEAAKINAASKNAASQMAFNAMKYIVTVGW
AIYPIGYAITYFGSGDSETLNIIYNLADFVNKITFGLVIWYAAKKDSKVFK*
>HOT238_1_0200m_rep_c279653_1	# 8 # 190 # 1 # ID=279653_1;partial=00;start_type=ATG;rbs_motif=None;rbs_spacer=None;gc_cont=0.306
MRLIVLVGWAIYPLGYVFGLMMETVDINTLNWVYNLADFVNKILFGLIIWNAAVKDSASA
*
>HOT238_1_0200m_rep_c324591_1	# 31 # 384 # 1 # ID=324591_1;partial=00;start_type=ATG;rbs_motif=None;rbs_spacer=None;gc_cont=0.404
MLVGGYLGEAGYIQEFVGFVIGMAGWIYILFEIFSGEAGRAAAKGGNKSVATAFGAMRMI
VTIGWAIYPLGYVFGYLAGGIDSNTLNIIYNLADFVNKIAFGLVIWAAAVSGGRGAR*
>HOT238_1_0200m_rep_c324592_1	# 302 # 1072 # 1 # ID=324592_1;partial=00;start_type=ATG;rbs_motif=GGAG/GAGG;rbs_spacer=5-10bp;gc_cont=0.379
MKKLSMIALAALAFFGITSSANAATAMLATNDFVGITFWLVSMGMLAGAVFFFLERNTVA
ASWRTSVTVAGLIQFVAFVHYIYMRDIWVTTGETPTVYRYIDWLITVPMQIVEFYLILAA
VRKVPTSMFWRLLIASLVMLVGGYLGEAGYIQEFVGFIIGMAGWIYILFEIFSGEAGRAA
AKGGNKAVATAFGAMRMIVTIGWAIYPLGYVFGYLAGGIDSNTLNIIYNLADFVNKLAFG
LVIWAAAMQSTSLSKR*
>HOT238_1_0200m_rep_c337271_1	# 40 # 429 # 1 # ID=337271_1;partial=00;start_type=ATG;rbs_motif=GGA/GAG/AGG;rbs_spacer=3-4bp;gc_cont=0.392
MFWRLLIASLVMLVGGYLGEAGYIQEFVGFIIGMAGWIYILFEIFSGEAGRAAAKGGNKA
VATCFGAMRMIVTIGWAIYPLGYVFGYLAGGIDSNTLNIIYNLADFVNKIAFGLVIWAAA
MQNTRLSSR*
>HOT238_1_0200m_rep_c343109_1	# 33 # 707 # 1 # ID=343109_1;partial=00;start_type=ATG;rbs_motif=GGAG/GAGG;rbs_spacer=5-10bp;gc_cont=0.353
MDFTTFTFFVTNMALLAAGLFLWLERDNVNPKWKTALSVSGMVCFIAAVHYYYMRGNMDA
TDVVSIRYIDWLITVPLQIVEFYLILAAVRKVPTSIFWKLLIASIVMLVGGYLGEAGYIQ
PFVGFVIGMAGWIYILFEIFSGEAGKAAAKSGNKGLVTAFSAMRMIVTIGWAIYPLGYVF
GYLAGGIDSNTLNIIYNLADFVNKLAFGLVIWAAAMQNTSLSKR*
>HOT238_1_0200m_rep_c400603_1	# 85 # 606 # -1 # ID=400603_1;partial=00;start_type=ATG;rbs_motif=None;rbs_spacer=None;gc_cont=0.370
MRDIWVNTGETPTVYRYIDWLITVPLQIVEFYLILAAVRKVPTSMFWRLLIASLVMLIGG
YLGEAGYIQEFVGFIIGMAGWIYILFEIFSGEAGRAAAKGGNKAVATCFGAMRMIVTIGW
AIYPLGYVFGYLTGGVDANSLNVIYNLADFINKIAFGLVIWAAAMQNTSARSR*
>HOT238_1_0200m_rep_c414731_1	# 43 # 729 # -1 # ID=414731_1;partial=00;start_type=ATG;rbs_motif=None;rbs_spacer=None;gc_cont=0.360
MLAQDDFVGISFWIISMGMLAATAFFFMERSTVNPAWKTSVTVAGLVTGIAFIHYMYMRA
VWVETGDTPTVYRYIDWLITVPLQLIEFYLILAAVKKVSTGIFWRILIGSIVMLVGGYLG
EAGFINPMLGFIIGMAGWIYILYEIFSGEAGKVAAKSGNKALVTAFGALRMIVTVGWAIY
PLGYIFGYLTGGIDANSLNVIYNLADFVNKIAFGVIIWSCAVANSGRR*
>HOT238_1_0200m_rep_c496986_1	# 169 # 939 # -1 # ID=496986_1;partial=00;start_type=ATG;rbs_motif=GGAG/GAGG;rbs_spacer=5-10bp;gc_cont=0.385
MKKLKLFALAALALVGFSGAANAETVLLASDDFVGISFWVISMGMLAATAFFFMERGSVA
AGWRTSVTVAGLITGIAFIHYIYMRGVWVQTGDSPTVYRYIDWLITVPLQMVEFYLILAA
VRKVPSGIFWRLLIGSTVMLVGGYLGEAGYINSMLGFIIGMAGWIYVLYEIFSGEAGKAA
AKSGNKALSTAFSALRMIVTVGWAIYPLGYVFGYLTGGVDANSLNVVYNLADFINKIAFG
LVIWAAAVSSAGARSR*
>HOT238_1_0200m_rep_c501222_1	# 61 # 192 # 1 # ID=501222_1;partial=00;start_type=ATG;rbs_motif=GGA/GAG/AGG;rbs_spacer=5-10bp;gc_cont=0.295
MGSVDANTLNWVYNLADFVNKILFGLIIWDVARKDSSKDLKDV*
>HOT238_1_0200m_rep_c534632_1	# 96 # 692 # -1 # ID=534632_1;partial=00;start_type=ATG;rbs_motif=None;rbs_spacer=None;gc_cont=0.363
MRVSAKWRTSLVVAALITFIAAVHYMYMRAVWVETGDTPTVYRYIDWLITVPLQLVEFYL
ILSAVRKVDGNIFWRILIGSLVMLIGGYLGEAGFINATLGFIIGIAGWIYILYEIFSGEA
GKVAAKSGNKSLVTAFGALRMIVTVGWAIYPLGYIFGYLTGGIDANSLNVIYNLADFVNK
IAFGLIIWSCAVANSSRR*
>HOT238_1_0200m_c574012_1	# 48 # 479 # 1 # ID=574012_1;partial=00;start_type=ATG;rbs_motif=None;rbs_spacer=None;gc_cont=0.368
MCVEFYLLTKVGLKKMVTASIIMLITGYFGEAGLFPVGNIGPAFWGLLSGLAYFYIVNEI
YRGDIAQAAAKAGKKIVNANSLLLKFVVIGWGIYPLGYLIGTADGQWYGALSGFVSADFR
EIIYNIGDAVNKIGFGLVIWSVA*
>HOT238_1_0200m_rep_c589593_1	# 46 # 690 # 1 # ID=589593_1;partial=00;start_type=ATG;rbs_motif=None;rbs_spacer=None;gc_cont=0.381
MGMIATTVFFFAERGTVAASWRTSISVAGLVTGVAFVHYMYMREVWVTTGDTPTVYRYID
WLITVPLQMVEFYLILAAVGKANSGMFWRLLIGSLVMLIGGYLGEAGYINAMLGFIVGMA
GWIYILYEVFSGEAGKAAAKSGNKALVTAFSAMRMIVTVGWAIYPLGYVFGYLTGGVDAN
SLNVIYNLADFINKIAFGLVIWAAAMQNTSARSR*
>HOT238_1_0200m_rep_c653196_1	# 39 # 461 # 1 # ID=653196_1;partial=00;start_type=ATG;rbs_motif=GGAG/GAGG;rbs_spacer=5-10bp;gc_cont=0.362
MKKLKLFALATLALLGFAGAANAETVLLASDDFVGISFWVISMGMLAATAFFFLERGSVA
SGWKTSVTVAGLVTGIAFIHYMYMRGVWVDTGETPTVYRYIDWLITVPLQLVEFYLILSA
VRKVDGNIFWRILIGSLVML*
>HOT238_1_0200m_rep_c653359_1	# 3 # 440 # 1 # ID=653359_1;partial=00;start_type=ATG;rbs_motif=None;rbs_spacer=None;gc_cont=0.388
MVEFYLILAAIGKANAGMFWRLLIGSLVMLIGGYLGEAGYINATLGFIIGMAGWVYILYE
VFSGEAGKAASKSGNKALVTAFGAMRMIVTVGWAIYPLGYIFGYLTGGIDANSLNVIYNL
ADFVNKIAFGVIIWSCAVANSSRRA*
>HOT238_1_0200m_rep_c657782_1	# 36 # 347 # 1 # ID=657782_1;partial=00;start_type=ATG;rbs_motif=None;rbs_spacer=None;gc_cont=0.378
MLGFVIGMAGWLYILFEIFSGEAGKAAAKSGNKSLATAFGALRMIVTVGWAIYPLGFVFG
YLTGGVDANTLNVIYNLADFINKIAFGLVIWSAAMSNTRASTR*
>HOT238_1_0200m_rep_c659634_1	# 173 # 460 # -1 # ID=659634_1;partial=00;start_type=TTG;rbs_motif=None;rbs_spacer=None;gc_cont=0.361
MNLLVILFEIFSGEAGTLASKTGNRAMTTAFSAMRIIVTIGWAIYPLGYVFGYLTGGVDA
NSLNVIYNLADFVNKIAFGLVIWAAAVSASGGRAR*
>HOT238_1_0200m_rep_c661940_1	# 9 # 434 # 1 # ID=661940_1;partial=00;start_type=TTG;rbs_motif=None;rbs_spacer=None;gc_cont=0.397
MILAAVRKVPSGIFWRLLIGSTVMLVGGYLGEAGYINAMLGFIIGMAGWVYVLYEIFSGE
AGKAAAKSGNKALSTAFSALRMIVTVGWAIYPLGYVFGYLTGGVDAESLNVVYNLADFIN
KIAFGLVIWAAATSVSGKRAK*
>HOT238_1_0200m_rep_c733539_1	# 19 # 201 # 1 # ID=733539_1;partial=00;start_type=ATG;rbs_motif=None;rbs_spacer=None;gc_cont=0.393
MIVTVGWAIYPLGYVFGYLTGGIDANSLNVIYNLADFVNKIAFGLVIWAAAVSASGGRAR
*
>HOT238_1_0200m_rep_c745512_1	# 47 # 337 # -1 # ID=745512_1;partial=00;start_type=ATG;rbs_motif=TAA;rbs_spacer=5bp;gc_cont=0.395
MAGWVYILYEVFSGEAGKAASKSGNKALVTAFSAMRMIVTVGWAIYPLGYVFGYLTGGVD
ANSLNVVYNLADFINKIAFGLVIWAAAVSSAGARSR*
>HOT238_1_0200m_rep_c806479_1	# 2 # 523 # -1 # ID=806479_1;partial=00;start_type=ATG;rbs_motif=GGAGG;rbs_spacer=5-10bp;gc_cont=0.391
MKKLGMIALAALAFIGVTSSANAATAILATDDFVGITFWLVSMGMLAGAVFFFLERGTVA
ASWRTSVTVAGLIQFVAFVHYVYMRDIWVTTGETPTVYRYIDWLITVPMQIVEFYLILAA
VRKVPTSMFWRLLIASIVMLVGGYLGEAGYIQEFVGFIIGMAGWIYILFENCI*
>HOT238_1_0200m_rep_c808546_1	# 104 # 502 # -1 # ID=808546_1;partial=00;start_type=ATG;rbs_motif=GGAG/GAGG;rbs_spacer=5-10bp;gc_cont=0.378
MKKLKLFALTVVALMGITTVANAATAMLAQDDFVGISFWIISMGMLAATAFFFMERGSVA
QGWRTSVTVAGLITGIAFIHYMYMREVWVSTGDSPTVYRYIDWLLTVPLQIVEFYLILVA
VEKQTLECSGDC*
>HOT226_1_0200m_c11542_1	# 38 # 742 # -1 # ID=11542_1;partial=00;start_type=ATG;rbs_motif=AGGAGG;rbs_spacer=5-10bp;gc_cont=0.367
MNDILAANDYVGITFWIVAAGMLAATVFFFVERDRVSDKWKTSLSVAGLVTGVAFWHYLY
MRGVWISTGESPTVYRYIDWVITVPLQIVEFYLIVAAVAVVRAALFWKLLIASLVMLVFG
YLGELGLINATTGFVIGVFAWAYIIYEIFLGEASKANAGSGNAASQAAFSTIRLIVTFGW
AIYPIGYFLGYMGGGVDSNTLNIVYNLADFLNKIAFGVAIWAAAVSDSSSRSSA*
>HOT224_1_0075m_rep_c19340_1	# 629 # 1402 # 1 # ID=19340_1;partial=00;start_type=ATG;rbs_motif=GGAG/GAGG;rbs_spacer=5-10bp;gc_cont=0.390
MNKLKLFALAALALVGFAGAANAADTVLLATDDLVGISFWLISMGMAAATVFFFMERGSV
AGGWKTSITVAGLVTGVAFVHYMYMREVWIITGDSPTVYRYIDWLITVPLQMIEFYLILA
AIRKVPSGIFWRLLIGSVVMLVGGYLGEAGYINATLGFVIGMAGWIYILYEVFSGEAGKA
ASKSGNKALVTAFGAMRMIVTIGWAIYPLGYIFGYLTGGIDAASLNIIYNLADFINKIAF
GLVIWAAAMQNTRLSSR*
>HOT224_1_0075m_rep_c19341_1	# 244 # 1017 # 1 # ID=19341_1;partial=00;start_type=ATG;rbs_motif=GGAG/GAGG;rbs_spacer=5-10bp;gc_cont=0.401
MNKLKLFALAALALVGFAGTANAADTVLLATDDLVGISFWLISMGMAAATVFFFMERGSV
AGGWKTSITVAGLVTGVAFVHYMYMREVWIITGDSPTVYRYIDWLITVPLQMIEFYLILA
AIRKVPSGIFWRLLIGSVVMLVGGYLGEAGYINATLGFVIGMAGWIYILYEVFSGEAGKA
AAKSGNKALVTAFGAMRMIVTVGWAIYPLGYVFGYLTGGVDANSLNVVYNLADFINKIAF
GLVIWAAAVSSAGARSR*
>HOT224_1_0075m_rep_c20636_1	# 296 # 958 # 1 # ID=20636_1;partial=00;start_type=ATG;rbs_motif=AGGAG;rbs_spacer=5-10bp;gc_cont=0.404
MEELTYRLFMVATVGMLAGTVFLLASSREVKPEHRRGVYISALVCGIAWYHYQKMGASWE
SGAYDTGLRYVDWVLTVPLMFVEVLAVTRKGAAYNEAVRNWGVAATVMIGAGYYGETSVA
GSNEYWTGFVIAMATYIWLMRNLQAEGEGLKGDEAAAFENIKNLILVGWIIYPLGYIAPV
VGDFDAIREVLYTIADIINKVGLGVLVLQMARVKSGEKVS*
>HOT224_1_0075m_rep_c23018_6	# 6204 # 6905 # -1 # ID=23018_6;partial=00;start_type=ATG;rbs_motif=AGGA;rbs_spacer=5-10bp;gc_cont=0.368
MNKMLLPYDIVGGSFWLISVGMIGATLFFFFERSKVSTRFHTPMTMIAVVCLMSSIHYFF
VKNLWVVSGTAPTLLRYIDWFLNFPMLVLIFYAMLMSVVKVKQGMFWRLLVGTLVFVVAG
FLGAAGYMSKTLGFIVWLAGWLYILGELYVGEAGRANARCGNENVQMVFFSNRLIITIGW
AIYPMGYFIEHLGGGIDPNSVNVIYNLADFLNKIVFGLIIYKAAIQDMRVNGQ*
>HOT224_1_0075m_rep_c23913_7	# 3976 # 4743 # 1 # ID=23913_7;partial=00;start_type=ATG;rbs_motif=AGGAG;rbs_spacer=5-10bp;gc_cont=0.415
MIKFLKSMAIPTAALVALPGIASASVGLAPDDFVGISFWVISMCMVAATAFFFLETNNVS
GKWKTSLALGGLVCLVAAVHYFYMREVWVTTGDTPTVYRYVDWLITVPLQMIEFYIILAA
VAAVSAGIFWRLLIGTLVMLVAGYAGEAGFINAWAGFIVGLAGWAYILYEIFAGEAGKAA
ADKCPAAVQTAFNTMRWIVTVGWAIYPLGYFFGYLTGGADAVTLNVIYNVADVVNKIAFV
AVIWAAAVASSGKKA*
>HOT224_1_0075m_rep_c24723_2	# 540 # 1271 # -1 # ID=24723_2;partial=00;start_type=ATG;rbs_motif=AGGAG;rbs_spacer=5-10bp;gc_cont=0.387
MKFLLTLAGVVALPAFASDLSTSDMTGMSFWIVTAAMLAATVFFFVERDRVHGKWKTSLS
VAGLVTGVAFWHYLYMRGVWADTGTSPTVYRYIDWLITVPLQIIEFYLILKVCTNVSSGL
FWKLLGASLVMLIAGFMGETGSAPANAAGIVGVIAWLYIIYEVFSGEAGKLNASSGNAAA
QSAFGTIRLIVTIGWAIYPIGYWVGVGANADMANANLIYNYADFINKIAFGLAIYVAAVS
DSE*
>HOT224_1_0075m_rep_c27215_1	# 506 # 1198 # -1 # ID=27215_1;partial=00;start_type=ATG;rbs_motif=GGA/GAG/AGG;rbs_spacer=5-10bp;gc_cont=0.420
MKVLMLNPGDHVAISFWLISMAMVAATAFFFLERDRVAAKWKTSLTVAGLVTGVAAWHYF
YMRDVWVATGDSPTVLRYIDWLITVPLQIVEFYVILAAMTAVASSLFWRLLIASIIMLVG
GYLGETGAMNVTLAFVIGMAGWLYIIYEVFAGEASKASAGSGNAAGQTAFNALRLIVTVG
WAIYPIGYAVGYFGGGVDAGALNLIYNLADFVNKIAFGMAIYVAAVSDSN*
>HOT224_1_0075m_rep_c28144_1	# 178 # 837 # -1 # ID=28144_1;partial=00;start_type=ATG;rbs_motif=AGGAG;rbs_spacer=5-10bp;gc_cont=0.415
MAELTYRLFMVGTVGMLAGTVFLLASSREVDPRHRKGVYISALVTGIAWYHYNKMTGSWD
SGSYDTGLRYVDWVLTVPLMFVEVLAVTSSGAEYNEKVRNWGVAATVMIGAGYYGETSSA
GSDQYWTGFVIAMAAYVYLMRNLQAEGAGLKAAEAEQFEKIKNLILVGWIIYPLGYLAPV
AGDFDAIREVLYTVADIINKVGLGVLVLGMAKIKSGEKV*
>HOT224_1_0075m_rep_c30310_1	# 120 # 890 # -1 # ID=30310_1;partial=00;start_type=ATG;rbs_motif=GGAG/GAGG;rbs_spacer=5-10bp;gc_cont=0.367
MKKLKTLALALFALVGATTAANAATAFLATDDFVGISFWLISMGMLAATAFFFMEQANVS
TQWRKSVNVAGLVTGIAFIHYMYMRAVWVETGDTPTVYRYIDWLITVPLQLIEFYLILAA
VKKVPTGIFWRILIGSLVMLVGGYLGEAGFINPMLGFIIGMAGWIYILYEIFSGEAGKVV
SKSGNKSLATAFGALRMIVTVGWAIYPLGYVFGYLTGGIDANSLNVIYNLADFVNKIAFG
VIIWSCAVANSGRSRA*
>HOT224_1_0075m_rep_c30527_1	# 124 # 822 # 1 # ID=30527_1;partial=00;start_type=ATG;rbs_motif=GGAG/GAGG;rbs_spacer=5-10bp;gc_cont=0.366
MESILATNDYVGISFWLATAIMLASTVFFFVERSDVKGKWKTSMTVAGLVTGVAFWHYLY
MREVWVVMGDTPTVYRYIDWLITVPLQLVEFYLILSAVRKVDTNIFWRILIGSLVMLIGG
YLGEAGFINATLGFIIGMAGWIYILYEIFSGEAGKSMAKSGNKSLVTAFSALRMIVTVGW
AIYPLGYVFGYLTGGIDANSLNVIYNLADFVNKIAFGLIIWSCAVANSSKRA*
>HOT224_1_0075m_rep_c31579_1	# 18 # 842 # 1 # ID=31579_1;partial=00;start_type=ATG;rbs_motif=None;rbs_spacer=None;gc_cont=0.513
MDNNILTNKNGKARGLAIGTSIAVGVVMLPTVAAETTALATNDWVGISFWIATAAMLAST
VFFLVERQNVGDKWKTSMTVAALVTGVAWYHYTYMREVWASSYAETGIGVSPVVYRYIDW
LITVPLQIVEFYLILAAVGVATAAMFRNLFGASIVMLVAGFFGEAMSGDGQTFDGMEMIW
FAVGMAAYIYILFEINRGSVLEAAMTTSESTQFAFNAMRGIVTIGWLIYPLGYFLGTGDD
PDTDALNTLYNIADLVNKTAFGMMIWYAAVKDSE*
>HOT224_1_0075m_rep_c34215_3	# 1080 # 1808 # -1 # ID=34215_3;partial=00;start_type=ATG;rbs_motif=AGGAG;rbs_spacer=5-10bp;gc_cont=0.410
MKFLLMMVGAVALPAFAADLQTSDMTGVSFWLVTAAMLAATVFFFAERDRVHGKWKTSLS
VAGLVTGVAAWHYLYMRGVWVETGSSPTVYRYIDWLITVPLQIIEFYLILKVCTNVSSGV
FWRLLVASLVMLIFGFVGETGGNAAVMGAIATAAWLYIIYEVFSGEAGQLNASSGNAAAQ
SAFNTIRWIVTVGWAIYPIGYWLGAMGGGDMAQANIIYNLADFLNKIAFGLAIYVAAVSD
SE*
>HOT224_1_0075m_rep_c38430_1	# 244 # 1014 # 1 # ID=38430_1;partial=00;start_type=ATG;rbs_motif=GGAG/GAGG;rbs_spacer=5-10bp;gc_cont=0.372
MKTLKTLAFAAIALIGASTGANAAEAFLATDDFVGISFWLISMGMLAATAFFFMEQANVG
SQWRKSVNVAGLVTGIAFIHYMYMRAVWVETGDTPTVYRYIDWLITVPLQLVEFYLILSA
VRKVDTNIFWRILIGSLVMLIGGYLGEAGFINATLGFIIGMAGWIYILYEIFSGEAGKVA
AKSGNKSLVTAFGALRMIVTVGWAIYPLGYIFGYLTGGIDADSLNVIYNLADFINKIAFG
LVIWAAAVSSAGARAR*
>HOT224_1_0075m_rep_c43816_2	# 1215 # 1649 # 1 # ID=43816_2;partial=00;start_type=ATG;rbs_motif=None;rbs_spacer=None;gc_cont=0.349
MLKYNPTKNIKEYFLALIGSYKALFIGLIGGYLGEAGYIQPFVGFVIGMAGWIYILFEIF
SGEAGTMAAKAGNKAMSTAFSAMRIIVTIGWAIYPLGYIFGYLTGGVDANALNVIYNLAD
FVNKIAFGLVIWAAAMQNTRLSSR*
>HOT224_1_0075m_rep_c44630_1	# 403 # 1098 # 1 # ID=44630_1;partial=00;start_type=ATG;rbs_motif=GGA/GAG/AGG;rbs_spacer=5-10bp;gc_cont=0.389
METLLKPDDFVGISFFVATMAMMASAVFFFLERDSVAGKWKTSVTVAGLITGIAAVHYFY
MRDVWVTTGQSPTVFRYVDWLLTVPLQIVEFYLILAAIAAVPIILFWRLLVYSLIMLIFG
YLGEAGFVDVTLGFILGMVGWLLILYEIFFGEASQINANSANTSCQKAFHALRLIVTVGW
AIYPIGYFWGYMLDGANVEAVNIIYNYADLINKMAFGLVIWAAAKQDSKVE*
>HOT224_1_0075m_rep_c46496_1	# 231 # 1001 # -1 # ID=46496_1;partial=00;start_type=ATG;rbs_motif=GGAG/GAGG;rbs_spacer=5-10bp;gc_cont=0.379
MRKLGLLALAAVAFLGITSSANAATALLQTNDFVGISFWLVSMGMIATTVFFFAERGTVA
ASWRTSLTVAGLVTGVAFVHYMYMREVWVTTGDTPTVYRYIDWLITVPLQMVEFYLILAA
VRKVPSSIFWKLLIGSLVMLIGGYLGEAGYIQPFVGFVIGMAGWIYILFEIFSGEAGTMA
AKAGNKAMSTAFSAMRIIVTIGWAIYPLGYIFGYLTGGVDANALNIIYNLADFVNKIAFG
LVIWAAAMQNTRLASR*
>HOT224_1_0075m_rep_c61718_2	# 655 # 1350 # 1 # ID=61718_2;partial=00;start_type=ATG;rbs_motif=GGAG/GAGG;rbs_spacer=5-10bp;gc_cont=0.365
MNGQLDPSDYTGMSFWIISAAMVAATFFFWVERDRAVGKWKTSLTVAAMVTGIAAIHYFY
MRGVWASTGESPLVFRYVDWLLTVPLQIVEFYLILAAIAVVKSSLFWRLLIASVIMLVAG
YLGEVGSVNVWAGFVVGMLGWLYIIYEVFAGEASQINASKGTAASQRAFNALRLIVTIGW
AIYPIGYVVGYTGGGSAEGLNIIYNLADFINKIAFGLIIWSCAVSNSTRRA*
>HOT224_1_0075m_rep_c63117_1	# 82 # 846 # -1 # ID=63117_1;partial=00;start_type=ATG;rbs_motif=GGAG/GAGG;rbs_spacer=5-10bp;gc_cont=0.365
MSFLKYLIPASFLALLPTLSFAGSHGANLDPGDAVGISFWIISISMVAATVFFLMESLRV
KGKWRTSLVVGALVTLVAGVHYFYMREIWAATGESPTVFRYVDWIITVPLQMIEFYLILA
ACTAVAGGVFWRLFLGSLVMLIGGYLGEAGFINATVGFVIGMAGWIFILYEIFAGEASKI
SAESAPESVQSAFNTMKWIVTIGWAIYPIGYFMGYMAGGADANSLNFIYNIADVINKIAF
CLAIWAAATTESDA*
>HOT224_1_0075m_rep_c76240_1	# 366 # 1142 # 1 # ID=76240_1;partial=00;start_type=ATG;rbs_motif=GGAG/GAGG;rbs_spacer=5-10bp;gc_cont=0.402
MNKLKLFALAAMGLIGFSGIAIAADATMLMQDDFVGISFWVISMGMLAATAFFFMEAGNV
ASGWRTSVIVAGLVTGIAFIHYMYMREVWVATGDSPTVYRYIDWLITVPLQMVEFYLILA
AIGKANSGMFWRLLIGSLVMLIGGYLGEAGYINATLGFIIGMAGWVYILYEVFSGEAGKA
AAKSGNKALVTAFGAMRMIVTVGWAIYPLGYVFGYLTGGVDADSLNVIYNLADFINKIAF
GLVIWAAAVSSGAGSRAR*
>HOT224_1_0075m_rep_c91059_1	# 340 # 1110 # -1 # ID=91059_1;partial=00;start_type=ATG;rbs_motif=GGAG/GAGG;rbs_spacer=5-10bp;gc_cont=0.372
MSKLKMFALATVAVLGLTGSANAATPMLETGDFVGISFWLVSMGMIATTVFFFAERNTVA
ASWRTSLTVAGLVTGVAFIHYVYMREVWVTTNDTPTVYRYIDWLITVPLQMIEFYLILAA
VRKVPTSIFWKLLIGSLVMLIGGYLGEAGYIQPFVGFVIGMAGWIYILFEIFSGEAGTMA
AKAGNKAMSTAFSAMRIIVTIGWAIYPLGYIFGYLTGGVDANALNIIYNLADFVNKIAFG
LVIWAAAMQNTRLASR*
>HOT224_1_0075m_rep_c92349_1	# 1456 # 2226 # 1 # ID=92349_1;partial=00;start_type=ATG;rbs_motif=GGAGG;rbs_spacer=5-10bp;gc_cont=0.383
MRKLGLLALAAVAFLGITSSANAATAMLQTNDFVGISFWLVSMGMIATTVFFFAERGTVA
ASWRTSLTVAGLVTGVAFVHYMYMREVWVTTGDSPTVYRYIDWLITVPLQMIEFYLILAA
VRKVPTSIFWKLLIGSLVMLIGGYLGEAGYIQPFVGFVIGMAGWIYILFEIFSGEAGTMA
AKAGNKAMATAFSAMRIIVTIGWAIYPLGYIFGYLTGGVDANALNVIYNLADFINKIAFG
LVIWAAAMQNTRLSSR*
>HOT224_1_0075m_rep_c105381_1	# 6 # 776 # -1 # ID=105381_1;partial=00;start_type=ATG;rbs_motif=GGAG/GAGG;rbs_spacer=5-10bp;gc_cont=0.402
MKKLKMFALAAVALIGITGVANAATTMLAQDDFVGISFWIISMGMLAATAFFFMERGTVA
PGWKTSVTVAGLVTGVAFVHYMYMREVWVMTGDSPTVYRYIDWLITVPLQMIEFYLILAA
VRKIPGAIFWRLLIGSLVMLIGGYMGEAGYINAMLGFIIGMAGWIYILYEVFSGEAGKLA
AKSGNKPLATAWGAMRMIVTVGWAIYPLGYVFGYLVGGVDANSLNVIYNLADFINKIAFG
LVIWSAAVSQSGARAK*
>HOT224_1_0075m_rep_c269985_2	# 868 # 1644 # -1 # ID=269985_2;partial=00;start_type=ATG;rbs_motif=GGAG/GAGG;rbs_spacer=5-10bp;gc_cont=0.398
MKKLKLFALAALALVGYAGVANAADATMLAQDDFVGISFWIISMGMLAATAFFFMERGTV
NPAWKTSVTVAGLVTGIAFIHYMYMREVWVATGDSPTVYRYIDWLITVPLQMVEFYLILV
AVRKANSGMFWRLLIGSLVMLIGGYLGEAGYINATLGFVIGMAGWIYILYEIFSGEAGRA
AAKSGNKALVTAFGAMRMIVTVGWAIYPLGYVFGYLTGGVDANSLNVVYNLADFINKIAF
GLVIWAAAMSSGAGSRAR*
>HOT224_1_0075m_rep_c281159_1	# 77 # 517 # -1 # ID=281159_1;partial=00;start_type=ATG;rbs_motif=None;rbs_spacer=None;gc_cont=0.372
MIEFYLILAAVRKVPTSIFWKLLIGSLVMLIGGYLGEAGYIQPFVGFVIGMAGWIYILFE
IFSGEAGTAAAKSGNKAMSTAFSAMRIIVTIGWAIYPLGYIFGYLTGGVDANALNVIYNL
ADFVNKIAFGLVIWAAAMQNTRLSSR*
>HOT224_1_0075m_rep_c313947_1	# 220 # 993 # -1 # ID=313947_1;partial=00;start_type=ATG;rbs_motif=GGAG/GAGG;rbs_spacer=5-10bp;gc_cont=0.395
MKKLKLFALAAMALIGFSGIAIAADATMLMQDDFVGISFWVISMGMLAATAFFFMEAGNV
ASGWRTSVIVAGLVTGIAFIHYMYMREVWVATGDSPTVYRYIDWLITVPLQMVEFYLILA
AIGKANSGMFWRLLIGSLVMLIGGYLGEAGYINATLGFIIGMAGWVYILYEVFSGEAGKA
AAKSGNKALVTAFGAMRMIVTVGWAIYPLGYVFGYLTGGVDANTLNVVYNLADFINKIAF
GLVIWAAATSSAGRRAK*
>HOT224_1_0075m_rep_c324570_1	# 31 # 723 # 1 # ID=324570_1;partial=00;start_type=ATG;rbs_motif=None;rbs_spacer=None;gc_cont=0.378
MLETGDFVGISFWLVSMGMIATTVFFFAERNTVAASWRTSLTVAGLVTGVAFVHYMYMRE
VWVTSGDTPTVYRYIDWLITVPLQMIEFYLILAAVRKVPTSIFWKLLIGSLVMLIGGYLG
EAGYIQPFVGFVIGMAGWIYILFEIFSGEAGTMAAKAGNKAMATAFSAMRIIVTIGWAIY
PLGYIFGYLTGGVDANALNIIYNLADFINKIAFGLVIWAAAMQNTRLASR*
>HOT224_1_0075m_rep_c336961_1	# 256 # 1032 # -1 # ID=336961_1;partial=00;start_type=ATG;rbs_motif=GGAG/GAGG;rbs_spacer=5-10bp;gc_cont=0.391
MKKLKLFALAAVALTGLTGIANAADATMLAQDDFVGISFWIISMGMLAATAFFFMERGTV
NPAWKTSVTVAGLVTGIAFIHYMYMREVWVATGDSPTVYRYIDWLITVPLQMVEFYLILV
AVRKANSGMFWRLLIGSLVMLIGGYLGEAGYINATLGFIIGMAGWVYILYEVFSGEAGKA
AAKSGNKALVTAFGAMRMIVTVGWAIYPLGYVFGYLTGGVDADTLNVVYNLADFINKIAF
GLVIWAAAMSSGAGARAR*
>HOT224_1_0075m_rep_c347598_1	# 163 # 894 # -1 # ID=347598_1;partial=00;start_type=GTG;rbs_motif=None;rbs_spacer=None;gc_cont=0.392
MGYAGVANAADATMLAQDDFVGISFWIISMGMLASTAFFFMERGTVNPAWKTSVTVAGLV
TGIAFIHYMYMREVWVATGDSPTVYRYIDWLITVPLQMVEFYLILVAVRKANSGMFWRLL
IGSLVMLIGGYLGEAGYINATLGFVIGMAGWVYILYEIFSGEAGKAAAKSGNKALVTAFG
AMRMIVTVGWAIYPLGYVFGYLTGGVDANSLNVVYNLADFINKIAFGLVIWAAAVSSAGA
RSR*
>HOT224_1_0075m_rep_c359760_2	# 814 # 1002 # 1 # ID=359760_2;partial=00;start_type=ATG;rbs_motif=None;rbs_spacer=None;gc_cont=0.376
MRIIVTIGWAIYPLGYVFGYLTGGVDANALNIIYNLADFINKIAFGLVIWAAAVSSTPAR
AR*
>HOT224_1_0075m_rep_c359761_1	# 56 # 1057 # 1 # ID=359761_1;partial=00;start_type=ATG;rbs_motif=None;rbs_spacer=None;gc_cont=0.386
MTLPIETHLLQACVSEPIKPLLDHVVTFGAGHFYCSQSDKGEMVMGGDLDGYNSYAQRGN
LPTLQHVLTEGIAMFPFLSKLKMFALATVAVLGLTGSANAATPMLETGDFVGISFWLVSM
GMIATTVFFFAERNTVAASWRTSLTVAGLVTGVAFVHYMYMREVWVTTGDSPTVYRYIDW
LITVPLQMIEFYLILAAVRKVPTSIFWKLLIGSLVMLIGGYLGEAGYIQPFVGFVIGMAG
WIYILFEIFSGEAGTMAAKAGNKAMSTAFSAMRIIVTIGWAIYPLGYIFGYLTGGVDANA
LNIIYNLADFINKIAFGLVIWAAAVSSTPARAR*
>HOT224_1_0075m_rep_c393503_1	# 215 # 985 # 1 # ID=393503_1;partial=00;start_type=ATG;rbs_motif=GGAG/GAGG;rbs_spacer=5-10bp;gc_cont=0.380
MRKLGLFALAAVAFLGITSSANAATAMLQTNDFVGISFWLVSMGMIATTVFFFAERGTVA
ASWRTSLTVAGLVTGVAFVHYMYMREVWVTTGDSPTVYRYIDWLITVPLQMIEFYLILAA
VRKVPTSIFWKLLIGSLVMLIGGYLGEAGYIQPFVGFVIGMAGWIYILFEIFSGEAGTMA
AKAGNKAMSTAFSAMRIIVTIGWAIYPLGYIFGYLTGGVDANALNIIYNLADFVNKIAFG
LVIWAAAMQNTRLSSR*
>HOT224_1_0075m_rep_c410135_1	# 97 # 306 # -1 # ID=410135_1;partial=00;start_type=ATG;rbs_motif=None;rbs_spacer=None;gc_cont=0.400
MGMIATTVFFFAERGTVAASWRTSLTVAGLVTGVAFVHYMYMREVWVSTGDSPTVYRYID
YKNQLLHPY*
>HOT224_1_0075m_rep_c428728_1	# 98 # 868 # -1 # ID=428728_1;partial=00;start_type=ATG;rbs_motif=GGAG/GAGG;rbs_spacer=5-10bp;gc_cont=0.390
MKKLKLFALTAVALIGITGVANAATTMLAQDDFVGISFWIISMGMLAATAFFFMERGTVA
PGWKTSVTVAGLVTGIAFIHYMYMRDVWVTTGDSPTVYRYIDWLITVPLQMIEFYLILVA
VRKANSGIFWRLLIGSLVMLIGGYLGEAGYINATLGFIIGMAGWVYILYEVFSGEAGKAA
AKSGNKALVTAFGAMRMIVTVGWAIYPLGYVFGYLTGGVDANSLNVVYNLADFINKIAFG
LVIWAAATSSSGRRAK*
>HOT224_1_0075m_rep_c435123_1	# 93 # 863 # -1 # ID=435123_1;partial=00;start_type=ATG;rbs_motif=GGAG/GAGG;rbs_spacer=5-10bp;gc_cont=0.393
MRKLGLFALAAVAFLGITSSANAAPALLQTNDFVGISFWLVSMGMIATTVFFFAERGTVA
ASWRTSLTVAGLVTGVAFVHYMYMREVWVTSGDTPTVYRYIDWLITVPLQMIEFYLILAA
VRKVPTSIFWKLLICSLVMLIGGYLGEAGYINATLGFIVGMAGWIYILYEVFSGEAGKAA
AKSGSKALVTAFGAMRMIVTVGWAIYPLGYIFGYLTGGVDADSLNVVYNLADFINKIAFG
LVIWAAATSVAGKRAK*
>HOT224_1_0075m_rep_c456872_1	# 15 # 788 # -1 # ID=456872_1;partial=00;start_type=ATG;rbs_motif=GGAG/GAGG;rbs_spacer=5-10bp;gc_cont=0.385
MNKLKLFALAALALVGFAGAANAADTVLLATDDLVGISFWLISMGMAAATVFFFMERGSV
AGGWKTSITVAGLVTGVAFVHYMYMREVWVTTGDTPTVYRYIDWLITVPLQMIEFYLILA
AVRKVPTSIFWKLLIGSLVMLIGGYLGEAGYIQPFVGFVIGMAGWIYILFEIFSGEAGTM
AAKAGNKAMSTAFSAMRIIVTIGWAIYPLGYIFGYLTGGVDANALNVIYNLADFVNKIAF
GLVIWAAAMQNTRLSSR*
>HOT224_1_0075m_rep_c464756_1	# 73 # 600 # 1 # ID=464756_1;partial=00;start_type=ATG;rbs_motif=None;rbs_spacer=None;gc_cont=0.384
MYMREVWVATGDSPTVYRYIDWLITVPLQMVEFYLILAAIGKANSGMFWRLLIGSLVMLI
GGYLGEAGYINATLGFIIGMAGWVYILYEVFSGEAGKAAAKSGNKSLVTAFSAMRMIVTV
GWAIYPLGYVFGYLTGGVDANSLNVVYNLADFINKIAFGLVIWAAAVSSAGARAR*
>HOT224_1_0075m_rep_c473489_1	# 17 # 457 # 1 # ID=473489_1;partial=00;start_type=ATG;rbs_motif=None;rbs_spacer=None;gc_cont=0.361
MIEFYLILVAVRKASSGIFWRLLIGSLVMLIGGYLGEAGYIQPFVGFVIGMAGWIYILFE
IFSGEAGTMAAKAGNKAMATAFSAMRIIVTIGWAIYPLGYIFGYLTGGVDANALNVIYNL
ADFVNKIAFGLVIWAAAMQNTRLSSR*
>HOT224_1_0075m_rep_c481057_1	# 218 # 988 # 1 # ID=481057_1;partial=00;start_type=ATG;rbs_motif=GGAG/GAGG;rbs_spacer=5-10bp;gc_cont=0.372
MKKLKLFALTVVALMGVTTVANAATAMLAQDDFVGISFWIISMGMLASTAFFFMERSTVN
PAWKTSVTVAGLVTGIAFIHYMYMRDVWVTTGDSPTVYRYIDWLITVPLQMIEFYLILVA
VRKANSGIFWRLLIGSLVMLIGGYLGEAGYINATLGFIIGMAGWVYILYEIFSGEAGKAA
SKSGNKALVTAFGAMRMIVTVGWAIYPLGYVFGYLTGGVDANSLNVVYNLADFINKIAFG
LVIWAAATSSAGKRAK*
>HOT224_1_0075m_rep_c499852_1	# 12 # 623 # 1 # ID=499852_1;partial=00;start_type=ATG;rbs_motif=None;rbs_spacer=None;gc_cont=0.392
MERGTVNPAWKTSVTVAGLVTGIAFIHYMYMREVWVATGDSPTVYRYIDWLITVPLQMIE
FYLILAAVRKANSGMFWRLLIGSLVMLIGGYLGEAGYINATLGFVIGMAGWIYILFEIFS
GEAGRAAAKGGNKAVATCFGAMRMIVTIGWAIYPLGYVFGYLAGGIDSNTLNIIYNLADF
VNKLAFGLVIWAAAMQNTSLAKR*
>HOT224_1_0075m_rep_c513607_1	# 82 # 597 # 1 # ID=513607_1;partial=00;start_type=ATG;rbs_motif=None;rbs_spacer=None;gc_cont=0.409
MRAVWIQTGENPNVYRYIDWLLTVPLQMVEFYLILAAVGAATAGMFWRLLIGTLVMLIAG
FLGENGSINATVGFIVGMAGWIYILYEVFAGEAAQANASSNSKAQQSAYNAMKWIVSIGW
SIYPIGYFLGYLAGGTDENALNAIYNLADIINKIAFGLVIWAAAKSESAKA*
>HOT224_1_0075m_rep_c595856_1	# 53 # 415 # -1 # ID=595856_1;partial=00;start_type=GTG;rbs_motif=None;rbs_spacer=None;gc_cont=0.303
MTIGWAIYPLGYILGVGSNPDMANANIIYNLADFINKIQLPPFAAIVSIFVISLGLHKRI
FFASLLLGITNFLTYLSASLNIFVRSCFIFESELTSARNRVCPLLITIFPLLNSLILFFN
*
>HOT224_1_0075m_rep_c674263_1	# 171 # 389 # -1 # ID=674263_1;partial=00;start_type=ATG;rbs_motif=GGAG/GAGG;rbs_spacer=5-10bp;gc_cont=0.315
MEYVLATNDYVGISFWLATAIMLASTVFFFIERSDVKGKWKTSLTVAGLVTGIAFWHYLY
MRDNYPSLKKDL*
>HOT225_1_0075m_rep_c20379_2	# 606 # 1295 # 1 # ID=20379_2;partial=00;start_type=ATG;rbs_motif=GGAG/GAGG;rbs_spacer=5-10bp;gc_cont=0.351
MDINSLTQFSFYFGTAAMLCSAVFFFFERGEVSPKWRTSVTVAGLVTFIAFFHYWYMRDA
WVEAFGSGDLTQLRYIDWLITVPLQIVEFYLILKVVGKVTINLFWQLLIASVVMLVGGLL
GEMDVIDATIGFIIGMIGWLYVVYLIFVGGAAKASAEGKNENVQSAFNSMKLIVLVGWAI
YPLGYIIGNMVDVTDGVQTMNIIYNFADLINKTAFGLVIWAAAKADTKS*
>HOT225_1_0075m_rep_c29833_1	# 272 # 1042 # -1 # ID=29833_1;partial=00;start_type=ATG;rbs_motif=GGAG/GAGG;rbs_spacer=5-10bp;gc_cont=0.380
MSKLKMFALATVAVLGLTGSANAATPMLETGDFVGISFWLVSMGMIATTVFFFAERNTVA
ASWRTSLTVAGLVTGVAFVHYMYMREVWVTTGETPTVYRYIDWLITVPMQIVEFYLILAA
VRKVPTSMFWRLLIASIVMLVGGYLGEAGYIQEFVGFIIGMAGWIYILFEIFSGEAGRAA
AKGGNKAVATCFGAMRMIVTIGWAIYPLGYVFGYLAGGIDSNTLNIIYNLADFVNKLAFG
LVIWAAAMQNTSLAKR*
>HOT225_1_0075m_rep_c31247_1	# 782 # 1549 # 1 # ID=31247_1;partial=00;start_type=ATG;rbs_motif=GGAG/GAGG;rbs_spacer=5-10bp;gc_cont=0.367
MKTMKMLALAAVLFGATTAANAATAFLATDDFVGISFWLISMGMLAATAFFFMEQANVSS
QWRKSVNVAGLVTGIAFIHYMYMRAVWVETGDTPTVYRYIDWLITVPLQLIEFYLILAAV
KKVPTGIFWRILIGSLVMLVGGYLGEAGFINPMLGFIIGMAGWIYILYEIFSGEAGKVVS
KSGNKSLATAFGALRMIVTVGWAIYPLGYVFGYLTGGIDANSLNVIYNLADFVNKIAFGV
IIWSCAVANSGRSRA*
>HOT225_1_0075m_rep_c34880_1	# 134 # 907 # -1 # ID=34880_1;partial=00;start_type=ATG;rbs_motif=GGAG/GAGG;rbs_spacer=5-10bp;gc_cont=0.375
MKKLKTLAIALFALVGATTAANAATAFLATDDFVGISFWLISMGMLAATAFFFMEQANVS
TQWRKSVNVAGLVTGIAFIHYMYMRAVWVETGDTPTVYRYIDWLITVPLQLIEFYLILAA
VKKVPTGIFWRILIGSLVMLVGGYLGEAGYINSTLGFIIGMAGWVYILYEIFSGEAGKAA
NKSGNKALVTAFGAMRMIVTVGWAIYPLGYVFGYLTGGVDADTLNVVYNLADFINKIAFG
LVIWAAAMSSGAGARAR*
>HOT225_1_0075m_rep_c44998_1	# 5 # 535 # 1 # ID=44998_1;partial=00;start_type=ATG;rbs_motif=None;rbs_spacer=None;gc_cont=0.371
MLAATAFFFMERSTVNPAWKTSVTVAGLVTGIAFIHYMYMRDVWVTTGDSPTVYRYIDWL
ITVPLQMIEFYLILVAVRKANSGIFWRLLIGSLVMLIGGYLGEAGYINATLGFIIGMAGW
VYILYEVFSGEAGKAAAKVEQSSCNSIWCNENDCYSRLGYLPTRLCIWLPNRWYWC*
>HOT225_1_0075m_rep_c64742_1	# 110 # 673 # -1 # ID=64742_1;partial=00;start_type=ATG;rbs_motif=GGA/GAG/AGG;rbs_spacer=5-10bp;gc_cont=0.349
MTVAGLVTGVAFWHYLYMREVWVVMGDTPTVYRYIDWLITVPLQIIEFYLVIAAVTAISA
AIFWKLLIASIVMLVFGYLGETGLMNVTVGFVIGMVAWLYIIYEIFAGETSKINAASGNV
ASQTAFSAMKWILTVGWVIYPVGYYLGYLGSGVDANSLNLVYNLADFVNKILFGLVIFVA
ASRDSNA*
>HOT225_1_0075m_rep_c76667_1	# 9 # 647 # -1 # ID=76667_1;partial=00;start_type=ATG;rbs_motif=None;rbs_spacer=None;gc_cont=0.399
MLAATAFFFMERGTVAPGWKTSVTVAGLVTGIAFIHYMYMREVWVMTGDSPTVYRYIDWL
ITVPLQMIEFYLILVAVRKANSGIFWRLLIGSLVMLIGGYLGEAGYINATLGFIIGMAGW
VYILYEIFSGEAGKAAAKSGNKALVTAFGAMRMIVTVGWAIYPLGYVFGYLTGGVDAESL
NVIYNLADFINKIAFGLVIWAAAVSAGGRASR*
>HOT225_1_0075m_rep_c78304_1	# 134 # 655 # -1 # ID=78304_1;partial=00;start_type=ATG;rbs_motif=None;rbs_spacer=None;gc_cont=0.377
MRGVWITTGDSPTVYRYIDWLITVPLQIVEFYLILAAVRKVPSSMFWRLLIASIVMLVGG
YLGEAGYIQEFVGFIIGMAGWIYILFEIFSGEAGRAAAKSGNKALVTAFGAMRMIVTVGW
AIYPLGYVFGYLTGGVDANSLNVVYNLADFINKIAFGLVIWAAATSSSGRRAK*
>HOT225_1_0075m_rep_c89745_1	# 60 # 248 # 1 # ID=89745_1;partial=00;start_type=ATG;rbs_motif=None;rbs_spacer=None;gc_cont=0.376
MRMIVTVGWAIYPLGYIFGYLTGGIDANSLNVIYNLADFVNKIAFGVIIWSCAVANSGGR
RA*
>HOT225_1_0075m_rep_c121004_1	# 206 # 970 # -1 # ID=121004_1;partial=00;start_type=ATG;rbs_motif=AGGAG;rbs_spacer=5-10bp;gc_cont=0.367
MLNKTSLLGIIAATIAFIAVPAFAADTFLGEGDFVGITFWIVSIGMWASTIFFFYEGMRV
SSKWRTSMVVAGLITFIAAVHYMYMRDFWVATGESPTVYRYIDWILTVPLQMVEFFLILV
AAGAAVSSGAFYRLLIGTLVMIVGGYLGEAGHISVLLGFIIGMIGWAVIIWEIFRGEASQ
AATTKESVTSAFNAMRLIVLVGWAIYPLGYVFGLMMGSVDADTLNWIYNLADFINKILFG
LIIWNAAAKDSATA*
>HOT225_1_0075m_rep_c255513_1	# 77 # 847 # -1 # ID=255513_1;partial=00;start_type=ATG;rbs_motif=GGAG/GAGG;rbs_spacer=5-10bp;gc_cont=0.385
MRKLSLIALAAVAFLGITGSANAATPMLETGDFVGISFWLVSMGMIATTVFFFAERGTVA
ASWRTSISVAGLVTGVAFIHYMYMRDVWVTTGDTPTVYRYIDWLITVPLQMVEFYLILAA
VRKVPTSIFWKLLIGSLVMLIGGYLGEAGYIQPFVGFVIGMAGWIYILFEIFSGEAGTAA
AKSGNKAMSTAFSAMRIIVTIGWAIYPLGYVFGYLTGGVDANALNIIYNLADFINKIAFG
LVIWAAAMQNTRLASR*
>HOT225_1_0075m_rep_c283507_1	# 348 # 1091 # -1 # ID=283507_1;partial=00;start_type=ATG;rbs_motif=GGAG/GAGG;rbs_spacer=5-10bp;gc_cont=0.375
MKFLLMMVGAVALPAFAADLQTSDMTGVSFWLVTAAMLAATVFFFAERDRVHGKWKTSLS
VAGLVTGVAAWHYLYMRGVWVETGSSPTVYRYIDWLITVPLQLVEFYLILSAVRKVDTNI
FWRILIGSLVMLIGGYLGEAGFINATLGFIIGMAGWIYILYEIFSGEAGKVAAKSGNKAL
VTAFGALRMIVTVGWAIYPLGYIFGYLTGGIDANALNVIYNLADFVNKIAFGLIIWSCAV
SNSTRRA*
>HOT225_1_0075m_rep_c327262_1	# 255 # 1025 # 1 # ID=327262_1;partial=00;start_type=ATG;rbs_motif=GGAG/GAGG;rbs_spacer=5-10bp;gc_cont=0.387
MRKLGLLALAAVAFLGITSSANAATALLQTNDFVGISFWLVSMGMIATTVFFFAERGTVA
ASWRTSLTVAGLVTGVAFVHYMYMREVWVTTGDSPTVYRYIDWLITVPLQMIEFYLILAA
VRKVPSSIFWKLLIGSLVMLIGGYLGEAGYIQPFVGFVIGMAGWIYILFEIFSGEAGTMA
AKTGNRAMTTAFSAMRIIVTIGWAIYPLGYVFGYLAGGVDANALNVIYNLADFVNKIAFG
LVIWAAAMQNTRLSSR*
>HOT225_1_0075m_rep_c343919_1	# 3 # 611 # 1 # ID=343919_1;partial=00;start_type=ATG;rbs_motif=None;rbs_spacer=None;gc_cont=0.376
MEQANVSTQWRKSVNVAGLVTGIAFIHYMYMRAVWVETGDTPTVYRYIDWLITVPLQLVE
FYLILSAVRKVDTNIFWRILIGSLVMLIGGYLGEAGFINATLGFIIGMAGWIYILYEIFS
GEAGKSMAKSGNKSLVTAFSALRMIVTVGWAIYPLGYVFGYLTGGIDANSLNVIYNLADF
VNKIAFGLIIWSCAVANSSKRA*
>HOT225_1_0075m_rep_c349252_1	# 201 # 971 # 1 # ID=349252_1;partial=00;start_type=ATG;rbs_motif=GGAGG;rbs_spacer=5-10bp;gc_cont=0.384
MRKLGLFALAAVAFLGITSSANAATAMLQTNDFVGISFWLVSMGMIATTVFFFVERGTVA
ASWRTSLTVAGLVTGVAFVHYMYMREVWVTTGDTPTVYRYIDWLITVPLQMVEFYLILAA
VRKVPSSIFWKLLIGSLVMLIGGYLGEAGYIQPFVGFVIGMAGWIYILFEIFSGEAGKAA
AKSGNKALVTAFGAMRMIVTVGWAIYPLGYVFGYLTGGVDADSLNVIYNLADFINKIAFG
LVIWAAAVSSAGARAR*
>HOT225_1_0075m_rep_c365781_1	# 79 # 717 # -1 # ID=365781_1;partial=00;start_type=ATG;rbs_motif=None;rbs_spacer=None;gc_cont=0.376
MLAATAFFFMERSSVAAGWNTSVTVAGLVTGIAFIHYMYMREVWVMTGDSPTVYRYIDWL
ITVPLQMIEFYLILVAVRKANSGIFWRLLIGSLVMLIGGYLGEAGYINATLGFVIGMAGW
VYILYEIFSGEAGKAAAKSGNKALVTAFGAMRMIVTVGWAIYPLGYIFGYLTGGVDADSL
NVVYNLADFINKIAFGLVIWAAAMQNTSLAKR*
>HOT225_1_0075m_rep_c368154_1	# 399 # 1172 # 1 # ID=368154_1;partial=00;start_type=ATG;rbs_motif=GGAG/GAGG;rbs_spacer=5-10bp;gc_cont=0.388
MKKLKLFALAVVALTGLTGIAHAADATMLAQDDFVGISFWIISMGMLAATAFFFMEQANV
GSQWRKSVNVAGLVTGIAFIHYMYMRAVWVETGDTPTVYRYIDWLITVPLQMIEFYLILA
AVRKIPGAIFWRLLIGSLVMLIGGYMGEAGYINAMLGFIIGMAGWIYILYEVFSGEAGKL
AAKSGNKPLATAWGAMRMIVTVGWAIYPLGYVFGYLVGGVDANSLNVIYNLADFINKIAF
GLVIWSAAVSQSGARAK*
>HOT225_1_0075m_rep_c384814_1	# 21 # 413 # 1 # ID=384814_1;partial=00;start_type=ATG;rbs_motif=None;rbs_spacer=None;gc_cont=0.417
MFWRLLIASIVMLVGGYLGEAGYIQEFVGFIIGMAGWIYILFEIFSGEAGRAAAKGGNKA
VATCFGAMRMIVTIGWAIYPLGYVFGYLAGGVDANSLNVVYNLADFINKIAFGLVIWAAA
VSSGAGARAR*
>HOT225_1_0075m_rep_c562881_2	# 566 # 925 # -1 # ID=562881_2;partial=00;start_type=ATG;rbs_motif=TAA;rbs_spacer=12bp;gc_cont=0.417
MLFRNLASTILCYLYNQYCSVINSQCESIVYIYRYIIYEIWAGDAKSAADTTSEGTQFAF
KAMAIILTAGWAIYPIGYFLGTGDDPDVDGLNILYNLADAVNKVAFGLMVWYAATMDSE*
>HOT225_1_0075m_rep_c572236_1	# 4 # 759 # 1 # ID=572236_1;partial=00;start_type=ATG;rbs_motif=None;rbs_spacer=None;gc_cont=0.386
MIALAALAFFGITSSANAATAILATNDFVGITFWLVSMGMLAGAVFFFLERNTVAASWRT
SVTVAGLIQFVAFVHYVYMRDIWVNTGETPTVYRYIDWLITVPMQIVEFYLILAAVRKVP
TSMFWRLLIASLVMLIGGYLGEAGYINATLGFIIGMAGWVYILYEIFSGEAGKAASKSGN
KALVTAFGAMRMIVTVGWAIYPLGYVFGYLTGGVDANSLNVVYNLADFINKIAFGLVIWA
AATSSAGKRAK*
>HOT231_1_0075m_rep_c11866_1	# 351 # 1118 # 1 # ID=11866_1;partial=00;start_type=ATG;rbs_motif=GGAG/GAGG;rbs_spacer=5-10bp;gc_cont=0.388
MKKLKMFALAAVALFGLTGAANAATAMLASDDFVGISFWVIAMGMAAATVFFFMERNTVA
AGWKTSVTVAGLVTGVAFIHYMYMRDVWVMTGDSPTVYRYIDWLITVPLQMIEFYLILAA
VKKIPGAIFWRLLIGSLVMLIGGYMGEAGYINAMLGFIIGMAGWIYILYEIFSGEAGKSM
AKSGNKSLVTAFSALRMIVTVGWAIYPLGYVFGYLTGGIDANSLNVIYNLADFVNKIAFG
LIIWSCAVANSSKRA*
>HOT231_1_0075m_rep_c15519_4	# 4163 # 4924 # -1 # ID=15519_4;partial=00;start_type=ATG;rbs_motif=AGGAG;rbs_spacer=5-10bp;gc_cont=0.411
MRNVLSYALSLLFVTALPSVAFAGDLQANDFVGVTFWIISISMVAATLFFFSERSRVSAK
WQTSLSVISLVTLIAAVHYFYMREVWVETGESPTVFRYIDWILTVPLQMIEFYLILAAVT
TVSAGVFNRLLVGTLVMLIGGYLGEAGVINAMLGFIIGMAGWIYILYEIFAGEAGQKSTS
CGSVGAQMAFNACRMIVLVGWAIYPLGYLFGYLMGGVDAASLNLIYNLADFVNKIAFGVF
IWAAAIADSAETA*
>HOT231_1_0075m_rep_c17515_8	# 5665 # 6417 # 1 # ID=17515_8;partial=00;start_type=ATG;rbs_motif=AGGAG;rbs_spacer=5-10bp;gc_cont=0.406
MRKILSYILPAIILMPSIAFAGDLQANDLVGVTFWIISIAMVAATAFFIIERSRVSPKWQ
TSLSVISLVTLIAAVHYFYMREVWVDTGASPTVFRYIDWLLTVPLQMIEFYLILAAVTAV
SAGVFYRLLVGTLVMLVAGYAGEAGIINAALGFVIGMAGWIYILYEIFSGEAGQVSKTVS
ASVASAFAACRMVVLVGWAIYPLGYLFGYLMGGVDAASLNLIYNLADFVNKIAFGVFIWS
AAVQDSEQTA*
>HOT231_1_0075m_rep_c17667_1	# 185 # 955 # 1 # ID=17667_1;partial=00;start_type=ATG;rbs_motif=GGAG/GAGG;rbs_spacer=5-10bp;gc_cont=0.381
MRKLSLIALAAVAFLGITGSANAATPMLETGDFVGISFWLVSMGMIATTVFFFAERGTVA
ASWRTSISVAGLVTGVAFIHYMYMRDVWVTTGDTPTVYRYIDWLITVPLQMVEFYLILAA
VRKVPTSIFWKLLIGSLVMLIGGYLGEAGYIQPFVGFVIGMAGWIYILFEIFSGEAGTLA
AKAGNKAMSTAFSAMRIIVTIGWAIYPLGYIFGYLTGGVDANALNIIYNLADFVNKIAFG
LVIWAAAMQNTRLASR*
>HOT231_1_0075m_rep_c21027_2	# 1090 # 1860 # -1 # ID=21027_2;partial=00;start_type=ATG;rbs_motif=GGAG/GAGG;rbs_spacer=5-10bp;gc_cont=0.399
MKKLKLFALATVAFLGFSGAANAETVLLASDDFVGISFWIIAMGMAAATVFFFMERGTVH
PGWKTSVTVAGLVTGVAFVHYMYMRDVWVMTGDSPTVYRYIDWLITVPLQMIEFYLILAA
VKKIPGAIFWRLLIGSLVMLIGGYLGEAGYINAMLGFIVGMAGWIYILYEVFSGEAGKIA
AKTGNKPLATAWGAMRMIVTIGWAIYPLGYIFGYLVGGVDANSLNVIYNLADFINKIAFG
LVIWSAAVSQGGARAR*
>HOT231_1_0075m_rep_c27592_1	# 24 # 656 # -1 # ID=27592_1;partial=00;start_type=ATG;rbs_motif=GGA/GAG/AGG;rbs_spacer=5-10bp;gc_cont=0.400
MGMLAGAVFFFLERNTVAASWRTSVTVAGLIQFVAFVHYVYMRDIWVTTGETPTVYRYID
WLITVPMQIVEFYLILAAIRKVPSSMFWRLLIASLVMLIGGYLGEAGYIQEFVGFIIGMA
GWIYILYEVFKGEAAQVNAASANASCQKAFGAMKMIVSVGWSIYPLGYAFGYLGGAVDAN
TLNVVYNIADFVNKIAFGLVIWAAAVADSE*
>HOT231_1_0075m_rep_c30075_1	# 12 # 779 # -1 # ID=30075_1;partial=00;start_type=ATG;rbs_motif=GGAG/GAGG;rbs_spacer=5-10bp;gc_cont=0.370
MKTMKMLALAAVLFGATTAANAATAFLATDDFVGISFWLISMGMLAATAFFFMEQANVSS
QWRKSVNVAGLVTGIAFIHYMYMRAVWIETGDTPTVYRYIDWLITVPLQLVEFYLILSAV
RKVDTNIFWRILIGSLVMLIGGYLGEAGFINATLGFIIGMAGWIYILYEIFSGEAGKVAA
KSGNKSLVTAFGALRMIVTVGWAIYPLGYIFGYLTGGVDADSLNVVYNLADFINKIAFGL
VIWAAATSVAGKRAK*
>HOT231_1_0075m_rep_c32553_2	# 355 # 1053 # -1 # ID=32553_2;partial=00;start_type=ATG;rbs_motif=AGGAG;rbs_spacer=3-4bp;gc_cont=0.368
MESVLKPDDFVGISFFVATMAMMASAVFFFFERGSVKGKWKTSLTVAGLITGVAAIHYLY
MRDMWVETGQSPTVFRYIDWLITVPLQIVEFYLILAAITIVPAALFWRLLIYSLVMLVFG
YLGEAGFMNVTLGFVIGMAGWLLILYEIFAGEASKINADSANASCQKAFNALRLIVTIGW
AIYPIGYVFGYLLESSNINAVNIIYNYADLINKTAFGLVIWAAAIKDSEASA*
>HOT231_1_0075m_rep_c118764_1	# 230 # 1003 # 1 # ID=118764_1;partial=00;start_type=ATG;rbs_motif=GGAG/GAGG;rbs_spacer=5-10bp;gc_cont=0.393
MKKLKLFALAAVALLGITGVANAASATMLAQDDFVGISFWIISMGMLAATAFFFMERNTV
APGWKTSVTVAGLVTGIAFIHYMYMREVWVMTGDSPTVYRYIDWLITVPLQMIEFYLILV
AVRKANSGIFWRLLIGSLVMLIGGYLGEAGYINATLGFIIGMAGWVYILYEVFSGEAGKA
AAKSGNKALVTAFGAMRMIVTVGWAIYPLGYVFGYLTGGVDADSLNVVYNLADFINKIAF
GLVIWAAATSSAGRRAK*
>HOT231_1_0075m_rep_c123090_1	# 80 # 436 # -1 # ID=123090_1;partial=00;start_type=ATG;rbs_motif=None;rbs_spacer=None;gc_cont=0.406
MLIGGYLGEAGYINAMLGFIVGMAGWIYILYEVFSGEAGKAAAKSGSKALVTAFGAMRMI
VTVGWAIYPLGYVFGYLTGGVDADSLNVVYNLADFINKIAFGLVIWAAAVSSAGARAR*
>HOT231_1_0075m_rep_c435736_1	# 106 # 627 # -1 # ID=435736_1;partial=00;start_type=ATG;rbs_motif=None;rbs_spacer=None;gc_cont=0.374
MRDVWVSTGDSQTVYRYIDWLITVPLQMIEFYLILVAVRKASSGIFWRLLIGSLVMLIGG
YLGEAGYINATLGFVIGMAGWVYILYEIFSGEAGRAAAKSGNKALVTAFGAMRMIVTVGW
AIYPLGYVFGYLTGGVDANSLYVVYNLADFINKIAFGLVIWAAAVSSAGARSR*
>HOT231_1_0075m_rep_c460490_2	# 432 # 881 # -1 # ID=460490_2;partial=00;start_type=ATG;rbs_motif=None;rbs_spacer=None;gc_cont=0.236
MLIDPISHVSTNFNDYKQAEASIKRLKNINQEPVEEDKENIIKFVFYNFLMLLFGLLGEL
NILSKMISFPLGFLFFYLSFKEIYDNYVGDNATNKYLFNFLFVTWSLYGVAALLDLNLKN
TSYNILDLISKNFYGLFKFYVIYQTNLNY*
>HOT231_1_0075m_rep_c479954_1	# 60 # 347 # 1 # ID=479954_1;partial=00;start_type=ATG;rbs_motif=None;rbs_spacer=None;gc_cont=0.372
MAGWIYILYEIFSGEAGKVAAKSGNKSLVTAFGALRMIVTVGWAIYPLGYVFGYLTGGID
ANSLNVIYNLADFVNKIAFGVIIWSCAVANSGRRA*
>HOT231_1_0075m_rep_c529101_1	# 49 # 576 # 1 # ID=529101_1;partial=00;start_type=ATG;rbs_motif=None;rbs_spacer=None;gc_cont=0.373
MYMREVWVATGDSPTVYRYIDWLITVPLQMIEFYLILAAVRKVSGNIFWRLLIGSLVMLI
GGYLGEAGYIIAMLGFIIGMAGWIYILFEIFSGEAGTMAAKTGNRAMTTAFSAMRIIVTI
GWAIYPLGYIFGYLTGGVDANALNIIYNLADFVNKIAFGLVIWAAAMQNTRLASR*
>HOT231_1_0075m_rep_c561830_1	# 93 # 863 # 1 # ID=561830_1;partial=00;start_type=ATG;rbs_motif=GGAG/GAGG;rbs_spacer=5-10bp;gc_cont=0.374
MKTMKMLALAAVLFGATTAANAATAFLATDDFVGISFWLISMGMLAATAFFFMEQANVGS
QWRKSVNVAGLVTGIAFIHYMYMRDVWVTTGDSPTVYRYIDWLITVPLQMIEFYLILVAV
RKANSGIFWRLLIGSLVMLIGGYLGEAGYINATLGFIIGMAGWVYILYEIFSGEAGKAAN
KSGNKALVTAFGAMRMIVTVGWAIYPLGYVFGYLTGGVDQESLKVINNKTDFINKIAFGL
VIWAAAVSSGAGARAR*
>HOT231_1_0075m_rep_c611204_1	# 187 # 303 # -1 # ID=611204_1;partial=00;start_type=ATG;rbs_motif=None;rbs_spacer=None;gc_cont=0.513
MISGFDVDDMNIIYNIADLVNKTAFGMMIWYAAVKDAE*
>HOT232_1_0075m_c14917_1	# 80 # 859 # -1 # ID=14917_1;partial=00;start_type=ATG;rbs_motif=None;rbs_spacer=None;gc_cont=0.349
MLYKSIILAAFNQKYYNMLLLDAVRLSPTDYVAFTFFIGFMAMFAATVFFFAEMRSVDKK
WRMSLLVSALITGIAAVHYYYMRDYYLAFGENPTFYRYVDWILTVPLMCVEFYLLTRMAG
ATKSLMWKLIIASTWMLIAGYIGESFNPEGGSTSHSVTWGVISTLGFLYVLYTAWYGEVA
QLAEKSNDEVVKRGVRTLAWFVLVGWAIYPIGYMCMPGGWLSGVMNPSDVDLWYNIADVI
NKVGFGLVVYNIAVTSKSE*
>HOT232_1_0075m_c15934_1	# 1 # 321 # 1 # ID=15934_1;partial=00;start_type=ATG;rbs_motif=None;rbs_spacer=None;gc_cont=0.458
MEYPLFFVGLLAWGYIIYELWAGEAKEKVSGASEGTQFAFKAMAIILTVGWAIYPLGWFM
GQDAGASGIENLNILYNIADVVNKTAFGVMVWYAATMDTKASGSEE*
>HOT232_1_0075m_c20453_2	# 359 # 1030 # -1 # ID=20453_2;partial=00;start_type=ATG;rbs_motif=GGAG/GAGG;rbs_spacer=5-10bp;gc_cont=0.372
MDFTTFTFFVTNMALLAAGLFLWLERDNVNPKWKTALSVSGMVCFIAAVHYYYMRGNMDA
TDVVSIRYIDWLITVPLQMVEFYIVLAAVTAVSVGVLHRLLGFSALMLTFGYLGETGACA
WINSTTGFVGGMLFWGLMLREIWSGEAAEVNAGSKNAAAHYAFDGMKKIVTFGWLIYPAG
YALGYFGGGVDMDLTNQVYNLADFVNKILIGMIVYAAAKMDTK*
>HOT232_1_0075m_rep_c39540_1	# 119 # 886 # 1 # ID=39540_1;partial=00;start_type=ATG;rbs_motif=GGAG/GAGG;rbs_spacer=5-10bp;gc_cont=0.371
MKTMKMLALAAVLFGATTAANAATAFLATDDFVGISFWLISMGMLAATAFFFMEQANVSS
QWRKSVNVAGLVTGIAFIHYMYMREVWVTTGETPTVYRYIDWLITVPLQMVEFYLILAAV
RKVPSSIFWKLLIGSLVMLIGGYLGEAGYIQPFVGFVIGMAGWIYILFEIFSGEAGTMAA
KAGNKAMSTAFSAMRIIVTIGWAIYPLGYIFGYLTGGVDANALNIIYNLADFVNKIAFGL
VIWAAAMQNTRLASR*
>HOT232_1_0075m_rep_c39854_4	# 2407 # 3123 # 1 # ID=39854_4;partial=00;start_type=ATG;rbs_motif=None;rbs_spacer=None;gc_cont=0.368
MENLLSILPVLATDLSLTDFTFWIGFAAMLASTMFFFSAMNMVADKWKTSMLVSALITGI
AALHYYYMRNAAMEGDITTAYRYVDWILTVPLMCVEFYLILKPSGATKSLLWKLILLSTV
MLVTGYFGEAGIGPFDAQIWGLISGIAYFAIVAEIFFGGASKLAASAGGNVAYAHKLLCR
FVLIGWAIYPIGYMAGTEGWYSGIFSGLAGQMDVIYNVGDAINKIGFGLVVYNLAVSK*
>HOT232_1_0075m_rep_c40538_1	# 425 # 1084 # -1 # ID=40538_1;partial=00;start_type=ATG;rbs_motif=AGGAG;rbs_spacer=5-10bp;gc_cont=0.406
MAELTYRLFMVGTVGMLAGTVFLLASSREVDPKHRKGVYISALVTGIAWYHYNKMTGSWD
SGSYDTGLRYVDWVLTVPLMFVEVLAVTSSGAEYNEKVRNWGVAATAMIGAGYYGETSSA
GSDQYWTGFVIAMAAYIYLMRNLQAEGAGLKAAEADQFEKIKNLILVGWIIYPLGYLAPV
AGDFDAIREVLYTIADIINKVGLGVLVLGMARIKSGEKV*
>HOT232_1_0075m_rep_c50532_1	# 205 # 879 # -1 # ID=50532_1;partial=00;start_type=ATG;rbs_motif=GGAG/GAGG;rbs_spacer=5-10bp;gc_cont=0.366
MDFTSFTFFVTNMALLAAGLFLWLERDNVNPKWKTALSVSGMVCFIAAVHYYYMRGNMDM
TDVVAIRYIDWLITVPLQMVEFYIVLAAVTAVSAGVLHRLLGFSVLMLVFGYLGETGAVA
AINSTTGFVGGMLCWGLMLREIWSGEAAQVNAGSKNAAAHYAFDGMKKIVTFGWAIYPLG
YFLGYFTTGGVDMDITNQVYNLADFVNKILIGMIVYAAAKMDTK*
>HOT232_1_0075m_rep_c51063_1	# 494 # 1267 # 1 # ID=51063_1;partial=00;start_type=ATG;rbs_motif=GGAG/GAGG;rbs_spacer=5-10bp;gc_cont=0.390
MNKLKLFALAAMALIGFSGIAIAADATMLNQDDFVGISFWIISMGMLAATAFFFMEVGNV
AAGWRTSVIVAGLVTGIAFIHYMYMREVWVATGDSPTVYRYIDWLITVPLQMVEFYLILA
AIGKANSGMFWRLLIGSLVMLIGGYLGEAGYINATLGFIIGMAGWVYILYEVFSGEAGKA
AAKSGSKALVTAFGAMRMIVTVGWAIYPLGYIFGYLTGGVDADSLNVVYNLADFINKIAF
GLVIWAAATSVAGKRAK*
>HOT232_1_0075m_rep_c51064_1	# 543 # 1316 # 1 # ID=51064_1;partial=00;start_type=ATG;rbs_motif=GGAG/GAGG;rbs_spacer=5-10bp;gc_cont=0.391
MKKLKLFALAAMTLIGFSGIAIAADATMLMQDDFVGISFWVISMGMLAATAFFFMEVGNV
ATGWRTSVIVAGLVTGIAFIHYMYMREVWVATGDSPTVYRYIDWLITVPLQMVEFYLILA
AIGKANSGMFWRLLIGSLVMLIGGYLGEAGYINATLGFIIGMAGWVYILYEIFSGEAGKA
AAKSGNKALVTAFSAMRMIVTVGWAIYPLGYVFGYLTGGVDANSLNVVYNLADFINKIAF
GLVIWAAAVSSAGARAR*
>HOT232_1_0075m_rep_c53926_1	# 162 # 860 # -1 # ID=53926_1;partial=00;start_type=ATG;rbs_motif=GGAG/GAGG;rbs_spacer=5-10bp;gc_cont=0.403
MSYLATNDYVGISFWIATAIMLASTVFFFVERQDVSGKWRTSLTVAGLVTGIAFWHYLYM
RGMWSDMGASPTVFRYIDWLITVPLQIIEFYLIVAAVTVVSAGIFWRLLIASIVMLVGGY
LGETGLWAPSVGFAVGMIAWIYIIYEIFLGETAAANASSGNSASQSAFNTIKWIVTVGWA
IYPVGYALGYFAGGVNNEALNIVYNLADLINKTAFGLAIWAAAKSDSATSTA*
>HOT232_1_0075m_rep_c56804_1	# 777 # 1547 # 1 # ID=56804_1;partial=00;start_type=ATG;rbs_motif=GGAG/GAGG;rbs_spacer=5-10bp;gc_cont=0.394
MKTMKMLALAAVLFGATTAANAATAFLATDDFVGISFWLISMGMLAATAFFFMERGTVNP
AWKTSVTVAGLVTGIAFIHYMYMREVWVATGDSPTVYRYIDWLITVPLQMVEFYLILVAV
RKANSGMFWRLLIGSLVMLIGGYLGEAGYINATLGFVIGMAGWIYILYEIFSGEAGRAAA
KSGNKALVTAFGAMRMIVTVGWAIYPLGYVFGYLTGGVDANSLNVVYNLADFINKIAFGL
VIWAAAMSSGAGSRAR*
>HOT232_1_0075m_rep_c77529_1	# 517 # 1689 # 1 # ID=77529_1;partial=00;start_type=ATG;rbs_motif=GGAG/GAGG;rbs_spacer=5-10bp;gc_cont=0.373
MKKLKLFALAAMGLIGFSGIAIAADATMLMQDDFVGISFWVISMGMLAATAFFFMEVGNV
AAGWRTSVIVAGLVTGIAFIHYMYMREVWVATGDSPTVYRYIDWLITVPLQMVEFYLILA
AINKANSGMFWRLLIGSLVMLIGGYLGEAGYINATLGFIIGMAGWVYILYEVFSGEAGYE
IYLRNATLYADDMWNAVLKAGEKHNLMVIAPAHHRRIQAGILSWGQDMDQQHNPFQCNLG
YQVSLSGKGEWNKKGDYVGKSALEKMKADLVDGKKPYKLQLVGLEFGGKPIEDYAPDFWL
VSPESGGDPVGFITSPWYHPEKKQNIAMGYVPFDGTLNANGFPKGKVGTKFKVHLPEQYS
EKAGVPVDAVIVDIPFKESFNANTREVVKG*
>HOT232_1_0075m_rep_c83612_2	# 825 # 1070 # -1 # ID=83612_2;partial=00;start_type=ATG;rbs_motif=None;rbs_spacer=None;gc_cont=0.374
MRNLQLEGAGLKAAEADQFEKIKNLILVGWIIYPLGYLAPVAGDFDAIREVLYTIADIIN
KVGLGVLVLQMARVKSGEKVS*
>HOT232_1_0075m_rep_c93435_2	# 612 # 806 # -1 # ID=93435_2;partial=00;start_type=ATG;rbs_motif=None;rbs_spacer=None;gc_cont=0.410
MTYILTFGWAIYPAGYILGIDASADNQDMLNIVYNIADVVNKTAFGLMVWYAATIDTAAA
ESKE*
>HOT232_1_0075m_rep_c106873_2	# 1023 # 1778 # -1 # ID=106873_2;partial=00;start_type=ATG;rbs_motif=None;rbs_spacer=None;gc_cont=0.393
MIALAALAFIGVTSSANAATAIQATDDFVGITFWLVSMGMFAGAVFFFLERNTVAASWRT
SVTVAGLIQFVAFVHYVYMRDIWVTTGETPTVYRYIDWLITVPMQIVEFYLILAAIRKVP
ASMFWRLLIASLVMLIGGYLGEAGYIQEFVGFIIGMAGWIYILFEIFSGEAGRAAAKGGN
KAVATCFGAMRMIVTIGWAIYPLGYVFGYLAGGIDSNTLNIIYNLADFVNKLAFGLVIWA
AAMQNTSLAKR*
>HOT232_1_0075m_rep_c108605_1	# 84 # 719 # 1 # ID=108605_1;partial=00;start_type=ATG;rbs_motif=None;rbs_spacer=None;gc_cont=0.362
MGMLAATAFFFMEQANVSTQWRKSVNVAGLVTGIAFIHYMYMRAVWVETGDTPTVYRYID
WLITVPLQLVEFYLILSAVRKVDSNIFWRILIGSLVMLIGGYLGEAGFINATIGFVIGMA
GWIFILYEIFAGEASKVSADSAPESVQSAFNTMKWIVTIGRAIYTIGYFMGYMAGGADAN
SLNFIYNIADVINKIAFCLAIWAAATTESDA*
>HOT232_1_0075m_rep_c112077_2	# 754 # 1527 # -1 # ID=112077_2;partial=00;start_type=ATG;rbs_motif=GGAG/GAGG;rbs_spacer=5-10bp;gc_cont=0.402
MKKLKLFALAAMALIGFSGIAIAADATMLMQDDFVGISFWVISMGMLAATAFFFMEVGNV
ATGWRTSVIVAGLVTGIAFIHYMYMREVWVATGDSPTVYRYIDWLITVPLQMVEFYLILA
AIGKANSGMFWRLLIGSLVMLIGGYLGEAGYINATLGFIFGMAGWVYILYEVFSGEAGKA
ASKSGNKALVTAFGAMRMIVTVGWAIYPLGYVFGYLTGGVDADSLNVVYNLADFINKIAF
GLVIWAAATSSAGKRAK*
>HOT232_1_0075m_rep_c260735_1	# 225 # 998 # 1 # ID=260735_1;partial=00;start_type=ATG;rbs_motif=GGAG/GAGG;rbs_spacer=5-10bp;gc_cont=0.388
MKKLKLFALAAMTLIGFSGIAIAADATMLMQDDFVGISFWVISMGMLAATAFFFMETGNV
ASGWRTSVIVAGLVTGIAFIHYMYMREVWVATGDSPTVYRYIDWLITVPLLMVEFYLILA
AIGKANSGMFWRLLIGSLVMLIGGYLGEAGYIQPFVGFVIGMAGWIYILFEIFSGEAGTM
ASKTGNRAMTTAFSAMRIIVTIGWAIYPLGYVFGYLTGGVDANALNIIYNLADFINKIAF
GLVIWAAAMQNTRLSSR*
>HOT232_1_0075m_rep_c263229_2	# 215 # 985 # -1 # ID=263229_2;partial=00;start_type=ATG;rbs_motif=GGAG/GAGG;rbs_spacer=5-10bp;gc_cont=0.375
MKKLKLFALAAIAFLGITSSANAATALLQTNDFVGISFWLVSMGMIATTVFFFAERGTVA
ASWRTSLTVAGLVTGVAFVHYMYMREVWVSTGDSPTVYRYIDWLITVPLQMIEFYLILAA
VRKVPTSIFWKLLIGSLVMLIGGYLGEAGYIQPFVGFVIGMAGWIYILFEIFSGEAGTMA
AKAGNKAMATAFSAMRIIVTIGWAIYPLGYIFGYLTGGVDANALNIIYNLADFVNKIAFG
LVIWAAAMQNTRLASR*
>HOT232_1_0075m_rep_c316518_1	# 77 # 850 # -1 # ID=316518_1;partial=00;start_type=ATG;rbs_motif=GGAG/GAGG;rbs_spacer=5-10bp;gc_cont=0.399
MKKLKLFALAAMALIGFSGIAIAADATMLSQDDFVGISFWVISMGMLAATAFFFMEAGNV
ASGWRTSVIVAGLVTGIAFIHYMYMREVWVATGDSPTVYRYIDWLITVPLQMVEFYLILA
AINKANSGMFWRLLIGSLVMLIGGYLGEAGYINATLGFIIGMAGWVYILYEVFSGESGRA
AAKSGNKALVTAFGAMRMIVTVGWAIYPLGYVFGYLTGGIDANSLNVVYNLADFINKIAF
GLVIWAAAVSSAGARSR*
>HOT232_1_0075m_rep_c316519_1	# 343 # 1119 # -1 # ID=316519_1;partial=00;start_type=ATG;rbs_motif=GGAG/GAGG;rbs_spacer=5-10bp;gc_cont=0.394
MNKLKLFALAAMALIGFSGIAIAADATMLMQDDFVGISFWVISMGMLAATAFFFMEAGNV
ASGWRTSVIVAGLVTGIAFIHYMYMREVWVATGDSPTVYRYIDWLITVPLQMVEFYLILA
AINKANSGMFWRLLIGSLVMLIGGYLGEAGYINATLGFIIGMAGWVYILYEIFSGEAGKA
ASKSGNKALVTAFGAMRMIVTVGWAIYPLGYVFGYLTGGVDANSLNVVYNLADFINKIAF
GLVIWAAAMSSGAGSRAR*
>HOT232_1_0075m_rep_c316523_1	# 80 # 847 # -1 # ID=316523_1;partial=00;start_type=ATG;rbs_motif=GGAG/GAGG;rbs_spacer=5-10bp;gc_cont=0.392
MKKLKLFALTVVALLGVTGVANADAMLAQDDFVGISFWVISMGMLAATAFFFMEAGNVAS
GWRTSVIVAGLVTGIAFIHYMYMREVWVATGDSPTVYRYIDWLITVPLQMVEFYLILAAI
GKANSGMFWRLLIGSLVMLIGGYLGEAGYINATLGFIIGMAGWVYILYEVFSGEAGKAAS
KSGNKALVTAFGAMRMIVTVGWAIYPLGYVFGYLTGGVDADSLNVVYNLADFINKIAFGL
VIWAAATSSAGRRAK*
>HOT232_1_0075m_rep_c380346_1	# 248 # 775 # -1 # ID=380346_1;partial=00;start_type=ATG;rbs_motif=None;rbs_spacer=None;gc_cont=0.396
MYMREVWVATGDSPTVYRYIDWLITVPLQMVEFYLILAAIGKANSGMFWRLLIGSLVMLI
GGYLGEAGYINATLGFIIGMAGWVYILYEVFSGESGRAAAKSGNKALVTAFGAMRMIVTV
GWAIYPLGYVFGYLTGGVDANALNVVYNLADFINKIAFGLVIWAAATSSSGRRAK*
>HOT232_1_0075m_rep_c380347_1	# 109 # 801 # -1 # ID=380347_1;partial=00;start_type=ATG;rbs_motif=None;rbs_spacer=None;gc_cont=0.398
MLAQDDFVGISFWIISMGMLAATAFFFMERNTVAPGWKTSVTVAGLVTGIAFIHYMYMRE
VWVATGDSPTVYRYIDWLITVPLQMVEFYLILAAINKANSGMFWRLLIGSLVMLIGGYLG
EAGYINATLGFIIGMAGWVYILYEVFSGEAGKAAAKSGNKALVTAFGAMRMIVTVGWAIY
PLGYVFGYLTGGVDANSLNVVYNLADFINKIAFGLVIWAAATSSSGRRAK*
>HOT232_1_0075m_rep_c401043_1	# 263 # 1033 # 1 # ID=401043_1;partial=00;start_type=ATG;rbs_motif=GGAGG;rbs_spacer=5-10bp;gc_cont=0.379
MRKLGLFALAAVAFLGITSSANAATALLQTNDFVGISFWLVSMGMIATTVFFFAERNTVA
ASWRTSISVAGLVTGVAFVHYMYMREVWVTTGDTPTVYRYIDWLITVPLQMVEFYLILAA
VRKVPSSIFWKLLIGSLVMLIGGYLGEAGYIQPFVGFVIGMAGWIYILFEIFSGEAGTAA
AKSGNKAMSTAFSAMRIIVTIGWAIYPLGYVFGYLTGGVDENALNIIYNLADFVNKIAFG
LVIWAAAMQNTRLASR*
>HOT232_1_0075m_rep_c418105_1	# 77 # 436 # -1 # ID=418105_1;partial=00;start_type=ATG;rbs_motif=None;rbs_spacer=None;gc_cont=0.397
MLIGGYLGEAGYIQPFVGFVIGMAGWIYILFEIFSGEAGTMAAKTGNRAMTTAFSAMRII
VTIGWAIYPLGYVFGYLTGGVDADTLNVVYNLADFINKIAFGLVIWAAAMSSGAGSRAR*
>HOT232_1_0075m_rep_c423527_1	# 255 # 674 # 1 # ID=423527_1;partial=00;start_type=ATG;rbs_motif=GGAGG;rbs_spacer=5-10bp;gc_cont=0.381
MRKLGLLALAAVAFLGITSSANAATAMLQTNDFVGISFWLVSMGMIATTVFFFAERGTVA
ASWRTSLTVAGLVTGVAFVHYMYMREVWVTSGDTPTVYRYIDWLITVPLQMIEFYLILAA
VRKVPTSIFWKLLIGSLIM*
>HOT232_1_0075m_rep_c438581_1	# 2 # 646 # 1 # ID=438581_1;partial=00;start_type=ATG;rbs_motif=None;rbs_spacer=None;gc_cont=0.395
MGMLAATAFFFLEVGNVASGWRTSVIVAGLVTGIAFIHYMYMREVWVATGDSPTVYRYID
WLITVPLQMVEFYLILAAIGKANSGMFWRLLIGSLVMLIGGYLGEAGYINATLGFIIGMA
GWVYILYEVFSGEAGKAAAKSGIKALVTAFGAMRMIVTVGWAIYPLGYVFGYLTGGVDAN
SLNVVYNLADFINKIAFGLVIWAAAVSSAGARSR*
>HOT232_1_0075m_rep_c446136_1	# 89 # 529 # -1 # ID=446136_1;partial=00;start_type=ATG;rbs_motif=None;rbs_spacer=None;gc_cont=0.390
MVEFYLILAAVRKMPSGIFWRLLIGSTVMLVGGYLGEAGYINAMLGFIIGMAGWIYVLYE
IFSGEAGKAAAKSGNKALTTAFSALRMIVTVGWAIYPLGYVFGYLTGGVDANSLNVVYNL
ADFINKIAFGLVIWAAATSSAGRRAK*
>HOT232_1_0075m_rep_c446242_1	# 51 # 578 # -1 # ID=446242_1;partial=00;start_type=ATG;rbs_motif=None;rbs_spacer=None;gc_cont=0.367
MYMREVWVMTGDSPTVYRYIDWLITVPLQMIEFYLILVAVRKANSGIFWRLLIGSLVMLI
GGYLGEAGYINATLGFVIGMAGWVYILYEIFSGEAGKAANKSGNKALVTAFGAMRMIVTV
GWAIYPLGYVFGYLTGGVDANTLNVVYNLADFINKIAFGLVIWAAAMQNTRLSSR*
>HOT232_1_0075m_rep_c453582_1	# 16 # 456 # -1 # ID=453582_1;partial=00;start_type=ATG;rbs_motif=None;rbs_spacer=None;gc_cont=0.383
MVEFYLILAAVRKVPGSIFWKLLIGSLVMLIGGYLGEAGYINATLGFVIGMAGWVYILYE
IFSGEAGKAASKSGNKALVTAFGAMRMIVTVGWAIYPLGYVFGYLTGGVDANSLNVVYNL
ADFINKIAFGLVIWAAATSSAGKRAK*
>HOT232_1_0075m_rep_c453588_1	# 225 # 995 # 1 # ID=453588_1;partial=00;start_type=ATG;rbs_motif=GGAG/GAGG;rbs_spacer=5-10bp;gc_cont=0.372
MRKLSLFALAAVAFLGITSSANAATAMLQTNDFVGISFWLVSMGMIATTVFFFAERGTVA
ASWRTSLTVAGLVTGVAFVHYMYMREVWVTTGDTPTVYRYIDWLFTVPLQMIEFYLILAA
VRKVPTSIFWKLLIGSLVMLIGGYLGEAGYIQPFVGFVIGMAGWIYILFEIFSGEAGTMA
AKTGNRAMTTAFSAMRIIVTIGWAIYPLGYIFGYLTGGVDANALNIIYNLADFVNKIAFG
LVIWAAAMQNTRLASR*
>HOT232_1_0075m_rep_c485864_1	# 27 # 548 # 1 # ID=485864_1;partial=00;start_type=ATG;rbs_motif=None;rbs_spacer=None;gc_cont=0.391
MRDIWVTTGETPTVYRYIDWLITVPMQIVEFYLILAAVRKVPSSMFWRLLIASLVMLIGG
YLGEAGYIQEFVGFIIGMAGWIYILFEIFSGEAGRAAAKGGNKAVATCFGAMRMIVTIGW
AIYPLGYVFGYLTGGVDADSLNVVYNLADFINKIAFGLVIWAAATSSAGKRAK*
>HOT232_1_0075m_rep_c511128_1	# 389 # 775 # -1 # ID=511128_1;partial=00;start_type=ATG;rbs_motif=None;rbs_spacer=None;gc_cont=0.380
MFWRLLIGSLVMLIGGYLGEAGYINAMLGFIVGMAGWIYILYEVFSGEAGKIAAKTGNKP
LATAWGAMRMIVTIGWAIYPLGYIFGYLTGGIDANALNVIYNLADFVNKIAFGLIIWSCA
VSNSTRRA*
>HOT232_1_0075m_rep_c528718_1	# 79 # 606 # 1 # ID=528718_1;partial=00;start_type=ATG;rbs_motif=None;rbs_spacer=None;gc_cont=0.377
MYMREVWVATGDSPTVYRYIDWLITVPLQMVEFYLILVAVRKANSGMFWRLLIGSLVMLI
GGYLGEAGYINATLGFIIGMAGWVYILYEIFSGEAGKAAAKSGNKSLVTAFGAMRMIVTV
GWAIYPLGYVFGYLTGGVDANSLNVVYNLADFINKIAFGLVIWAAAVSSAGARAR*
>HOT232_1_0075m_rep_c533291_1	# 95 # 289 # 1 # ID=533291_1;partial=00;start_type=ATG;rbs_motif=None;rbs_spacer=None;gc_cont=0.421
MTYILTFGWAIYPAGYVLGMDASADDQDMLNIVYNIADVVNKTAFGLMVWYAATMDSAGS
ESKE*
>HOT232_1_0075m_rep_c547061_1	# 62 # 592 # -1 # ID=547061_1;partial=00;start_type=ATG;rbs_motif=None;rbs_spacer=None;gc_cont=0.386
MYMREVWVMTGDSPTVYRYIDWLITVPLQMIEFYLILVAVRKASSGIFWRLLIGSLVMLI
GGYLGEAGYINATLGFVIGMAGWLYILFEIFSGEAGKAAAKSGNKSLATAFGALRMIVTV
GWAIYPLGYVFGYLTGGIDANSLNVIYNLADFINKIAFGLVIWSAAVSQGGARARG*
>HOT232_1_0075m_rep_c596200_1	# 44 # 811 # 1 # ID=596200_1;partial=00;start_type=ATG;rbs_motif=GGAG/GAGG;rbs_spacer=5-10bp;gc_cont=0.370
MKTMKMLALVLVLFGATTAANSATAFLATDDFVGISFWLISMGMLAATAFFFMEQANVST
QWRKSVNVAGLVTGIAFIHYMYMRAVWVETGDTPTVYRYIDWLITVPLQLVEFYLILSAV
KKVPTGIFWRILIGSLVMLVGGYLGEAGMINATLGFVIGMAGWIYILYEIFSGEAGKVAA
KSGNKSLVTAFSALRMIVTVGWAIYPLGYIFGYLTGGVDANSLNVVYNLADFINKIAFGL
VIWAAAVSSAGARSR*
>HOT232_1_0075m_rep_c654705_1	# 38 # 226 # 1 # ID=654705_1;partial=00;start_type=ATG;rbs_motif=TAA;rbs_spacer=14bp;gc_cont=0.349
MRMIVTVGWAIYPLGYVFGYLTGGVDANALNVIYNLADFINKIAFGLVIWAAAMQNTRLS
SR*
>HOT232_1_0075m_rep_c665935_1	# 17 # 307 # 1 # ID=665935_1;partial=00;start_type=ATG;rbs_motif=None;rbs_spacer=None;gc_cont=0.388
MAGWIYILFEIFSGEAGTMAAKTGNRAMTTAFSAMRIIVTIGWAIYPLGYVFGYLTGGVD
ANALNIIYNLADFINKIAFGLVIWSAAVSQPGARRA*
>HOT232_1_0075m_rep_c674477_1	# 21 # 374 # 1 # ID=674477_1;partial=00;start_type=ATG;rbs_motif=None;rbs_spacer=None;gc_cont=0.384
MLIGGYLGEAGYINAMLGFIVGMAGWIYILYEVFSGEAGKMAAKSGNRGLSTAFGAMRMI
VTVGWAIYPLGYVFGYLTGGIDANSLNVIYNLADFVNKIAFGVIIWSCAVANSGRRA*
>HOT233_1_0075m_rep_c28492_1	# 338 # 1111 # 1 # ID=28492_1;partial=00;start_type=ATG;rbs_motif=GGAG/GAGG;rbs_spacer=5-10bp;gc_cont=0.395
MNKLKLFALAALALVGFAGAANAADTVLLATDDLVGISFWLISMGMAAATVFFFMERGSV
AGGWKTSITVAGLVTGVAFVHYMYMREVWIITGDSPTVYRYIDWLITVPLQMIEFYLILA
AIRKVPSGIFWRLLIGSVVMLVGGYLGEAGYINATLGFVIGMAGWIYILYEVFSGEAGKL
AAKSGNKPLATAWGAMRMIVTVGWAIYPLGYVFGYLVGGVDANSLNVIYNLADFINKIAF
GLVIWSAAVSQSGARAK*
>HOT233_1_0075m_rep_c32162_1	# 1 # 753 # -1 # ID=32162_1;partial=00;start_type=ATG;rbs_motif=GGAG/GAGG;rbs_spacer=5-10bp;gc_cont=0.404
MKSLLILSSMIAAPLFAASGGDLDSDDFVGVSFWLVTAAMAAATVFFFAERSNVEGKWKT
SLTVAGLICGIAFWHYLYMRGVWVDTGETPTVFRYIDWLLTVPLQMVEFYLILAAVTVVA
GSLFWQLLLGSLVMLIFGYMGEAGVMAALPAFIIGMAAWLYMIYVLYMGAGKTVVATTSA
SVQTAYNSMLLIIVVGWAIYPLGYVFGYLMGAVDADTLNLIYNLADFINKILFGLVIWKA
AVDDKQTQTV*
>HOT233_1_0075m_rep_c53532_1	# 213 # 986 # 1 # ID=53532_1;partial=00;start_type=ATG;rbs_motif=GGAG/GAGG;rbs_spacer=5-10bp;gc_cont=0.399
MNKLKLFALAAMALIGFSGIAIAADATMLNQDDFVGISFWIISMGMLAATAFFFMEVGNV
AAGWRTSVIVAGLVTGIAFIHYMYMREVWVATGDSPTVYRYIDWLITVPLQMVEFYLILA
AIGKANSGMFWRLLIGSLVMLIGGYLGEAGYINATLGFIIGMAGWVYILYEVFSGEAGKA
AQKSGNKALVTAFGAMRMIVTVGWAIYPLGYVFGYLTGGVDADSLNVVYNLADFINKIAF
GLVIWAAATSSAGKRAK*
>HOT233_1_0075m_rep_c61511_1	# 46 # 384 # 1 # ID=61511_1;partial=00;start_type=ATG;rbs_motif=None;rbs_spacer=None;gc_cont=0.437
MLIAGFLGEAGEADEMMMFGIGLLAWFYIIYEIWAGDAKSAADTTSEGTQFAFKAMAIIL
TAGWAIYPIGYFLGTGDDPDVDGLNILYNLADAVNKVAFGLMVWYAATMDSE*
>HOT233_1_0075m_rep_c67779_1	# 71 # 838 # 1 # ID=67779_1;partial=00;start_type=ATG;rbs_motif=GGAGG;rbs_spacer=5-10bp;gc_cont=0.367
MKKLSLLALAAVAFLGITSSANAATAMLQTNDFVGISFWLVSMGMIATTVFFFSERGTVA
ASWRTSITVAGLVTGVAFIHYMYMRDVWVTTGDTPTVYRYIDWLITVPLQMIEFYLILAA
VRKVPSSIFWKLLIGSLVMLIGGYLGEAGYIQPFVGFVIGMAGWIYILYEIFSGEAGKVA
AKSGNKSLVTAFSALRMIVTVGWAIYPLGYIFGYLTGGVDANSLNVIYNLADFVNKIAFG
IIIWSCAVANSGRRA*
>HOT233_1_0075m_rep_c179532_1	# 6 # 644 # 1 # ID=179532_1;partial=00;start_type=ATG;rbs_motif=None;rbs_spacer=None;gc_cont=0.379
MLAATAFFFMEQANVSTQWRKSVNVAGLVTGIAFIHYMYMRDVWVTTGDSPTVYRYIDWL
ITVPLQMIEFYLILVAVRKANSGIFWRLLIGSLVMLIGGYLGEAGYINATLGFVIGMAGW
IYILYEVFSGEAGKAAAKSWNKALVTAFGAMRMIVTVGWAIYPLGYVFGYLTGGVDADTL
NVVYNLADFINKIAFGLVIWAAATSSSGRRAK*
>HOT233_1_0075m_rep_c270568_1	# 172 # 936 # -1 # ID=270568_1;partial=00;start_type=ATG;rbs_motif=GGAG/GAGG;rbs_spacer=5-10bp;gc_cont=0.362
MKTMKMLALAAVLFGATTAANAATAFLATDDFVGISFWLISMGMLAATAFFFMEQANVSS
QWRKSVNVAGLVTGIAFIHYMYMRAVWVETGDTPTVYRYIDWLITVPLQLVEFYLILSAV
RKVDTNIFWRILIGSLVMLIGGYLGEAGFINATLGFIIGMAGWIYILYEIFSGEAGKVAA
KSGNKSLVTAFGALRMIVTVGWAIYPLGYIFGYLTGGIDGNALNVIYNLADFVNKIAFGL
IIWSCAVSNSTRRA*
>HOT233_1_0075m_rep_c341999_1	# 78 # 848 # -1 # ID=341999_1;partial=00;start_type=ATG;rbs_motif=GGAG/GAGG;rbs_spacer=5-10bp;gc_cont=0.388
MKKLKLFALATVAFLGFSGAANAETVLLASDDFVGISFWIIAMGMAAATVFFFMERGTVH
PGWKTSVTVAGLVTGVAFVHYMYMREVWVMTGDSPTVYRYIDWLITVPLQMIEFYLILVA
VRKANSGIFWRLLIGSLVMLIGGYLGEAGYINATLGFIIGMAGWVYILYEIFSGEAGKAA
AKSGNKALVTAFGAMRMIVTVGWAIYPLGYVFGYLTGGVDANSLNVVYNLADFINKIAFG
LVIWAAATSSAGKRAK*
>HOT233_1_0075m_rep_c355853_1	# 58 # 831 # 1 # ID=355853_1;partial=00;start_type=ATG;rbs_motif=GGAG/GAGG;rbs_spacer=5-10bp;gc_cont=0.388
MKKLKLFALTVAALIGVTGIANAASATMLAQDDFVGISFWIISMGMLAATAFFFMERNTV
APGWKTSVTVAGLVTGIAFIHYMYMREVWVMTGDSPTVYRYIDWLITVPLQMIEFYLILA
AVRKANSGMFWRLLIGSLVMLIGGYLGEAGYINATLGFIIGMAGWVYILYEVFSGEAGKA
AQKSGNKALVTAFGAMRMIVTVGWAIYPLGYVFGYLTGGVDANSLNVVYNLADFINKIAF
GLVIWAAATSSAGKRAK*
>HOT233_1_0075m_rep_c358106_2	# 303 # 782 # -1 # ID=358106_2;partial=00;start_type=ATG;rbs_motif=GGAG/GAGG;rbs_spacer=5-10bp;gc_cont=0.381
MSKLKMLALATVAILGLTGSANAATPMLETGDFVGISFWLVSMGMIATTVFFFAERGTVA
ASWRTSLTVAGLVTGVAFVHYMYMREVWVSTGDSPTVYRYIDWLITVPLQMIEFYLILAA
VRKVPTSIFWKLLIGSLIMLIGGYLGEAGYIQPFVGFVI*
>HOT233_1_0075m_rep_c422107_1	# 28 # 555 # -1 # ID=422107_1;partial=00;start_type=ATG;rbs_motif=None;rbs_spacer=None;gc_cont=0.369
MYMREVWVMTGDSPTVYRYIDWLITVPLQMIEFYLILVAVRKANSGIFWRLLIGSLVMLI
GGYLGEAGYINATLGFVIGMAGWVYILYEIFSGEAGKAASKSGNKALVTAFSAMRMIVTV
GWAIYPLGYVFGYLTGGVDANSLNVVYNLADFINKIAFGLIIWAAATRSAGKRAK*
>HOT233_1_0075m_rep_c453704_1	# 47 # 343 # 1 # ID=453704_1;partial=00;start_type=ATG;rbs_motif=None;rbs_spacer=None;gc_cont=0.354
MIYGVIATLAWLYIIYEVFSGEAGKLNASSGNAAAQSAFGTIRLIVTVGWAIYPIGYWMA
LQGGDGDANANLVYNLADFLNKIAFGLAIYVAAVSDSE*
>HOT233_1_0075m_rep_c487156_1	# 74 # 367 # -1 # ID=487156_1;partial=00;start_type=ATG;rbs_motif=None;rbs_spacer=None;gc_cont=0.401
MAGWIYILYEVFSGEAGKAASKSGNKALVTAFGAMRMIVTVGWAIYPLGYVFGYLTGGVD
ANSLNVVYNLADFINKIAFGLVIWAAAVSSGAGSRAR*
>HOT233_1_0075m_rep_c488538_1	# 159 # 440 # -1 # ID=488538_1;partial=00;start_type=ATG;rbs_motif=GGxGG;rbs_spacer=3-4bp;gc_cont=0.404
MGEAGYMAKMPAFVIGMVGWAYIIYLIFAGEAANVNASSGNAASQYAFKAIRMIVLVGWA
IYPIGYLMGSSEALNIIYNLFIKMLYPPQNMVQ*
>HOT234_1_0075m_c2648_2	# 1482 # 2054 # -1 # ID=2648_2;partial=00;start_type=ATG;rbs_motif=GGAG/GAGG;rbs_spacer=5-10bp;gc_cont=0.578
MTVAALVTGVAWYHYTYMRDHWVSEGTSPLVLRYVDWLITVPLQVAEFYLILAAVGAATA
MLFWRLFGASLVMLIAGFLGEAGHAPEMPMLIVGVAAWGYIIYEIWAGDAKKGADGTSEG
TQFAFKAMALILTFGWAIYPIGYYLGMDSGGSDELNILYNIADVVNKTAFGLMVWYAATM
DTKAAAASEE*
>HOT234_1_0075m_c18088_1	# 22 # 711 # 1 # ID=18088_1;partial=00;start_type=ATG;rbs_motif=GGAG/GAGG;rbs_spacer=5-10bp;gc_cont=0.362
MYNIASTDYVGISFWLVSAAMLAATAFFFLERSSVNGKWKTSLTVAGLVTGIAFWHYLYM
RGMWIETGTSPTVYRYIDWLLTVPLQVVEFYLILAAVTTVRGGVFFKLLIGSLVMLIAGY
LGEAGLAPVLPAFVIGCAAWLYIIYEIFAGETSKINAASGNVASQTAFSAMKWILTVGWV
IYPVGYYLGYLGSGVDANSLNLVYNLADFVNKILFGLVIFVAASRDSNA*
>HOT234_1_0075m_rep_c52554_1	# 1213 # 1980 # 1 # ID=52554_1;partial=00;start_type=ATG;rbs_motif=GGAG/GAGG;rbs_spacer=5-10bp;gc_cont=0.367
MKKLKTLAIALFALVGATTAANAATAFLATDDFVGISFWLISMGMLAATAFFFMEQANVS
TQWRKSVNVAGLVTGIAFIHYMYMRAVWVETGDTPTVYRYIDWLITVPLQLVEFYLILSA
VRKVDTNIFWRILIGSLVMLIGGYLGEAGFINATLGFIIGMAGWIYILYEIFSGEAGKVA
AKSGNKALVTAFGALRMIVTVGWAIYPLGYIFGYLTGGIDANALNVIYNLADFVNKIAFG
LIIWSCAVSNSTRRA*
>HOT234_1_0075m_rep_c60550_1	# 215 # 970 # 1 # ID=60550_1;partial=00;start_type=ATG;rbs_motif=ATA;rbs_spacer=3bp;gc_cont=0.462
MLGTVAAETALLASGDTVGTSFWIATAMMFAATAFFVLERGSVAPKWRTSMTVAALVTGV
AWYHYTYMREAWATTYMAGNGQSPIVLRYVDWLITVPLQVTEFYLILAAVGVATAALFWR
LFGASLVMLIAGYLGEAESGTGGLVEGMEMVMFLIGLAGWFYIMYEIWGGEAQKSAATAS
ESTQFAFKAMAAILTVGWAIYPIGYFLGTGDDPNVDGLNILYNLADSVNKVAFGLMVWYA
ATMDSADHSEE*
>HOT234_1_0075m_rep_c60903_1	# 206 # 973 # 1 # ID=60903_1;partial=00;start_type=ATG;rbs_motif=GGAG/GAGG;rbs_spacer=5-10bp;gc_cont=0.375
MKTMKTLAIAMFALIGVSTAANAATTFLATDDFVGISFWLISMGMLAATAFFFMEQANVS
AQWRKSVNVAGLVTGIAFIHYMYMRAVWVETGDTPTVYRYIDWLITVPLQLVEFYLILSA
VKKVPTGIFWRILIGSIVMLVGGYLGEAGFINEMLGFVIGMAGWLYILFEIFSGEAGKAA
AKSGNKSLATAFGALRMIVTVGWAIYPLGYVFGYLTGGIDANSLNVIYNLADFVNKIAFG
VIIWSCAVANSRGRA*
>HOT234_1_0075m_rep_c64151_1	# 442 # 1149 # -1 # ID=64151_1;partial=00;start_type=ATG;rbs_motif=None;rbs_spacer=None;gc_cont=0.435
MLVGSDYTLVYNVLSFGTAVMFGAFVYFLTQMKAVSKQYQAGIAVSAIVVGIAGYHYYRI
WSDFGEGVMNEGYRYADWLITVPLLIVELLIVLGVAQKDRTNLMLKLVPASILMIGLGYP
GEVADGNGAKWTFWILALIPFTYILKTLYDELQKAGQRETGAVAKQIKNATYVLLSTWLV
YPIAYLFPIFDANSEALETLRQVGYTFADITSKCLYGLMILWIAKARTEVEATNG*
>HOT234_1_0075m_rep_c70076_1	# 138 # 908 # -1 # ID=70076_1;partial=00;start_type=ATG;rbs_motif=GGAG/GAGG;rbs_spacer=5-10bp;gc_cont=0.384
MSKLKMFALATVAVLGLTGSANAATPMLETGDFVGISFWLVSMGMIATTVFFFAERGTVA
ASWRTSISVAGLVTGVAFIHYMYMRDVWVTTGDTPTVYRYIDWLITVPLQMVEFYLILAA
VRKVPTSIFWKLLIGSLVMLIGGYLGEAGYIQPFVGFVIGMAGWIYILFEIFSGEAGTMA
AKAGNKAMSTAFSAMRIIVTIGWAIYPLGYIFGYLTGGVDANALNVIYNLADFVNKIAFG
LVIWAAAMQNTRLSSR*
>HOT234_1_0075m_rep_c78356_1	# 42 # 701 # 1 # ID=78356_1;partial=00;start_type=ATG;rbs_motif=GGAG/GAGG;rbs_spacer=5-10bp;gc_cont=0.406
MAELTFRLFMVGTVGMLAGTVFLLASSREVDPKHRKGVYISALVTGIAWYHYNKMTGSWA
GGDYDTGLRYVDWVLTVPLMFVEVLAVTSSGSEYNEKVRNWGLAATVMIGAGYYGETSAA
GSDNYWIGFVIAFAAYAYLMRNLQLEGAGLKAAEADQFEKIKNLILVGWIIYPLGYLAPV
AGDFDAIREVLYTIADIINKVGLGVLVLGMAKIKSGEKV*
>HOT234_1_0075m_rep_c93204_1	# 32 # 427 # -1 # ID=93204_1;partial=00;start_type=ATG;rbs_motif=AGxAGG/AGGxGG;rbs_spacer=5-10bp;gc_cont=0.535
MFRNLMGASIVMLVAGFFGESGAWELFGDLSTEIWWAIGMAGWGYILYELWQGDVKEASA
SGSDGVQFAFKAMRAIVTFGWAIYPLGYAMGNDMISGFDVDDMNIIYNIADLVNKTAFGM
MIWYAATMDAE*
>HOT234_1_0075m_rep_c105514_1	# 107 # 880 # 1 # ID=105514_1;partial=00;start_type=ATG;rbs_motif=GGAG/GAGG;rbs_spacer=5-10bp;gc_cont=0.386
MKKLKLFALTAIALLGITGVANAASATMLAQDDFVGISFWIISMGMLAATAFFFMERNTV
APGWKTSVTVAGLVTGIAFIHYMYMREVWVMTGDSPTVYRYIDWLITVPLQMIEFYLILV
AVRKASSGIFWRLLIGSLVMLIGGYLGEAGYINATLGFIIGMAGWVYILYEIFSGEAGKA
ASKSGNKALVTAFGAMRMIVTVGWAIYPLGYVFGYLTGGVDANSLNVVYNLADFINKIAF
GLVIWAAAVSSAGARSR*
>HOT234_1_0075m_rep_c111893_1	# 63 # 356 # 1 # ID=111893_1;partial=00;start_type=TTG;rbs_motif=GGA/GAG/AGG;rbs_spacer=5-10bp;gc_cont=0.425
MIPFAYILKTLYDELQKAGQRETGAVAKQIKNATYVLLSTWLVYPIAYLFPIFDANSEAL
ETLRQVGYTFADITSKCLYGLMILWIAKARTEVEANG*
>HOT234_1_0075m_rep_c118490_1	# 209 # 568 # -1 # ID=118490_1;partial=00;start_type=ATG;rbs_motif=None;rbs_spacer=None;gc_cont=0.389
MLVFGYLGETGLMNVTVGFVIGMVAWLYIIYEIFFGETAAANASSGNAASQQAFNTIKWI
VTVGWAIYPLGYAIGYFSPGGVDANSLNIIYNLADLINKTAFGLAIWAAAVADSQTSEA*
>HOT234_1_0075m_rep_c149068_1	# 95 # 865 # -1 # ID=149068_1;partial=00;start_type=ATG;rbs_motif=GGAG/GAGG;rbs_spacer=5-10bp;gc_cont=0.374
MKKLKTLALALFALVGATTAANAATAFLATDDFVGISFWLISMGMLAATAFFFMEQANVS
TQWRKSVNVAGLVTGIAFIHYMYMRAVWVETGDTPTVYRYIDWLITVPLQMVEFYLILSA
VKKVDSGIFWRNLIGSLVMLIGGYLGEAGFINATLGFVIGMAGWVYILYEIFSGEAGKVV
AKSGNKSLVTAFGALRMIVTVGWAIYPLGYIFGYLTGGIDANSLNVIYNLADFINKIAFG
LVIWAAAVSSAGARAR*
>HOT234_1_0075m_rep_c149069_1	# 91 # 861 # -1 # ID=149069_1;partial=00;start_type=ATG;rbs_motif=GGAGG;rbs_spacer=5-10bp;gc_cont=0.383
MKKLSMIALAALAFIGITSSANAATAMLATDDFVGITFWLVSMGMLAGAVFFFLERNTVA
ATWRTSVTVAGLIQFIAFVHYIYMRDIWVSTGDTPTVYRYIDWLITVPLQMVEFYLILAA
VRKVPSSIFWKLLIGSLVMLIGGYLGEAGYIQPFVGFVIGMAGWIYILFEIFSGEAGTMA
AKAGNKAMSTAFSAMRIIVTIGWAIYPLGYVFGYLTGGVDANTLNVVYNLADFINKIAFG
LVIWAAAVSSAGARAR*
>HOT234_1_0075m_rep_c159838_1	# 79 # 558 # 1 # ID=159838_1;partial=00;start_type=ATG;rbs_motif=GGAG/GAGG;rbs_spacer=5-10bp;gc_cont=0.348
MKKLKLFALAAVALTGLTGIANAADATMLAQDDFVGISFWIISMGMLAATAFFFMERGTV
NPAWKTSVTVAGLVTGIAFIHYMYMREVWVATGDSPTVYRYIDWLITVPLQMVEFYLILV
AVRKANSGMFWRLLIGSLVKYFPKNKARANKIFIIVGFI*
>HOT234_1_0075m_rep_c180833_1	# 210 # 980 # -1 # ID=180833_1;partial=00;start_type=ATG;rbs_motif=GGAG/GAGG;rbs_spacer=5-10bp;gc_cont=0.387
MKKLKLFALAAVALLGFSGAANAEAVLLASDDFVGISFWIISMGMLAATAFFFLERGSVA
AGWKTSVTVAGLVTGIAFIHYVYMRGVWVQTGDSPTVYRYIDWLITVPLQMIEFYLILAA
VRKVSGNIFWRLLIGSLVMLIGGYLGEAGYINAMLGFIIGMAGWIYILYEVFSGEAGKMA
AKSGNRGLSTAFGAMRMIVTVGWAIYPLGYVFGYLTGGVDANSLNVVYNLADFINKIAFG
LVIWAAATSSSGRRAK*
>HOT234_1_0075m_rep_c184546_2	# 257 # 460 # -1 # ID=184546_2;partial=00;start_type=ATG;rbs_motif=None;rbs_spacer=None;gc_cont=0.348
MQHGHVDKKFKDSMLVAALITGIAAVHYFYMREQWVLDGSSPTELRYIDWILTVPLMVVE
FALLTVM*
>HOT234_1_0075m_rep_c279730_1	# 74 # 847 # -1 # ID=279730_1;partial=00;start_type=ATG;rbs_motif=GGAG/GAGG;rbs_spacer=5-10bp;gc_cont=0.395
MKKLKLFALAAMALIGFSGIAIAADATMLMQDDFVGISFWVISMGMLAATAFFFMEVGNV
AAGWRTSVIVAGLVTGIAFIHYMYMREVWVATGDSPTVYRYIDWLITVPLQMVEFYLILA
AINKANSGMFWRLLIGSLVMLIGGYLGEAGYINATLGFIIGMAGWVYILYEVFSGEAGKA
AAKSGNKALVTAFGAMRMIVTVGWAIYPLGYVFGYLTGGVDANTLNVIYNLADFINKIAF
GLVIWSAAVSQPGARRA*
>HOT234_1_0075m_rep_c309073_1	# 64 # 840 # -1 # ID=309073_1;partial=00;start_type=ATG;rbs_motif=GGAG/GAGG;rbs_spacer=5-10bp;gc_cont=0.386
MKKLKLFALTVAALIGVTGVANAASATMLAQDDFVGISFWIISMGMLAATAFFFMERNTV
APGWKTSVTVAGLVTGIAFIHYMYMREVWVMTGDSPTVYRYIDWLITVPLQMIEFYLILV
AVRKANSGIFWRLLIGSLVMLIGGYLGEAGYINATLGFIIGMAGWVYILYEIFSGEAGKA
ASKSGNKALVTAFGAMRMIVTVGWAIYPLGYVFGYLTGGVDANSLNVVYNLADFINKIAF
GLVIWAAAVSSGAGSRAR*
>HOT234_1_0075m_rep_c391094_1	# 271 # 570 # -1 # ID=391094_1;partial=00;start_type=ATG;rbs_motif=GGAG/GAGG;rbs_spacer=5-10bp;gc_cont=0.410
MKKLKLFALAAMALIGFSGIAIAADATMLNQDDFVGISFWIISMGMLAATAFFFMEVGNV
AAGWRTSVIVAGLVTGIAFIHYMYMREVWVDDRRFTNSI*
>HOT234_1_0075m_rep_c466533_1	# 5 # 649 # 1 # ID=466533_1;partial=00;start_type=ATG;rbs_motif=None;rbs_spacer=None;gc_cont=0.405
MGMLAATAFFFLEVGNVAAGWRTSVIVAGLVTGIAFIHYMYMREVWVATGDSPTVYRYID
WLITVPLQMVEFYLILAAIGKANAGMFWRLLIGSLVMLIGGYLGEAGYINATLGFSIGMA
GWVYILYEVFSGEAGKAAAKSGNKALVTAFGAMRMIVTVGWAIYPLGYVFGYLTGGVDAA
SLNVVYNLADFINKIAFGLVIWAAATSSSGKRAK*
>HOT234_1_0075m_c486818_1	# 243 # 407 # -1 # ID=486818_1;partial=00;start_type=TTG;rbs_motif=GGAG/GAGG;rbs_spacer=5-10bp;gc_cont=0.388
MTVAGLVNGIAFWHYLYMREAHVASLGGMGDATTLVFRYIDWLITVPLQIVEFY*
>HOT234_1_0075m_rep_c495634_1	# 147 # 245 # 1 # ID=495634_1;partial=00;start_type=ATG;rbs_motif=AGGAG/GGAGG;rbs_spacer=11-12bp;gc_cont=0.323
MGNANLIYNYADFINKIAFGLAIYVAAVSDSE*
>HOT234_1_0075m_rep_c606600_1	# 44 # 394 # -1 # ID=606600_1;partial=00;start_type=ATG;rbs_motif=None;rbs_spacer=None;gc_cont=0.373
MIVGGYLGEAGHISVLLGFIIGMIGWAVIIWEIFRGEASQAATTKESVTAAFNAMRLIVL
VGWAIYPLGYIFGYLTGGVDANALNVIYNLADFVNKIAFGLVIWAAAMQNTRLASR*
>HOT234_1_0075m_rep_c628018_1	# 70 # 600 # -1 # ID=628018_1;partial=00;start_type=ATG;rbs_motif=None;rbs_spacer=None;gc_cont=0.384
MYMREVWVSTGDSPTVYRYIDWLITVPLQMVEFYLILVAVRKANSGMFWRLLIGSLVMLI
GGYLGEAGYINATLGFIIGMAGWVYILYEVFSGESGKAAAKSGNKALVTAFGAMRMIVTV
GWAIYPLGYVFGYLTGGVDADSLNVVYNLADFINKIAFGLVIWAAATSSAGRRAKG*
>HOT234_2_0075m_rep_c1515_1	# 487 # 1260 # 1 # ID=1515_1;partial=00;start_type=ATG;rbs_motif=GGAG/GAGG;rbs_spacer=5-10bp;gc_cont=0.403
MKKLKMFALAAVALFGLTGAANAATAMLASDDFVGISFWVIAMGMAAATVFFFMERNTVA
AGWKTSVTVAGLVTGVAFIHYMYMRDVWVMTGDSPTVYRYIDWLITVPLQMIEFYLILAA
VKKIPGAIFWRLLIGSLVMLIGGYLGEAGYINAMLGFIVGMAGWIYILYEVFSGEAGKIA
AKTGNKPLATAWGAMRMIVTIGWAIYPLGYIFGYLVGGVDANSLNVIYNLADFINKIAFG
LVIWSAAVSQGGARARG*
>HOT234_2_0075m_rep_c15530_1	# 171 # 941 # -1 # ID=15530_1;partial=00;start_type=ATG;rbs_motif=GGAG/GAGG;rbs_spacer=5-10bp;gc_cont=0.396
MKKLKLFALASLALLGFSGAANAETVLLASDDFVGISFWVIAMGMAAATVFFFMERGSVA
AGWKTSVTVAGLVTGVAFVHYMYMRDVWVMTGDSPTVYRYIDWLITVPLQMVEFYLILAA
VGKANSGMFWRLLIGSLVMLIGGYLGEAGYINAMLGFIVGMAGWIYILYEVFSGEAGKIA
AKTGNKPLATAWGAMRMIVTIGWAIYPLGYIFGYLVGGVDANSLNVIYNLADFINKIAFG
LVIWSAAVSQGGARAR*
>HOT234_2_0075m_rep_c25590_1	# 58 # 711 # -1 # ID=25590_1;partial=00;start_type=ATG;rbs_motif=None;rbs_spacer=None;gc_cont=0.414
MSFWLATAIMLASTVFFFVERGDVKGKWKTSMTVAGLVTGIAFWHYLYMREAHLAGDVTT
VFRYIDWLITVPLQIVEFYLILAAVTVVPAMLFWKLLLASLVMLVFGFMGETGLFDTTLS
FVFGVAAWGYIIYEVFAGEASKLSESSGNAGGQFAFNTLRIILTAGWFIYPLGYYLGYMG
GGTDTGTVNVIYNIADLVNKTAFGLAIWAGAKMDSQD*
>HOT234_2_0075m_rep_c48669_1	# 764 # 1534 # 1 # ID=48669_1;partial=00;start_type=ATG;rbs_motif=GGAG/GAGG;rbs_spacer=5-10bp;gc_cont=0.381
MKKLKLFALTIVALLGVTTVANAATAMLAQDDFVGISFWIISMGMLASTAFFFMERSTVN
PAWKTSVTVAGLVTGIAFIHYMYMRDVWVTTGDSPTVYRYIDWLITVPLQMIEFYLILVA
VRKANSGIFWRLLIGSLVMLIGGYLGEAGYINATLGFVIGMAGWVYILYEVFSGEAGKAA
SKSGNKALVTAFGAMRMIVTVGWAIYPLGYVFGYLTGGVDADSLNVVYNLADFINKIAFG
LVIWAAATSSAGKRAK*
>HOT234_2_0075m_rep_c54242_1	# 40 # 813 # 1 # ID=54242_1;partial=00;start_type=ATG;rbs_motif=GGAG/GAGG;rbs_spacer=5-10bp;gc_cont=0.399
MKKLKVFALAALALVGYAGVANAADATMLAQDDVVGISLWIISMGMLAATAFFFMERGTV
NPAWKTSVTVAGLVTGIAFIHYMYMREVWVMTGDSPTVYRYIDWLITVPLQMIEFYLILV
AVRKASSGIFWRLLIGSLVMLIGGYLGEAGYINATLGFIIGMAGWVYILYEIFSGEAGKA
AAKSGNKALVTAFGAMRMIVTVGWAIYPLGYVFGYLTGGVDANSLNVVYNLADFINKIAF
GLVIWAAAVSSAGARSR*
>HOT234_2_0075m_rep_c63753_1	# 195 # 965 # 1 # ID=63753_1;partial=00;start_type=ATG;rbs_motif=GGAGG;rbs_spacer=5-10bp;gc_cont=0.376
MRKLSLFALAAVAFLGITSSANAATAMLQTNDFVGISFWLVSMGMIATTVFFFAERNTVA
ASWRTSISVAGLVTGVAFIHYMYMREVWVTTGDTPTVYRYIDWLITVPLQMVEFYLILAA
VRKVPSSIFWKLLIGSLVMLIGGYLGEAGYIQPFVGFVIGMAGWIYILFEIFSGEAGTMA
AKTGNRAMTTAFSAMRIIVTIGWAIYPLGYVFGYLTGGVDANALNVIYNLADFINKIAFG
LVIWAAAMQNTRLSSR*
>HOT236_1_0075m_rep_c66229_5	# 3876 # 4568 # -1 # ID=66229_5;partial=00;start_type=ATG;rbs_motif=AGGAG;rbs_spacer=5-10bp;gc_cont=0.372
MDMNMLTQFSFYFGAASMLCASVFFFFERAEVAAKWRTSVTVAGLVTFIAFFHYLTMRDS
SVWAASAPNYGELTSLRYVDWLVTVPLQIVEFYLILKVVGKVTSSVFWQLLTASVVMLVG
GLLGETVDGFELIGFIIGMLGWAYVVFLIFAGGAAKASAESKNAAVTSAFNSMKLIVLVG
WAIYPIGYIIGNLVTVTDGIQIMNIVYNFADLINKAAFGLVIWAAAKSDS*
>HOT236_1_0075m_rep_c70508_1	# 202 # 972 # 1 # ID=70508_1;partial=00;start_type=ATG;rbs_motif=GGAG/GAGG;rbs_spacer=5-10bp;gc_cont=0.393
MSKLKMFALATVAVLGLTGSANAATPMLETGDFVGISFWLVSMGMIATTVFFFAERNTVA
ASWRTSLTVAGLVTGVAFVHYMYMREVWVTTGDTPTVYRYIDWLITVPLQMIEFYLILAA
IRKVPSGIFWRLLIGSVVMLVGGYLGEAGYINATLGFVIGMAGWIYILYEVFSGEAGKAA
SKSGNKALVTAFGAMRMIVTIGWAIYPLGYIFGYLTGGIDAASLNIIYNLADFINKIAFG
LVIWAAAVSSTPARAR*
>HOT236_1_0075m_rep_c72103_1	# 207 # 662 # 1 # ID=72103_1;partial=00;start_type=TTG;rbs_motif=None;rbs_spacer=None;gc_cont=0.371
MDLLRIDPWFKFKLKKTTEREFFMKKLKLFALAAMALIGFSGIAIAADATMLSQDDFVGI
SFWVISMGMLAATAFFFMEAGNVASGWRTSVIVAGLVTGIAFIHYMYMREVWVATGDSPT
VYRYIDWLITVPLQMVEFYLILAAIKIKINT*
>HOT236_1_0075m_rep_c73001_1	# 1111 # 1881 # 1 # ID=73001_1;partial=00;start_type=ATG;rbs_motif=GGAGG;rbs_spacer=5-10bp;gc_cont=0.388
MKKLSMIALAALAFFGITSSANAATAILATNDFVGITFWLVSMGMLAGAVFFFLERNTVA
ASWRTSVTVAGLIQFVAFVHYIYMRDIWVTTGETPTVYRYIDWLITVPMQIVEFYLILAA
IRKVPSSMFWRLLIASLVMLIGGYLGEAGYIQEFVGFVIGMAGWIYILFEIFSGEAGRAA
AKGGNKAVATCFGAMRMIVTIGWAIYPLGYVFGYLAGGIDSNTLNIIYNLADFVNKLAFG
LVIWAAAMQNTSLAKR*
>HOT236_1_0075m_rep_c97125_1	# 307 # 1068 # 1 # ID=97125_1;partial=00;start_type=ATG;rbs_motif=GGAG/GAGG;rbs_spacer=5-10bp;gc_cont=0.362
MKTMKMLALAAVLFGATTAANAATAFLATDDFVGISFWLISMGMLAATAFFFMEQANVAT
QWRKSVNVAGLVTGIAFIHYMYMRDVWVTTGDTPTVYRYIDWLITVPLQLVEFYLILSAV
RKVDTNIFWRILIGSLVMLIGGYLGEAGFINATLGFIIGMAGWIYILYEIFSGEAGKVAA
KSGNKSLVTAFGALRMIVTVGWAIYPLGYIFGYLTGGIDGNALNVIYNLADFVNKIAFGL
IIWSCAVANSSKR*
>HOT236_1_0075m_rep_c98486_1	# 240 # 1013 # -1 # ID=98486_1;partial=00;start_type=ATG;rbs_motif=GGAG/GAGG;rbs_spacer=5-10bp;gc_cont=0.382
MKKLKLFALAAMALIGFSGIAIAADATMLMQDDFVGISFWVISMGMLAATAFFFMEAGNV
ASGWRTSVIVAGLVTGIAFIHYMYMREVWVATGDSPTVYRYIDWLITVPLQMVEFYLILA
AIGKANSGMFWRLLLGSLVMLIGGYLGEAGYIQPFVGFVIGMAGWIYILFEIFSGEAGTM
AAKAGNKAMSTAFSAMRIIVTIGWAIYPLGYIFGYLTGGVDANALNVIYNLADFVNKIAF
GLVIWAAAMQNTRLSSR*
>HOT236_1_0075m_rep_c98487_1	# 86 # 862 # -1 # ID=98487_1;partial=00;start_type=ATG;rbs_motif=GGAG/GAGG;rbs_spacer=5-10bp;gc_cont=0.395
MKKLKMFALAAMALIGFSGIAIAADATMLMQDDFVGISFWVISMGMLAATAFFFMEVGNV
ATGWRTSVIVAGLVTGIAFIHYMYMREVWVATGDSPTVYRYIDWLITVPLQMVEFYLILV
AVRKANSGMFWRLLIGSLVMLIGGYLGEAGYINATLGFIIGMAGWVYILYEVFSGEAGKA
AAKSGNKALVTAFGAMRMIVTVGWAIYPLGYVFGYLTGGVDADTLNVVYNLADFINKIAF
GLVIWAAAMSSGAGARAR*
>HOT236_1_0075m_rep_c115960_1	# 79 # 261 # -1 # ID=115960_1;partial=00;start_type=ATG;rbs_motif=GGAG/GAGG;rbs_spacer=5-10bp;gc_cont=0.372
MIVTVGWAIYPLGYVFGYLTGGVDANSLNVIYNLADFINKIAFGLVIWAAAMQNTSARAR
*
>HOT236_1_0075m_rep_c124065_1	# 15 # 788 # -1 # ID=124065_1;partial=00;start_type=ATG;rbs_motif=GGAG/GAGG;rbs_spacer=5-10bp;gc_cont=0.381
MKKLKLFALTVVALLGVTGIANAASATMLAQDDFVGISFWIISMGMLAATAFFFMERNTV
APGWKTSVTVAGLVTGIAFIHYMYMREVWVMTGDSPTVYRYIDWLNTVPLQMIEFYLILA
AINKANSGMFWRLLIGSLVMLIGGYLGEAGYINATLGFIIGMAGWVYILYEVFSGEAGKA
ASKSGNKALVTAFGAMRMIVTVGWAIYPLGYVFGYLTGGVDADSLNVVYNLADFINKIAF
GLVIWAAATSSAGKRAK*
>HOT236_1_0075m_rep_c131117_1	# 389 # 745 # -1 # ID=131117_1;partial=00;start_type=ATG;rbs_motif=None;rbs_spacer=None;gc_cont=0.387
MLVGGYLGEAGFINATLGFIIGMAGWIYILYEIFSGEAGKAAAKSGNKSFVTAFGALRMI
VTVGWAIYPLGYVFGYLTGGVDANTLNVVYNLADFINKIAFGLVIWAAATSSSGRRAK*
>HOT236_1_0075m_rep_c143878_1	# 287 # 1054 # 1 # ID=143878_1;partial=00;start_type=ATG;rbs_motif=GGAG/GAGG;rbs_spacer=5-10bp;gc_cont=0.375
MKTLKTLAIAMFALIGVSTAANAATTFLATDDFVGISFWLISMGMLAATAFFFMEQANVS
AQWRKSVNVAGLVTGIAFIHYMYMRAVWVETGDTPTVYRYIDWLITVPLQMVEFYLILAA
VRKVPSGIFWRLLIGSTVMLVGGYLGEAGYINAMLGFIIGMAGWIYVLYEIFSGEAGKAA
AKSGNKALSTAFSALRMIVTVGWAIYPLGYVFGYLTGGVDAESLNVIYNLADFINKIAFG
LIIWAAAMSGQGARK*
>HOT236_1_0075m_rep_c153071_1	# 88 # 858 # 1 # ID=153071_1;partial=00;start_type=ATG;rbs_motif=GGAG/GAGG;rbs_spacer=5-10bp;gc_cont=0.384
MKTLKTLAFAAIALIGASTGANAAEAFLATDDFVGISFWLISMGMLAATAFFFMEQANVS
TQWRKSVNVAGLVTGIAFIHYMYMRAVWVETGDTPTVYRYIDWLITVPLQLVEFYLILAA
VRKVPTGIFWRILIGSIVMLVGGYAGEAGFINAMLGFIIGMAGWIYILYEIFSGEAGKSM
ANSGNKSLVTAFSALRMIVTVGWAIYPLGYVFGYLTGGIDANSLNVIYNLADFVNKIAFG
LIIWSCAVANSSKSRA*
>HOT236_1_0075m_rep_c153887_1	# 132 # 260 # -1 # ID=153887_1;partial=00;start_type=ATG;rbs_motif=None;rbs_spacer=None;gc_cont=0.225
MIDDINFTKYSKNKIFKNIDFINKILFGLIIWNAAAKDSATA*
>HOT236_1_0075m_rep_c232815_1	# 714 # 1481 # 1 # ID=232815_1;partial=00;start_type=ATG;rbs_motif=GGAG/GAGG;rbs_spacer=5-10bp;gc_cont=0.378
MKTMKMLALAAVLFGATTAANAATAFLATDDFVGISFWLISMGMLAATAFFFMEQANVSS
QWRKSVNVAGLVTGIAFIHYMYMRAVWIETGDTPTVYRYIDWLITVPLQMIEFYLILAAV
RKVPTSIFWKLLIGSLVMLIGGYLGEAGYIQPFVGFVIGMAGWIYILFEIFSGEAGTMAA
KAGNKAMATAFSAMRIIVTIGWAIYPLGYIFGYLTGGVDANALNVIYNLADFVNKIAFGL
VIWAAAMQNTRLSSR*
>HOT236_1_0075m_rep_c234281_5	# 1745 # 2170 # -1 # ID=234281_5;partial=00;start_type=ATG;rbs_motif=TAA;rbs_spacer=11bp;gc_cont=0.383
MLAATAFFFMEQANVAAQWRKSVNVAGLVTGIAFIHYMYMRAVWVETGDTPTVYRYIDWL
ITVPLQMIEFYLILAAVRKVPTSIFWKLLIGSLVMLIGGYLGEAGYIQPFVGFVIGMAGW
IYILFEIFSGEAGTMAAKAGN*
>HOT236_1_0075m_rep_c254296_2	# 313 # 522 # -1 # ID=254296_2;partial=00;start_type=ATG;rbs_motif=AGxAG;rbs_spacer=3-4bp;gc_cont=0.381
MTTAFGALRVIVTIGWAIYPLGYVFGYLAGGVDSGMLNLIYNLADFVNKLAFGLVIWAAA
MQNTRLSSR*
>HOT236_1_0075m_rep_c254299_1	# 342 # 863 # -1 # ID=254299_1;partial=00;start_type=ATG;rbs_motif=None;rbs_spacer=None;gc_cont=0.372
MRDIWVSTGETPTVYRYIDWLITVPLQIVEFYLILAAVRKVPTSMFWRLLIASIVMLVGG
YLGEAGYIQEFVGFIIGMAGWIYILFEIFSGEAGRAAAKGGNKAVATAFGAMRMIVTIGW
AIYPLGYVFGYLAGGIDSNTLNIIYNLADFVNKLAFGLVIWAAAMQNTRLSSR*
>HOT236_1_0075m_rep_c287085_1	# 44 # 733 # 1 # ID=287085_1;partial=00;start_type=ATG;rbs_motif=None;rbs_spacer=None;gc_cont=0.362
MLQTNDFVGISFWLVSMGMIATTVFFFAERGTVAASWRTSLTVAGLVTGVAFVHYMYMRE
VWVTTGDSPTVYRYIDWLITVPLQMIEFYLILVAVRKANSGIFWRLLIGSLVMLIGGYLG
EAGYINATLGFIIGMAGWVYILYEIFSGEAGKAAAKSGNKALVTAFSAMRMIVTVGWAIY
PLGYIFGYLTGGIDANALNVIYNLADFVNKIAFGLIIWSCAVSNSTRRA*
>HOT236_1_0075m_rep_c309190_1	# 98 # 868 # -1 # ID=309190_1;partial=00;start_type=ATG;rbs_motif=GGAGG;rbs_spacer=5-10bp;gc_cont=0.380
MRKLGLIALAAVAFLGITSSANAATAMLQTNDFVGISFWLVSMGMIATTVFFFAERNTVA
ASWRTSISVAGLVTGVAFVHYMYMREVWVSTGDSPTVYRYIDWLITVPLQMIEFYLILAA
VRKVPTSIFWKLLIGSLVMLIGGYLGEAGYIQPFVGFVIGMAGWIYILFEIFSGEAGTLA
AKAGNKAMSTAFSAMRIIVTIGWAIYPLGYIFGYLTGGVDANALNVIYNLADFVNKIAFG
LVIWAAAMSNTRLASR*
>HOT236_1_0075m_rep_c312997_1	# 120 # 890 # -1 # ID=312997_1;partial=00;start_type=ATG;rbs_motif=GGAG/GAGG;rbs_spacer=5-10bp;gc_cont=0.390
MKKLKLFALAALALVGFSGAANAETVLLASDDFVGISFWVISMGMLAATAFFFMERNTVA
PGWKTSVTVAGLVTGIAFIHYMYMRDVWVTTGDSPTVYRYIDWLITVPLQMIEFYLILVA
VRKANSGIFWRLLIGSLVMLIGGYLGEAGYINATLGFVIGMAGWVYILYEIFSGEAGKAA
AKSGNKALVTAFGAMRMIVTVGWAIYPLGYVFGYLTGGVDANSLNVVYNLADFINKIAFG
LVIWAAAVSSAGARSR*
>HOT236_1_0075m_rep_c317371_2	# 363 # 842 # -1 # ID=317371_2;partial=00;start_type=ATG;rbs_motif=GGAGG;rbs_spacer=5-10bp;gc_cont=0.381
MKKLGMIALAAFAFFGITSSANAATAFLATNDFVGISFWLVSMGMLAGAEFFFLERNTVA
ASWRTSVTVAGLIQFVAFVHYVYMRDIWVNTGETPTVYRYIDWLITVPLQMIEFYLILAA
VRKVPTSIFWKLLIGSLVMLIGGYLGEAGYIQPFVGFVI*
>HOT236_1_0075m_rep_c320279_2	# 702 # 1469 # -1 # ID=320279_2;partial=00;start_type=ATG;rbs_motif=GGAG/GAGG;rbs_spacer=5-10bp;gc_cont=0.361
MKKLKLFALTAVALMGITTVANAATAMLAQDDFVGISFWIISMGMLASTAFFFMERSTVN
PARKTSVTVAGLVNGIAFIHYMYMRAVWVETGDTPTVYRYIDWLITVPLQLVEFYLILSA
VRKVDTNIFWRILIGSLVMLIGGYLGEAGFINATLGFIIGMAGWIYILYEIFSGEAGKVA
AKSGNKSLVTAFGALRMIVTVGWAIYPLGYIFGYLTGGIDANALNVIYNLADFVNKIAFG
LIIWSCAVSNSTRRA*
>HOT236_1_0075m_rep_c331192_2	# 418 # 1104 # 1 # ID=331192_2;partial=00;start_type=ATG;rbs_motif=None;rbs_spacer=None;gc_cont=0.393
MQDDFVGISFWIISMGMLAATAFFFMERSTVNPAWKTSVTVAGLVTGIAFIHYMYMREVW
VMTGDSPTVYRYIDWLITVPLQMIEFYLILVAVRKANSGIFWRLLIGSLVMLIGGYLGEA
GYFNATLGFVIGMAGWIYILYEIFSGEAGKAAAKSGNKALVTAFGAMRMIVTVGWAIYPL
GYVFGYLTGGVDANSLNVVCNLADFINKIAFGLVIWAAAVSSAGARAR*
>HOT236_1_0075m_rep_c331193_1	# 176 # 949 # 1 # ID=331193_1;partial=00;start_type=ATG;rbs_motif=GGAG/GAGG;rbs_spacer=5-10bp;gc_cont=0.395
MKKLKLFALAALALVGYAGVANAADATMLAQDDFVGISFWIISMGMLAATAFFFLERGSV
AAGWKTSVTVAGLVTGIAFIHYMYMRGVCVQTGDSPTVYRYIDWLITVPLQMVEFYLILS
AVRKVPSGIFWRLLIGSLVMLIGGYLGEAGYINAMLGFIVGMAGWIYILYEVFSGEAGKI
AAKTGNKPLATAWGAMRMIVTIGWAIYPLGYIFGYLTGGVDSETLNVVYNLADFINKIAF
GLVIWAAAVSSAGARSR*
>HOT236_1_0075m_rep_c353302_1	# 14 # 766 # 1 # ID=353302_1;partial=00;start_type=ATG;rbs_motif=None;rbs_spacer=None;gc_cont=0.398
MLALAAVLFGATTAANAATAFLATDDFVGISFWLISMGMLAATAFFFMEQANVATQWRKS
VNVAGLVTGIAFIHYMYMRAVWVETGDTPTVYRYIDWLITVPLQMVEFYLILAAIGKANS
GMFWRLLIGSLVMLIGGYLGEAGYINATLGFIIGMAGWVYILYEVFSGEAGKAAAKSGNK
ALSTAFSALRMIVTVGWAIYPLGYVFGYLTGGVDANSLNVVYNLADFINKIAFGLVIWAA
AVSSAGARSR*
>HOT236_1_0075m_rep_c354648_1	# 117 # 644 # -1 # ID=354648_1;partial=00;start_type=ATG;rbs_motif=None;rbs_spacer=None;gc_cont=0.388
MYMREVWVATGDSPTVYRYIDWLITVPLQMVEFYLILAAIGKANSGMFWRLLIGSLVMLI
GGYLGEAGYINATLGFIIGMAGWVYILYEVFSGEAGKAASKSGNKALVTAFGAMRMIVTV
GWAIYPLGYVFGYLTGGVDANSLNVVYNLADFINKIAFGLVIWAAAVSSAGARSR*
>HOT236_1_0075m_rep_c426485_1	# 34 # 561 # 1 # ID=426485_1;partial=00;start_type=ATG;rbs_motif=None;rbs_spacer=None;gc_cont=0.381
MYMREVWVSTGDSPTVYRYIDWLITVPLQMVEFYLILAAINKANSGMFWRLLIGSLVMLI
GGYLGEAGYINATLGFIIGMAGWVYILYEVFSGESGKAAAKSGNKALVTAFGAMRMIVTV
GWAIYPLGYVFGYLTGGVDANTLNVVYNLADFINKIAFGLVIWAAAVSSAGARSR*
>HOT236_1_0075m_rep_c429119_1	# 128 # 952 # 1 # ID=429119_1;partial=00;start_type=TTG;rbs_motif=GGA/GAG/AGG;rbs_spacer=11-12bp;gc_cont=0.381
MGPWFKFKLKKTTEREFFMKKLKLFALAALALVGFSGAATAETVLFASDDFVGISFWVIS
MGMLAATAFFFLEVGSVSAAWRTSVTVAGLVTGIAFIHYMYMRGVWVQTGDSPTVYRYID
WLITVPLQMVEFYLILAAVGKANSGMFWRLLIGSLVMLIGGYLGEAGYINAMLGFIVGMA
GWIYILYEVFSGEAGKAAAKSGNKALVTAFSAMRMIVTVGWAIYPLGYVFGYLTGGVDAN
SLNVIYNLADFINKIAFGLVIWAAAVSSVSRAKR*
>HOT236_1_0075m_rep_c429120_1	# 12 # 701 # 1 # ID=429120_1;partial=00;start_type=ATG;rbs_motif=None;rbs_spacer=None;gc_cont=0.400
MQDDFVGISFWVISMGMLAATAFFFMEVGNVAAGWRTSVIVAGLVTGIAFIHYMYMREVW
VATGDSPTVYRYIDWLITVPLQMVEFYLILAAIGKAISGMFWRLLIGSLVMLIGGYLGEA
GYINALLGFIIGMAGWLYILYEVFSGEAGKAAAKSGNKGLVTAFSAMRMIVTIGWAIYPL
GYVFGYLTGGVDANSLNVVYNLADFINKIAFGLVIWAAAMSSGAGARAR*
>HOT236_1_0075m_rep_c431204_1	# 31 # 720 # 1 # ID=431204_1;partial=00;start_type=TTG;rbs_motif=None;rbs_spacer=None;gc_cont=0.372
MAADDFVGISFWVISMGMLAATAFFFMERGSVASGWKTSVTVAGLVTGIAFIHYMYMREV
RVTTGDTPTVYRYIDWLITVPLQKVEFYLILAAVRKVPTSILWKLLIGSLVMLIGGYLGE
AGYIQPFVGFVIGMAGWIYILFEIFSGEAGTMAAKAGNKAMSTAFSAMRIIVTIGWAIYP
LGYIFGYLTGGVDANALNVIYNLADFVNKIAFGLVIWAAAMQNTRLSSR*
>HOT236_1_0075m_rep_c439420_1	# 34 # 831 # 1 # ID=439420_1;partial=00;start_type=ATG;rbs_motif=GGAG/GAGG;rbs_spacer=5-10bp;gc_cont=0.386
MKKLKLFALTVAALIGVTGIANAASATMLAQDDFVGISFWIISMCMLAATACFFMERGTV
NPAWKTSVTVAGLVTGIAFIHYMYMREVWVATGDSPTVYRYIDWLITVPLQMIEFYLILA
AVRKANSGMFWRLLIGSLVMLIGGYLGEAGYINATLGFIIGMAGWVYILYEVFSGEAGKA
AAKSGNKALVTAFGAMRMLVTVGWAIYPLGYVFGYLTGGVDANSLNVVYNLADFINKIAF
GLVIWAAAVSSAGARARLLLFKLNL*
>HOT236_1_0075m_rep_c555458_1	# 15 # 326 # 1 # ID=555458_1;partial=00;start_type=ATG;rbs_motif=None;rbs_spacer=None;gc_cont=0.362
MLGFIIGMAGWIYILYEIFSGEAGKAAAKSGNKALVTAFGALRMIVTVGWAIYPLGYVFG
YLAGGIDSNTLNIIYNLADFVNKLAFGLVIWAAAMQNTSLSKR*
>HOT236_1_0075m_rep_c574400_1	# 22 # 789 # -1 # ID=574400_1;partial=00;start_type=ATG;rbs_motif=GGAG/GAGG;rbs_spacer=5-10bp;gc_cont=0.371
MKKLKTLAIALFALVGATTAANAATAFLATDDFVGISFWLISMGMLAATAFFFMEQANVS
TQWRKSVYVAGLVSGIAFIHYMYMRAVWVETGDTPTVYRYIDWLITVPLQIVEFYLILAA
VRKVPTSMFWRLLIASIVMLVGGYLGEAGYIQEFVGFVIGMAGWIYILFEIFSGEAGTMA
AKAGNKAMSTAISAMRIIVTIGWAIYPLGYIFGYLTGGVDANSLNIIYNLADFVNKIAFG
LIIWSCAVANSSKRA*
>HOT236_1_0075m_rep_c614514_1	# 157 # 861 # 1 # ID=614514_1;partial=00;start_type=ATG;rbs_motif=None;rbs_spacer=None;gc_cont=0.326
MNKLLLPADIVGGSFWLISVAMIGAAIFFFLERGRVSHRWGTVMNLVGVIALMSSIHYFY
AKNLWVLNGQAPIALRYIDWLLTFPLTILTFYVMLNSVTDIKRGMFWRLLVGTLVWVIAQ
LLGAYGYMSVTLGFLVGIVGWLYIIGELYMGDTGRKNASCGNESVQMAFFANRLIITIGF
SIYHIGYFIEHLAGGANINSLNVIYNLADVLNKIIFGMIIYSAALQDTKKGAQQ*
>HOT236_1_0075m_rep_c671546_1	# 31 # 387 # 1 # ID=671546_1;partial=00;start_type=ATG;rbs_motif=GGA/GAG/AGG;rbs_spacer=5-10bp;gc_cont=0.412
MLIGGYLGEAGYINATLGFVIGMAGWVFILYEIFSGEAGKAAAKSGNKALVTAFGAMRMI
VTVGWAIYPLGYVFGYLTGGVDANSLHVVYNLADFINKIAFGLVIWAAATSSVGRRAK*
>HOT236_1_0075m_rep_c827760_1	# 58 # 411 # 1 # ID=827760_1;partial=00;start_type=ATG;rbs_motif=None;rbs_spacer=None;gc_cont=0.367
MVEFYLILAAVRKVPTSIFWKLLIGSLVMLIGGYLGEAGYINATLGFVIGMAGWIYILYE
IFSGEAGKAAAKSGNKALVTAFSAMRMIVTVGWAIYPLGYVFGYLTGGVDDETLKVV*
>HOT236_1_0075m_rep_c918951_1	# 61 # 333 # -1 # ID=918951_1;partial=00;start_type=ATG;rbs_motif=None;rbs_spacer=None;gc_cont=0.370
MIGWAVIIWEIFRGEASQAATTKESVTSAFNAMRLIVLVGWAIYPLGYVFGLMMGSVDAD
TLNWIYNLADFINKISFGLAIYVAAVSDSE*
>HOT236_1_0075m_rep_c1088914_1	# 88 # 441 # 1 # ID=1088914_1;partial=00;start_type=ATG;rbs_motif=None;rbs_spacer=None;gc_cont=0.373
MLVGGYLGEAGFINPTLGFIIGIAGWIYILYEIFSGEAGKAAAKSGNKSLVTAFSTMRMI
VTVGWAIYPLGYIFGYLSGGIDANSLNVIYNLADFVNKIAFGVIIWSCAVANSGRRA*
>HOT237_1_0075m_rep_c2605_1	# 55 # 660 # 1 # ID=2605_1;partial=00;start_type=ATG;rbs_motif=None;rbs_spacer=None;gc_cont=0.347
MMLASTVFIFVEISDVSVKWRTSMTVAGLVTGIAFWHYLTMSQLAAAGTSPVAYRYVDWF
ITVPLQIVEFYLILAAVTVVSSRVFWKLLIAGLVMLVGGYVGETCECWELYGFIVGMLGW
AGVIYLIFVGDAAKVNDSSNNEASQFAFKAMRMIVLFGWAIYPIGYWLDDASLNVVYNLA
DLVNKTAFGLMIWAAAKMDSK*
>HOT237_1_0075m_rep_c8613_2	# 533 # 1225 # 1 # ID=8613_2;partial=00;start_type=ATG;rbs_motif=GGA/GAG/AGG;rbs_spacer=5-10bp;gc_cont=0.426
MKVLMLNPGDHVAISFWLISMAMVAATAFFFLERDRVAAKWKTSLTVAGLVTGIAAWHYF
YMRGVWVATGDSPTVLRYIDWLITVPLQIVEFYVILAAMTAVASGLFWRLLIASIIMLVG
GYLGEVGAMNVGLAFVIGMAGWLYIIYEVFAGEASKASAGSGNAAGQTAFNALRLIVTVG
WAIYPIGYAVGYFGGGVDAGSLNLIYNLADFVNKIAFGMAIYVAAVSDSN*
>HOT237_1_0075m_rep_c17216_1	# 395 # 1171 # -1 # ID=17216_1;partial=00;start_type=ATG;rbs_motif=GGAG/GAGG;rbs_spacer=5-10bp;gc_cont=0.389
MKKLKLFALTAVALLGITGVANAASATMLAQDDFVGISFWIISMGMLAATAFFFMERNTV
APGWKTSVTVAGLVTGIAFIHYMYMREVWVMTGDSPTVYRYIDWLITVPLQMIEFYLILV
AVRKANSGIFWRLLIGSLVMLIGGYLGEAGYINATLGFVIGMAGWVYILYEIFSGEAGKA
AAKSGNKALVTAFGAMRMIVTVGWAIYPLGYVFGYLTGGVDANTLNVVYNLADFINKIAF
GLVIWAAAMSSGAGARAR*
>HOT237_1_0075m_rep_c18262_1	# 376 # 1149 # 1 # ID=18262_1;partial=00;start_type=ATG;rbs_motif=GGAG/GAGG;rbs_spacer=5-10bp;gc_cont=0.385
MKKLKLFALTIVALLGVTTVANAATAMLAQDDFVGISFWIISMGMLAATAFFFMERSTVN
PAWKTSVTVAGLVTGIAFIHYMYMRDVWVSTGDSPTVYRYIDWLITVPLQMVEFYLILVA
VRKANSGMFWRLLIGSLVMLIGGYLGEAGYINATLGFIIGMAGWVYILYEVFSGEAGKAA
AKSGNKALVTAFGAMRMIVTVGRQIHPLGYVFGYLTGGVDADTLNVVYNLADFINKIAFG
LVIWAAAMSSGAGARAR*
>HOT237_1_0075m_rep_c26179_1	# 288 # 1058 # 1 # ID=26179_1;partial=00;start_type=ATG;rbs_motif=GGAG/GAGG;rbs_spacer=5-10bp;gc_cont=0.387
MKKLKLFALAALALVGFSGAANAETVLLAQDDFVGISFWVISMGMLAATAFFFLERGSVA
AGWKTSVTVAGLVTGIAFIHYVYMRGVWVQTGDSPTVYRYIDWLITVPLQMIEFYLILAA
VRKVSGNIFWRLLIGSLVMLIGGYLGEAGYINAMLGFIIGMAGWIYILYEVFSGEAGKMA
AKSGNRGLSTAFGAMRMIVTVGWAIYPLGYVFGYLTGGVDANTLNVIYNLADFINKIAFG
LVIWSAAVSQPGARRA*
>HOT237_1_0075m_rep_c40560_1	# 94 # 867 # 1 # ID=40560_1;partial=00;start_type=ATG;rbs_motif=GGAG/GAGG;rbs_spacer=5-10bp;gc_cont=0.399
MKKLKLFALAALALVGYAGVANAADATMLAQDDFVGISFWIISMGMLAATAFFFMERGTV
GPGWKTSVTVAGLVTGIAFIHYMYMRDVWVATGDSPTVYRYIDWLITVPLQMIEFYLILA
AVRKANSGMFWRLLIGSLVMLIGGYLGEAGYINATLGFVIGMAGWIYILYEIFSGEAGKA
AAKSGNKALVTAFGAMRMIVTVGWAIYPLGYIFGYLTGGVDADSLNVIYNLADFINKIAF
GLVIWAAAVSSAGARAR*
>HOT237_1_0075m_rep_c65485_1	# 608 # 1378 # 1 # ID=65485_1;partial=00;start_type=ATG;rbs_motif=GGAGG;rbs_spacer=5-10bp;gc_cont=0.372
MKKLGLIALATLTFLGITSSANAATALLQTNDFVGISFWLVSMGMIATTVFFFSERGTVA
ASWRTSITVAGLVTGVAFVHYMYMREVWVTTGETPTVYRYIDWLITVPLQMIEFYLILAA
VRKVPGSIFWKLLIGSLVMLIGGYLGEAGYIQPFVGFVIGMAGWIYILFEIFSGEAGTMA
AKAGNKAMATAFSAMRIIVTIGWAIYPLGYIFGYLTGGVDANALNVIYNLADFINKIAFG
LVIWAAAMQNTRLSSR*
>HOT237_2_0075m_c3139_1	# 26 # 316 # 1 # ID=3139_1;partial=00;start_type=ATG;rbs_motif=None;rbs_spacer=None;gc_cont=0.443
MLAWIYIMYEIWAGEAKEKVGQTSEGTQFAFKAMALILTVGWAIYPIGFVLGQGDGGTDG
LNILYNIADVVNKTAFGLMVWYAATMDTKASAASEE*
>HOT237_2_0075m_c28097_1	# 34 # 666 # 1 # ID=28097_1;partial=00;start_type=ATG;rbs_motif=None;rbs_spacer=None;gc_cont=0.384
MAAATVFFFAERGNVEGKWKTSLTVAGLICGIAFWHYLYMRGVWVDTGETPTVFRYIDWL
LTVPLQMVEFYLILAAVTVVAGSLFWQLLLGSLVMLIFGYMGEAGVMAALPAFIIGMAAW
LYMIYVLYMGAGKTVVATTSASVQTAYNSMLLIIVVGWSIYPLGYVFGYLMGAVDAETLN
LIYNLADFINKILFGLVIWKAAVDDNKQTA*
>HOT237_2_0075m_rep_c32548_1	# 58 # 750 # 1 # ID=32548_1;partial=00;start_type=TTG;rbs_motif=None;rbs_spacer=None;gc_cont=0.382
MLQTNDFVGISFWLVSMGMIATTVFFFSERGTVAASWRTSITVAGLVTGVAFVHYMYMRE
VWVSTGDSPTVYRYIDWLITVPLQMIEFYLILAAVRKVPTSIFWKLLIGSLVMLIGGYLG
EAGYIQPFVGFVIGMAGWIYILFEIFSGEAGTMAAKAGNKAMSTAFSAMRIIVTIGWAIY
PLGYIFGYLTGGVDANALNVIYNLADFVNKIAFGLVIWAAAMQNTRLSSR*
>HOT237_2_0075m_rep_c32550_1	# 617 # 1387 # 1 # ID=32550_1;partial=00;start_type=ATG;rbs_motif=GGAG/GAGG;rbs_spacer=5-10bp;gc_cont=0.379
MRKLGLFALAAVAFLGITSSANAATALLQTNDFVGISFWLVSMGMIATTVFFFLERGTVA
ASWRTSLTVAGLVTGVAFVHYMYMREVWVETGDSPTVYRYIDWLITVPLQMIEFYLILAA
VRKVPTSIFWKLLIGSLVMLIGGYLGEAGYIQPFVGFVIGMAGWIYILFEIFSGEAGTMA
AKAGNKAMSTAFSAMRIIVTIGWAIYPLGYIFGYLTGGVDANALNVIYNLADFINKIAFG
LVIWAAAMQNTRLASR*
>HOT237_2_0075m_rep_c32553_1	# 1835 # 2605 # 1 # ID=32553_1;partial=00;start_type=ATG;rbs_motif=GGAGG;rbs_spacer=5-10bp;gc_cont=0.379
MKKLSMIALAALAFFGITSSANAATAILATNDFVGITFWLVSMGMLAGAVFFFLERNTVA
ASWRTSVTVAGLIQFVAFVHYVYMRDIWVSTGETPTVYRYIDWLITVPLQMIEFYLILAA
VRKVPTSIFWKLLIGSLVMLIGGYLGEAGYIQPFVGFVIGMAGWIYILFEIFSGEAGTMA
AKAGNKAMSTAFSAMRIIVTIGWAIYPLGYIFGYLTGGVDANSLNIIYNLADFVNKIAFG
LVIWAAAMQNTRLSSR*
>HOT237_2_0075m_rep_c38091_2	# 516 # 1244 # -1 # ID=38091_2;partial=00;start_type=ATG;rbs_motif=AGGAG;rbs_spacer=5-10bp;gc_cont=0.374
MKLLLTMVGALALPVFAADLDVNDMTGISFWLVTAAMLASTVFFLVERDRVHGKWKTSLS
VAALVTGIAFWHYLYMRGVWVETQTSPTVYRYIDWLITVPLQIIEFYLILKVCTNVGSGL
FWKLLGASLVMLVGGFMGETGFDPVICGVIATLAWLYIIYEIFSGEAGKLNASSGNAAAQ
SAFGTIRLIVTIGWAIYPIGYWVGVGANADMANANLIYNYADFINKIAFGLAIYVAAVSD
SE*
>HOT237_2_0075m_rep_c39738_7	# 6170 # 6976 # 1 # ID=39738_7;partial=00;start_type=ATG;rbs_motif=GGA/GAG/AGG;rbs_spacer=5-10bp;gc_cont=0.380
MNMMKNGNIRMKILTITSLLYLVTLSVVSAEGTIDPKDNVAMTFWIATALMLASTVFFIL
ERQNVSDKWKTSMTVAALVTGVAWYHYTYMRDHWVGTGDSPLVLRYVDWLITVPLQVSEF
YLILAAVGVASAALFFRLFGASIIMLVSGFIGESGIIGGSAWMWFVIGMVAWIYIIYEIW
AGDAKNKVSETSEGTQFAFKAMAFILTVGWAIYPIGYVMGQNADFGGADGLNILYNLADA
VNKTAFGLMVWYAATMDTKAEKAAAAEN*
>HOT237_2_0075m_rep_c44375_1	# 262 # 1035 # 1 # ID=44375_1;partial=00;start_type=ATG;rbs_motif=GGAG/GAGG;rbs_spacer=5-10bp;gc_cont=0.408
MKKLKLFALATVAFLGFSGAANAETVLLASDDFVGISFWIIAMGMAAATVFFFMERGTVH
PGWKTSVTVAGLVTGVAFVHYMYMREVWVMTGDSPTVYRYIDWLITVPLQMIEFYLILAA
VRKIPGAIFWRLLIGSLVMFIGGYMGEAGYINAMLGFIIGMAGWIYILYEVFSGEAGKLA
AKSGNKPLATAWGAMRMIVTVGWAIYPLGYVFGYLVGGVDANSLNVVYNLADFINKIAFG
LVIWAAAMSSGAGSRAR*
>HOT237_2_0075m_rep_c45114_1	# 208 # 1017 # 1 # ID=45114_1;partial=00;start_type=ATG;rbs_motif=AGxAG;rbs_spacer=3-4bp;gc_cont=0.370
MNMIKNGNIRMKILTMASLLYLVTLSVVSAEGSTIDTSDNVAMTFWIATALMLASTVFFV
LERQNVSDKWKTSMTVAALVTGVAWYHYTYMRDHWVMTGDSPLVLRYVDWLITVPLQVSE
FYLILAAVGVASAALFFRLFGASIIMLVSGFIGESGIIGGNAWMWFVIGMVAWIYIIYEI
WAGDAKNKVSETSEGTQFAFKAMAFILTVGWAIYPIGYVMGQNADFGGADGLNILYNLAD
AVNKTAFGLMVWYAATMDTKAEKAAAAEN*
>HOT237_2_0075m_rep_c49977_1	# 626 # 1393 # -1 # ID=49977_1;partial=00;start_type=ATG;rbs_motif=GGAG/GAGG;rbs_spacer=5-10bp;gc_cont=0.385
MKTMKMLALAAVLFGATTAANAATAFLATDDFVGISFWLISMGMLAATAFFFMEQANVGS
QWRKSVNVAGLVTGIAFIHYMYMRAVWVETGDTPTVYRYIDWLITVPLQMVEFYLILAAI
GKANSGMFWRLLIGSLVMLIGGYLGEAGYINATLGFIIGMAGWVYILYEVFSGEAGKAAQ
KSGNKALVTAFGAMRMIVTVGWAIYPLGYVFGYLTGGVDADSLNVVYNLADFINKIAFGL
VIWAAATSSSGRRAK*
>HOT237_2_0075m_rep_c51837_2	# 1181 # 1849 # 1 # ID=51837_2;partial=00;start_type=ATG;rbs_motif=AGGAG;rbs_spacer=5-10bp;gc_cont=0.410
MEYSLAQDDFVGISFWLATAIMLASTVFFLAERDNVRGKWKTSLTVAALVTGVAFWHYLY
MRGVWITTGDSPTVYRYIDWLITVPLQIVEFYLILAAVTSVSASLFWKLLVGSLVMLIGG
YLGEAEYMAKMPAFAIGMIGWAYIIYLIFAGEAANVNASSGNAASQYAFKAIRMIVLVGW
AIYPIGYLMGSSEALNIIYNLADLVNKTAFGVVIWAAAVSDS*
>HOT237_2_0075m_rep_c53338_1	# 599 # 1369 # 1 # ID=53338_1;partial=00;start_type=ATG;rbs_motif=GGAGG;rbs_spacer=5-10bp;gc_cont=0.381
MSKLKMFALATVAVLGLTGSANAATPMLETGDFVGISFWLVSMGMIATTVFFFAERNTVA
ASWRTSLTVAGLVTGVAFVHYMYMREVWVTTGDTPTVYRYIDWLITVPLQMVEFYLILAA
VRKVPSSIFWKLLIGSLVMLIGGYLGEAGYIQPFVGFVIGMAGWIYILFEIFSGEAGTMA
AKTGNRAMTTAFSAMRIIVTIGWAIYPLGYVFGYLTGGVDANALNIIYNLADFVNKIAFG
LVIWAAAMQNTRLASR*
>HOT237_2_0075m_rep_c56952_4	# 2069 # 2698 # -1 # ID=56952_4;partial=00;start_type=ATG;rbs_motif=None;rbs_spacer=None;gc_cont=0.365
MWASTIFFFYEGMRVSSKWRNSMVVAGLINFIAAVHYMYMRDFWVATGESPTVYRYIDWI
LTVPLQMVEFFLILVAAGAAVSSGAFWRLLVGTLVMVVGGYLGEAGHISVLLGFIIGMIG
WAVIIWEIFRGEASQAATTKESVTSAFNAMRLIVLVGWAIYPLGYVFGLMMGSVDADTLN
WIYNLADFINKILFGLIIWNAAAKDSATA*
>HOT237_2_0075m_rep_c59577_3	# 911 # 1684 # -1 # ID=59577_3;partial=00;start_type=ATG;rbs_motif=GGAG/GAGG;rbs_spacer=5-10bp;gc_cont=0.379
MKKLKLFALTVVALLGVTGIANAASATMLAQDDFVGISFWIISMGMLAATAFFFMERNTV
APGWKTSVTVAGLVTGIAFIHYMYMREVWVMTGDSPTVYRYIDWLITVPLQMIEFYLILV
AVRKASSGIFWRLLIGSLVMLIGGYLGEAGYINATLGFIIGMAGWVYILYEIFSGEAGKA
AAKSGNKALVTAFSAMRMIVTVGWAIYPLGYVFGYLTGGVDANSLNVVYNLADFINKIAF
GLVIWAAAVSSAGARSR*
>HOT237_2_0075m_rep_c59578_2	# 1051 # 1821 # -1 # ID=59578_2;partial=00;start_type=ATG;rbs_motif=GGAG/GAGG;rbs_spacer=5-10bp;gc_cont=0.374
MKKLKLFALAAVALLGFSGAANAEAVLLASDDFVGISFWIISMGMLAATAFFFLERGSVA
AGWKTSVTVAGLVTGVAFVHYMYMRDVWVMTGDSPTVYRYIDWLITVPLQMIEFYLILVA
VRKANSGIFWRLLIGSLVMLIGGYLGEAGYINATLGFIIGMAGWVYILYEIFSGEAGKAA
SKSGNKALVTAFGAMRMIVTVGWAIYPLGYVFGYLTGGVDANSLNVVYNLADFINKIAFG
LVIWAAAVSSAGARAR*
>HOT237_2_0075m_rep_c61489_1	# 270 # 1040 # 1 # ID=61489_1;partial=00;start_type=ATG;rbs_motif=GGAG/GAGG;rbs_spacer=5-10bp;gc_cont=0.383
MRILGLLALAAVAFLGITSSANAATALLQTNDFVGISFWLVSMGMIATTVFFFAERGTVA
ASWRTSLTVAGLVTGVAFVHYMYMREVWVTTGDSPTVYRYIDWLITVPLQMVEFYLILAA
VRKVPTSIFWKLLIGSLVMLIGGYLGEAGYIQPFVGFVIGMAGWIYILFEIFSGEAGTAA
AKSGNKAMSTAFSAMRIIVTIGWAIYPLGYVFGYLTGGVDANALNIIYNLADFINKIAFG
LVIWAAAMQNTRLASR*
>HOT237_2_0075m_rep_c75283_1	# 352 # 2124 # -1 # ID=75283_1;partial=00;start_type=TTG;rbs_motif=None;rbs_spacer=None;gc_cont=0.360
MPHSAVGSKKTNIENFLSLRQELVETKKIEERHKNIISLAKRNITILNDQLAEIDLRLNT
QRQKKRQLLMALIGLSRYPKPSPISSTLLPLSIKRTKTLIKLISKQLNEEIRNLEANNKK
FSELKNSISIETQKIKNANQQIVLLHEAIDELIDKNIGQVTSTTLSNPSTFEKIYRTLKD
QNFLRKRSIDILSLILAQQQETPLNPQPQMRFLQEKGAVSEIAVPLRGTSFPSYSSFAEN
KLRLELPVGGKITEVFGELDEIGLKSKGINIITPSGAQVLSSFDGKVLYANNFRSFGPVL
IIDHGDGFNTLMMGLEKIDVKIGQNLLKGEPVGVMKKLKLFALTVVALMGVTTVANAATA
MLAQDDFVGISFWIISMCMLAATAFFFMERSTVNPAWKTSVTVAGLVTGIAFIHYMYMRD
VWVTTGDSPTVYRYIDWLITVPLQMIEFYLILVAVRKANSGIFWRLLIGSIVMLIGGYLG
EAGYINATLGFIIGMAGRVYILYEIFSGEAGKAAAKSGNKALVTAFGAMRMIVTVGWAIY
PLGYVFGYLTGGVDANSLNVVYNLADFINKIAFGLVIWAAAVSSAGARAR*
>HOT237_2_0075m_rep_c84500_1	# 549 # 902 # -1 # ID=84500_1;partial=00;start_type=ATG;rbs_motif=None;rbs_spacer=None;gc_cont=0.395
MLIGGYLGETGAIQPFVGFIIGMAGWIYILYEVFAGEAAQASAASNSAGMKSAFNALKWI
VSIGWSIYPIGYFLGYLSGAGADAATLNWVYNLADYINKIAFGVIIWAAAKADTSKA*
>HOT237_2_0075m_rep_c87590_1	# 200 # 970 # -1 # ID=87590_1;partial=00;start_type=ATG;rbs_motif=GGAGG;rbs_spacer=5-10bp;gc_cont=0.392
MKKLSMIALAALAFFGITSSANAATAMLATNDFVGITFWLVSMGMLAGAVFFFLERNTVA
ASWRTSVTVAGLIQFVAFVHYVYMRDIWVTTGETPTVYRYIDWLITVPLQIVEFYLILAA
VRKVPTSMFWRLLIASIVMLIGGYLGEAGYINATLGFIIGMAGWVYILYEVFSGEAGKAA
SKSGNKALVTAFGAMRMIVTVGWAIYPLGYVFGYLTGGVDADSLNVVYNLADFINKIAFG
LVIWAAATSSSGRRAK*
>HOT237_2_0075m_rep_c90832_1	# 44 # 853 # 1 # ID=90832_1;partial=00;start_type=ATG;rbs_motif=None;rbs_spacer=None;gc_cont=0.385
MDLYITGGSDFTPTYLYKELYMKLLLTMVGALALPVFAADLDTADMTGVSFWLVTAAMLA
ATVFFLVERDRVHGKWKTSLSVAALVTGIAFWHYLYMRGVWVESYTGPGTGSSPTVYRYI
DWLITVPLQIIEFYLILKVCTNVGSGLFWRLLGASLVMLVGGFIGETGGNAMVCGVIATL
AWLYIIYEVFSGEAGKLNASSGNAAAQSAFGTIRLIVTVGWAIYPIGYWLATGPGADMAN
ANLIYNLADFINKIAFGLAIYVAAVSDSE*
>HOT237_2_0075m_rep_c101623_1	# 233 # 1003 # 1 # ID=101623_1;partial=00;start_type=ATG;rbs_motif=GGAG/GAGG;rbs_spacer=5-10bp;gc_cont=0.381
MKKLKLFALTAVALMGVTTVANAATAMLAQDDFVGISFWIISMGMLASTAFFFMERSTVN
PAWKTSVTVAGLVTGIAFIHYMYMRDVWVTTGDSPTVYRYIDWLITVPLQMIEFYLILVA
VRKANSGIFWRLLIGSLVMLIGGYLGEAGYINATLGFIIGMAGWVYILYEVFSGESGKAA
AKSGNKALVTAFGAMRMIVTVGWAIYPLGYVFGYLTGGVDADSLNVVYNLADFINKIAFG
LVIWAAATSSAGKRAK*
>HOT237_2_0075m_rep_c107030_1	# 296 # 1009 # -1 # ID=107030_1;partial=00;start_type=ATG;rbs_motif=GGAG/GAGG;rbs_spacer=5-10bp;gc_cont=0.424
MNMDKSLMLNPADYVGVSFWIISAAMVAATYFFYVERDRAIGKWKTSLTVAAMVTGIAAI
HYFYMREVWVATGESPIVFRYVDWLLTVPLQIVEFYLILAAVAAVAAALFWRLLIASLVM
LIAGYLGEVGGQDGSGLWIYFIIGMAGWLYILYEIFAGEASKINASEGTNASKTAFNALK
WIVTVGWAIYPIGYVWGYAGGGDAEALNIIYNLADFINKIAFGVVIWVAATSPESNK*
>HOT237_2_0075m_rep_c107921_1	# 417 # 1178 # 1 # ID=107921_1;partial=00;start_type=ATG;rbs_motif=GGAG/GAGG;rbs_spacer=5-10bp;gc_cont=0.364
MSFKFLKYILPAILFAGLPTLSFASGNLEPTDPVGITFWIISIAMVAAATFFFLESLRFE
GKWRTSLVVGGLVCMVAAVHYFYMRDVWVSTGASPTVFRYVDWIITVPLQMIEFYIILAA
CTTIAMGVFWRLFIGSVIMLVGGYLGEAGFINATLGFVIGMAGWIYILYEIFAGEAGKVS
ASDAPEAVQSGFATMRWIVTIGWAIYPIGYFVGYMAGGADANSLNMIYNIADVLNKIGFC
LAIWAAADSTAKA*
>HOT237_2_0075m_rep_c115991_1	# 24 # 635 # 1 # ID=115991_1;partial=00;start_type=ATG;rbs_motif=None;rbs_spacer=None;gc_cont=0.351
MRDVWVSSYMSPTEFRYIDWILTVPLMCVEFYLLTKTGLSKMITASVVMLVAGYFGEASV
FSVFGGSSPAVWGLISGLAYFYIVNEVYQGDVAKAAKKAGKKIENANGLLLKFVVIGWGI
YPLGYLIGTADGQWYSFMAGLVDTDARDLIYNVGDAINKILIKNNKYSEVIFFDNEGHGF
RNLENKEVVMQKSQDFLKNALNI*
>HOT237_2_0075m_rep_c120496_2	# 539 # 1306 # -1 # ID=120496_2;partial=00;start_type=ATG;rbs_motif=GGAG/GAGG;rbs_spacer=5-10bp;gc_cont=0.365
MRTLKTLALAVFALVGASTAANAAEVFLATDDFVGISFWLISMGMLAATAFFFMEQANVS
TQWRKSVNVAGLVTGIAFIHYMYMRAVWVETGDTPTVYRYIDWLITVPLQLIEFYLILAA
VKKVPTGIFWRILIGSLVMLVGGYLGEAGFINATLGFIIGMAGWIYILYEIFSGEAGKVA
AKSGNKSLVTAFGALRMIVTVGWAIYPLGYIFGYLTGGIDGNALNVIYNLADFVNKIAFG
LIIWSCAVSNSTRRA*
>HOT237_2_0075m_rep_c121017_2	# 880 # 1650 # -1 # ID=121017_2;partial=00;start_type=ATG;rbs_motif=GGAG/GAGG;rbs_spacer=5-10bp;gc_cont=0.387
MRKLGLFALAAVAFLGISSSANAATAMLQTNDFVGISFWLVSMGMIATTVFFFAERGTVA
ASWRTSLTVAGLVTGVAFVHYMYMREVWVSTGDSPTVYRYIDWLITVPLQMIEFYLILAA
VRKVPTSIFWKLLIGSLVMLIGGYLGEAGYIQPFVGFVIGMAGWIYILFEIFSGEAGTMA
AKAGNKAMATAFSAMRIIVTIGWAIYPLGYIFGYLTGGVDANALNIIYNLADFINKIAFG
LVIWAAAMQNTRLSSR*
>HOT237_2_0075m_rep_c125783_1	# 31 # 561 # 1 # ID=125783_1;partial=00;start_type=GTG;rbs_motif=None;rbs_spacer=None;gc_cont=0.403
MTGIAWYHYNKMTGSWAGGDFDTGLRYVDWILTVPLMLVEVHAVTSSGAEYNEKVRNWGV
AATVMIGAGYYGETSSAGSDQYWTGFVVAMLAYVYLMRNLQAEGAGLKAAEADQFEKIKN
LILVGWIIYPLGYLSPVAGDFEAIREVLYTVADIINKVGLGVLVLGMAKIKSGEKV*
>HOT237_2_0075m_rep_c129001_1	# 398 # 1171 # -1 # ID=129001_1;partial=00;start_type=ATG;rbs_motif=GGAG/GAGG;rbs_spacer=5-10bp;gc_cont=0.397
MKKLKLFALAALALVGYAGVANAADATMLAQDDFVGISFWIISMGMLAATAFFFMERGTV
NPAWKTSVTVAGLVTGIAFIHYMYMREVWVATGDSPTVYRYIDWLITVPLQMVEFYLILV
AVRKANSGMFWRLLIGSLVMLIGGYLGEAGYINATLGFIIGMAGWVYILYEVFSGEAGKA
AAKSGNKALVTAFGAMRMIVTVGWAIYPLGYVFGYLTGGVDANSLNVVYNLADFINKIAF
GLVIWAAATSSSGRRAK*
>HOT237_2_0075m_rep_c138723_1	# 1189 # 1959 # 1 # ID=138723_1;partial=00;start_type=ATG;rbs_motif=GGAG/GAGG;rbs_spacer=5-10bp;gc_cont=0.389
MKKLKLFALAAVALLGFSGAANAEAVLLASDDFVGISFWIISMGMLAATAFFFLERGSVA
AGWKTSVTVAGLVTGIAFIHYVYMRGVWVQTGDSPTVYRYIDWLITVPLQMIEFYLILAA
VRKVSGNIFWRLLIGSLVMLIGGYLGEAGYINAMLGFIIGMAGWIYILYEVFSGEAGKIA
AKTGNKPLATAWGAMRMIVTIGWAIYPLGYIFGYLVGGVDANSLNVIYNLADFINKIAFG
LVIWSAAVSQGGARAR*
>HOT237_2_0075m_rep_c139395_1	# 43 # 387 # 1 # ID=139395_1;partial=00;start_type=ATG;rbs_motif=AGGAG;rbs_spacer=5-10bp;gc_cont=0.386
MIASITLLAENDYVGMTFWLATAIMLASTVFFFIERSDVSGKWRTSMTVAGLVTGIAFWH
YLYMREAHLQGEVTTVFRYIDWLITVPLQIVEFYLILAAVTEVTSVLFWRLLGA*
>HOT237_2_0075m_rep_c154345_1	# 223 # 996 # 1 # ID=154345_1;partial=00;start_type=ATG;rbs_motif=GGAG/GAGG;rbs_spacer=5-10bp;gc_cont=0.394
MKKLKLFALATVALTGLSGIAHAADATMLAQDDFVGISFWIISMGMLAATAFFFMERNTV
APGWKTSVTVAGLVTGIAFIHYMYMREVWVMTGDSPTVYRYIDWLITVPLQMIEFYLILV
AVRKASSGIFWRLLIGSLVMLIGGYLGEAGYINATLGFIIGMAGWVYILYEIFSGEAGKA
ASKSGNKALVTAFGAMRMIVTVGWAIYPLGYVFGYLTGGVDANSLNVVYNLADFINKIAF
GLVIWAAAVSSAGARSR*
>HOT237_2_0075m_rep_c155759_1	# 772 # 1542 # 1 # ID=155759_1;partial=00;start_type=ATG;rbs_motif=GGAG/GAGG;rbs_spacer=5-10bp;gc_cont=0.372
MKKLKLFALAAMTLIGFSGIAIAADATMLMQDDFVGISFWVISMGMLAATAFFFMEAGNV
ASGWRTSVIVAGLVTGIAFIHYMYMREVWVATGDTPTVYRYIDWLITVPLQLVEFYLILS
AVRKVDSGIFWRIFIGSLVMLVGGYLGEAGFINATLGFIIGMAGWIYILYEIFSGEAGKV
AAKSGNKSLVTAFGALRMIVTVGWAIYPLGYIFGYLTGGIDGNALNVIYNLADFVNKIAF
GLIIWSCAVSNSTRRA*
>HOT237_2_0075m_rep_c172340_1	# 129 # 887 # 1 # ID=172340_1;partial=00;start_type=TTG;rbs_motif=None;rbs_spacer=None;gc_cont=0.370
MPIGIIAATIAFIAVPAFAADTFLGEGDFVGITFWIVSIGMWASTIFFFYEGMRVSSKWR
TSMVVAGLITFIAAVHYMYMRDFWVATGESPTVYRYIDWLITVPLQMIEFYLILAAVRKV
PTSIFWKLLIGSLVMLIGGYLGEAGYIQPFVGFVIGMAGWIYILFEIFSGEAGTMAAKAG
NKAMATAFSAMRIIVTIGWAIYPLGYIFGYLTGGVDANALNVIYNLADFVNKIAFGLVIW
AAAMQNTRLSSR*
>HOT237_2_0075m_rep_c189035_1	# 221 # 991 # -1 # ID=189035_1;partial=00;start_type=ATG;rbs_motif=GGAG/GAGG;rbs_spacer=5-10bp;gc_cont=0.384
MKKLKLFALAAVALIGITGVANAATTMLAQDDFVGISFWIISMGMLAATAFFFMERNTVA
PGWKTSVTVAGLVTGIAFIHYMYMREVWVMTGDSPTVYRYIDWLITVPLQMIEFYLILVA
VRKASSGIFWRLLIGSLVMLIGGYLGEAGYINATLGFVIGMAGWVYILYEIFSGEAGKAA
AKSGNKALVTAFSAMRMIVTVGWAIYPLGYVFGYLTGGVDANSLNVVYNLADFINKIAFG
LVIWAAAVSSAGARAR*
>HOT237_2_0075m_rep_c322273_1	# 418 # 1191 # -1 # ID=322273_1;partial=00;start_type=ATG;rbs_motif=GGAG/GAGG;rbs_spacer=5-10bp;gc_cont=0.398
MKKLKLFALTVAALIGVTGIANAASATMLAQDDFVGISFWIISMGMLAATAFFFMERNTV
APGWKTSVTVAGLVTGIAFIHYMYMREVWVMTGDSPTVYRYIDWLITVPLQMIEFYLILA
AVRKANSGMFWRLLIGSLVMLIGGYLGEAGYINATLGFIIGMAGWVYILYEVFSGEAGKA
AAKSGNKALVTAFGAMRMIVTVGWAIYPLGYVFGYLTGGVDADTLNVVYNLADFINKIAF
GLVIWAAATSSAGRRAK*
>HOT237_2_0075m_rep_c364483_1	# 131 # 907 # 1 # ID=364483_1;partial=00;start_type=ATG;rbs_motif=GGAG/GAGG;rbs_spacer=5-10bp;gc_cont=0.402
MNKLKLFALAAMGLIGFSGIAIAADATMLMQDDFVGISFWVISMGMLAATAFFFMEVGNV
AAGWRTSVIVAGLVTGIAFIHYMYMREVWVATGDSPTVYRYIDWLITVPLQMVEFYLILA
AINKANSGMFWRLLIGSLVMLIGGYLGEAGYINATLGFIIGMAGWVYILYEVFSGEAGKA
AAKSGNKALVTAFGAMRMIVTVGWAIYPLGYVFGYLTGGVDANTLNVVYNLADFINKIAF
GLVIWAASMSSGAGSRAR*
>HOT237_2_0075m_rep_c399087_1	# 137 # 910 # -1 # ID=399087_1;partial=00;start_type=ATG;rbs_motif=GGAG/GAGG;rbs_spacer=5-10bp;gc_cont=0.386
MKKLKLFALAAVALIGITGVANAASATMLAQDDFVGISFWIISMGMLAATAFFFMERNTV
APGWKTSVTVAGLVTGIAFIHYMYMREVWVMTGDSPTVYRYIDWLITVPLQMVEFYLILV
AVRKANSGMFWRLLIGSLVMLIGGYLGEAGYINATLGFVIGMAGWIYILYEIFSGEAGRA
AAKSGNKALVTAFGAMRMIVTVGWAIYPLGYVFGYLTGGVDANTLNVVYNLADFINKIAF
GLVIWAAAISSAGARSR*
>HOT237_2_0075m_rep_c404731_1	# 207 # 992 # -1 # ID=404731_1;partial=00;start_type=ATG;rbs_motif=TAA;rbs_spacer=3bp;gc_cont=0.387
MREFFMKTIKMLALALVLIGATTAANAATTFLATDDFVGISFWLISMGMLAATAFFFMEQ
ANVSSQWRKSVNVAGLVTGIAFIHYMYMREVWVATGDSPTVYRYIDWLITVPLQMIEFYL
ILAAVRKANSGMFWRLFIGSLVMLIGGYLGEAGYINATLGFIIGMAGWVYILYEIFSGEA
GKAAAMSGNKALVTAFGAMRMIVTVGWAIYPLGYVFGYLTGGVDANSLNVVYNLADFINK
IAFGLVIWAAAMSSGAGARSR*
>HOT237_2_0075m_rep_c412312_3	# 1645 # 2412 # -1 # ID=412312_3;partial=00;start_type=ATG;rbs_motif=GGAG/GAGG;rbs_spacer=5-10bp;gc_cont=0.382
MKTMKMLALAAVLFGATTAANAATAFLATDDFVGISFWLISMGMLAATAFFFMEQANVSS
QWRKSVNVAGLVTGIAFIHYMYMRAVWIETGDTPTVYRYIDWLITVPLQLVEFYLILSAV
RKVDTNIFWRILIGSLVMLIGGYLGEAGFINAMLGFIIGMAGWVYILYEIFSGEAGKVAA
KSGNKSLVTAFGALRMIVTVGWAIYPLGYVFGYLTGGVDANSLNVVYNLADFINKIAFGL
VIWAAATSSAGRRAK*
>HOT237_2_0075m_rep_c424288_1	# 20 # 460 # 1 # ID=424288_1;partial=00;start_type=ATG;rbs_motif=TAA;rbs_spacer=6bp;gc_cont=0.379
MIEFYLILVAVRKANSGIFWRLLIGSLVMLIGGYLGEAGYINATNGFIFGMAGWVYILYE
VFSGEAGNAASKSGNKALVTAFGAMRMIVTIGWAIYPLGYIFGYLTGGIDAASLNIIYNL
ADFINKIAFGLVIWAAAVSSTPARAR*
>HOT237_2_0075m_rep_c442595_1	# 438 # 1211 # -1 # ID=442595_1;partial=00;start_type=ATG;rbs_motif=GGAG/GAGG;rbs_spacer=5-10bp;gc_cont=0.401
MKKLKLFALAAMALIGFSGIAIAADATMLMQDDFVGISFWVISMGMLAATAFFFMEVGNV
ATGWRTAIVVAGLVTGIAFIHYMYMREVWVATGDSPTVYRYIDWLITVPLQMVEFYLILA
AINKANSGMFWRLLIGSLVMLIGGYLGEAGYINATLGFIFGMAGWVYILYEIFSGEAGRA
AAKSGNKALVTAFGAMRMIVTVGWAIYPLGYVFGYLTGGVDANSLNVVYNLADFINKIAF
GLVIWAAATSSAGRRAK*
>HOT237_2_0075m_rep_c444264_1	# 242 # 1012 # 1 # ID=444264_1;partial=00;start_type=ATG;rbs_motif=GGAG/GAGG;rbs_spacer=5-10bp;gc_cont=0.377
MRKLGLFALAAVAFLGITSQANAATAMLQTNDFVGISFWLVSMGMIATTVFFFAERGTVA
ASWRTSLTVAGLVTGVAFVHYMYMREVWVTTGDTPTVYRYIDWLITEPLHMIEFYLILAA
VRKVPTSIFWKLLIGSLIMLIGGYLGEAGYIQPFVGFVIGMAGWIYILFEIFSGEAGTAA
AKSGNKAMSTAFSAMRIIVTIGWAIYPLGYVFGYLTGGVDANALNIIYNLADFINKIAFG
LVIWAAAMQNTRLASR*
>HOT237_2_0075m_rep_c444265_1	# 136 # 900 # 1 # ID=444265_1;partial=00;start_type=ATG;rbs_motif=GGAG/GAGG;rbs_spacer=5-10bp;gc_cont=0.392
MRKLGLFALAAVAFLGITSSANAATAMLQTNDFVGISFWLVSMGMIATTVFFFAERGTVA
ASWRTSLTVAGLVTGVAFVHYMYMREVWVTTGDTPTVYRYIDWLITVPLQMIEFYLILAA
DRKVPTSIFWKLLIGSLVMLIGGYLGEAGYIQPFVGFVIGMAGWIYILYEIFSGEAGQVS
KTVSASVASAFAACRMVVLVGWAIYPLGYLFGYLMGGVDAASLNLIYNLADFVNKIAFGV
FIWSAAVQDSEQTA*
>HOT237_2_0075m_rep_c444673_1	# 87 # 857 # -1 # ID=444673_1;partial=00;start_type=ATG;rbs_motif=GGAG/GAGG;rbs_spacer=5-10bp;gc_cont=0.393
MRKLGLLALAAVAFLGITGSANAATPMLETGDFVGISFWLVSMGMIATTVFFFAERGTVA
ASWRTSISVAGLVTGVAFVHYMYMREVWVTTGDTPTVYRYIDWLITVPLQMVEFYLILAA
VRKVPSSIFWKLLIASLVMLIGGYLGEAGYIQEFVGFVIGMAGWIYILFEIFSGEAGRAA
AKGGNKAVATCFGAMRMIVTIGWAIYPLGYVFGYLAGGIDSNTLNIIYNLADFVNKLAFG
LVIWAAAMQNTSLAKR*
>HOT237_2_0075m_rep_c456895_2	# 631 # 1158 # -1 # ID=456895_2;partial=00;start_type=GTG;rbs_motif=None;rbs_spacer=None;gc_cont=0.377
MNAPVAMGYVKSEFSEVGTSIQLEVRGKKYGGKISELPFYKKSYVKWGETNMSEKKFSKK
HEWVSLDGDVATVGITKHATEMLGDIVFVEVPEAGKAAAKSGNKALVTAFGAMRMIVTVG
WAIYPLGYVFGYLTGGVDADTLNVVYNLADFINKIAFGLVIWAAAMSSGAGARSR*
>HOT237_2_0075m_rep_c465681_1	# 27 # 671 # 1 # ID=465681_1;partial=00;start_type=ATG;rbs_motif=None;rbs_spacer=None;gc_cont=0.388
MGMLAATAFFFMERSTVAPGWKTSVTVAGLVTGIAFIHYMYMREVWVMTGDSPTVYRYID
WLITVPLQMIEFYLILVAVRKANSGIFWRLLIGSLVMLIGGYLGEAGYINATLGFVIGMA
GWIYILYEIFSGEAGRAAAKSGNKALVTAFGAMRMIVTVGWAIYPLGYVFGYLTGGVDAN
SLNVVYNLADFINKIAFGLVIWAAATSSAGRRAK*
>HOT237_2_0075m_rep_c478398_1	# 56 # 238 # 1 # ID=478398_1;partial=00;start_type=ATG;rbs_motif=None;rbs_spacer=None;gc_cont=0.372
MSVTVGWAIYPLGYIFGYLTGGVDAETLNVVYNLADFINKIAFGLVIWAAAMQNTSLAKR
*
>HOT237_2_0075m_rep_c484688_1	# 48 # 821 # 1 # ID=484688_1;partial=00;start_type=ATG;rbs_motif=GGAG/GAGG;rbs_spacer=5-10bp;gc_cont=0.407
MKKLKLFALAAIGLIGFSGIAIAADATMLRQDDFVGISFWVISMGMLAATAFFFMEVGNV
AAGWRTSVIVAGLVTGIAFIHYMYMREVWVATGDSPTVYRYIDWLITVPLQMVEFYLILA
AINKANSGMFWRLFIGSLVMLIGGYLGEAGYINATLGFIIGMAGWVYILYEVFSGEAGKA
AAKSGNKALVTAFGAMRMIVTVGWAIYPLGYFLGYLAGGTDPATVNIVYNLADFVNKIAF
GLVIWAAAMQNTRLSSR*
>HOT237_2_0075m_rep_c503449_1	# 185 # 796 # -1 # ID=503449_1;partial=00;start_type=ATG;rbs_motif=None;rbs_spacer=None;gc_cont=0.386
MERGTVNPAWKTSVTVAGLVTGIAFIHYMYMREVCVATGDSPTVYRYIDWLITVPLQMIE
FYLILVAVRKASSGIFWRLLIGSLVMLIGGYLGEAGYINATLGFVIGMAGWIYILYEIFS
GEAGRAAAKSGNKALVTAFGAMRMIVTVGWAIYPLGYVFGYLTGGVDANSLNVIYNLADF
INKIAFGLVIWSAAVSQSGARAK*
>HOT237_2_0075m_rep_c520210_1	# 197 # 889 # -1 # ID=520210_1;partial=00;start_type=ATG;rbs_motif=None;rbs_spacer=None;gc_cont=0.378
MLETGDFVGISFWLVSMGMIATTVFFFAERGTVAASWRTSITVAGLVTGVAFVHYMYMRE
VWVTTNDTPTVYRYIDWLITVPLQMIEFYLILAAVRKVPASIFWKLLFGSLVMLIGGYLG
EAGYIQPFVGFVIGMAGWIYILFEIFSGEAGTMAAKAGNKAMATAFSAMRIIVTIGWAIY
PLGYIFGYLTGGVDANALNIIYNLADFINKIAFGLVIWAAAMQNTRLSSR*
>HOT237_2_0075m_rep_c536034_1	# 37 # 543 # 1 # ID=536034_1;partial=00;start_type=GTG;rbs_motif=AGxAG;rbs_spacer=5-10bp;gc_cont=0.363
MTTGDTPTVYRYIDWLITVPLQMIEFYLILAAVRKVPSSIFWKLLIGSLVMLIGGYLGEA
GYIQPFVGFVIGMAGWIYILFEIFSGEAGTMAAKAGNKAMATAFSAMRIIVTIGWAIYPL
GYFFGYLTGGVDANALNIIYNLADFINKIAFGLVIWAAAMQNTRLASR*
>HOT237_2_0075m_rep_c543768_1	# 210 # 983 # 1 # ID=543768_1;partial=00;start_type=ATG;rbs_motif=GGAG/GAGG;rbs_spacer=5-10bp;gc_cont=0.402
MKKLKLFALAALALIGFSGIAIAADATMLNQDDFVGISFWVISMGMLAATAFFFMEAGNV
ASGWRTSVIVAGLVTGIAFIHYMYMREVWVATGDSPTVYRYIDWLITVPLQMVEFYLILA
AIGKANSGMFWRLLIGSLVMLIGGYLGEAGYINATLGFIIGMAGWVYILYEVFSGESGKA
AAKSGNKALVTAFRAMRMIVTVGWAIYPLGYEFGYLTGGVDANSLNVVYNLADFINKIAF
GLVIWAAATSSSGRRAK*
>HOT237_2_0075m_rep_c560227_1	# 128 # 568 # -1 # ID=560227_1;partial=00;start_type=ATG;rbs_motif=None;rbs_spacer=None;gc_cont=0.381
MVEFYLILAAINKANSGMFWRLLIGSLVMLIGGYLGEAGYINATLGFIIGMAGWVYILYE
VFSGEAGKAAAKSGNKALVTAFGAMRMIVTVGWAIYPLGYVFGYLVGGVDANSLNVIYNL
ADFINKIAFGLIIWAAAMSSAGGARK*
>HOT237_2_0075m_rep_c592308_1	# 160 # 642 # -1 # ID=592308_1;partial=00;start_type=ATG;rbs_motif=None;rbs_spacer=None;gc_cont=0.217
MTPRRYIDWFITTPTMLLSTIIFMEYLKNGKTFTFMDFINNHKNNICIIFISNALMLVFG
YLGEINKMNKNRSVIYGFIPFIVSFYIIYDKYAKYSDLGKKLFLFLFIVWSLYGFVSLMG
VKNKNISYNLLDIVAKNFYGLFIYYYIRHINGKNGLLGLI*
>HOT237_2_0075m_rep_c612967_1	# 112 # 465 # -1 # ID=612967_1;partial=00;start_type=ATG;rbs_motif=TAA;rbs_spacer=14bp;gc_cont=0.356
MLIGGYLGEAGMINATLGFVIGMAGWIYILYEIFSGEAGKTVARSGNKSLVTAFGALRMI
VTVGWAIYPLGYIFGYLTGGVDANSLNVIYNLADFVNKIAFGIIIWSCAVANSGRRA*
>HOT237_2_0075m_rep_c619096_1	# 2 # 358 # 1 # ID=619096_1;partial=00;start_type=ATG;rbs_motif=None;rbs_spacer=None;gc_cont=0.367
MLIGGYLGEAGYIQPFVGFVIGMAGWIYILFEIFSGEAGTMAAKSGNKAMITAFSAMRII
VTIGWAIYPLGYIFGYLTGGVDANALNVIYNLADFVNKIAFGLVIWAAAMQNTRLASR*
>HOT237_2_0075m_rep_c620904_1	# 77 # 604 # 1 # ID=620904_1;partial=00;start_type=ATG;rbs_motif=None;rbs_spacer=None;gc_cont=0.383
MYMREVWVATGDSPTVYRYIDWLITVPLQMVEFYLILAAINKANSGMFWRLFIGSLVMLF
GGFLGEAGYINATLGFIIGMAGWVYILYEVFSGEAGKAAQKSGNKALVTAFGAMRMIVTV
GWAIYPLGYVFGYLTGGVDANTLNVVYNLADFINKIAFGLVIWAAASSSAGKRAK*
>HOT237_2_0075m_rep_c688636_1	# 12 # 368 # -1 # ID=688636_1;partial=00;start_type=ATG;rbs_motif=None;rbs_spacer=None;gc_cont=0.389
MLVGGYLGEAGYINAMLGFIIGMAGWIYVLYEIFSGEAGKAAAKSGNKALSTAFSALRMI
VTVGWAIYPLGYVFGYLTGGVDANSLNVIYNLADFINKIAFGLVIWAAAMQNTSARAR*
>HOT237_2_0075m_rep_c730106_1	# 34 # 342 # 1 # ID=730106_1;partial=00;start_type=ATG;rbs_motif=None;rbs_spacer=None;gc_cont=0.392
MLGFIVGMAGWIYILYEIFSGEAGKAAAKSGYKALVTAFGAMSMIVTVGWAIYPLGYVFG
YLTGGIDANSLNVIYNLADFVNKIAFGVIIWSCAVANSRGRA*
>HOT237_2_0075m_rep_c782411_1	# 6 # 188 # 1 # ID=782411_1;partial=00;start_type=ATG;rbs_motif=None;rbs_spacer=None;gc_cont=0.393
MIVTVGWAIYPLGNIFGYLTGGVDANSLNVVYNLADFINKIAFGLVIWAAAVSSAGARAR
*
>HOT226_1_0075m_c1609_3	# 1338 # 2138 # -1 # ID=1609_3;partial=00;start_type=ATG;rbs_motif=GGxGG;rbs_spacer=5-10bp;gc_cont=0.498
MGFNKPYSNATRTKVALSALLAMLVVGTQTVSAATTALANDDWVGISFWIATAMMLAFTV
FFLIERQNVPDKWKTSMTVAALVTGVAWYHYTYMREVWAMGDGSPLVYRYIDWLITVPLQ
VVEFYLILAAIGVGTFVMFRNLMVASIVMLVAGFFGESGAMDSVIDLSAEVWWVIGMAGW
GYILYELWSGDVKAASETGSPSVQYAFNSMRLIVTVGWAIYPIGYLMGAGTIDGMGTDDM
NILYNIADLVNKGAFGMMIWYAAKME*
>HOT226_1_0075m_c23163_1	# 301 # 1056 # 1 # ID=23163_1;partial=00;start_type=ATG;rbs_motif=GGAG/GAGG;rbs_spacer=5-10bp;gc_cont=0.377
MSKYVNYFLLSAIIACMPLVSYAGSNLAPDDAVGISFWIISVAMVAATAFFFLESLRVTG
KFRTSLVVGGLICLVAGVHYFYMREVWASTGTSPTVFRYVDWIVTVPLQMVEFYLILAAV
TAVSMGVFWRLLIGTVVMVVAGYMGEAGFINTTIGFVVGMAGWAYILYEIFSGEASKSAA
NAKPSVQSAFNTMKWIVTIGWAIYPLGYFLGYLAGGTDEATLNIVYNVADFINKIGFCLA
IWAAATTEADA*
>HOT226_1_0075m_c26173_1	# 20 # 799 # 1 # ID=26173_1;partial=00;start_type=ATG;rbs_motif=AGGAG;rbs_spacer=5-10bp;gc_cont=0.454
MPELSADQFSLIYNMLSLTIAAMFGTFAFFVLAKENIAVKYKPAIVCSSLVVLIAGYHYF
RIFQSWDDAYAISESGMYVATGVPFNDAYRYVDWLLTVPLLLVELIVLLSLTRERMQDVL
TRLVIASVLMIALGYPGEVSDNTGTQALFFVLAMIPFVYILRVLWKELAAEIAEEDGKVK
ELIEQTRMLLMISWLFYPVAYIFNLAGGTAEAEIGVQVGYTIADIVSKCVYGVMVYFIAR
EKTMLDSAPASAKAAAAKA*
>HOT238_1_0075m_rep_c22690_1	# 486 # 1292 # 1 # ID=22690_1;partial=00;start_type=ATG;rbs_motif=None;rbs_spacer=None;gc_cont=0.520
MDNILANKNGKARGLAIGTSIAVGVVMLPTVAAETQILAEDDWVGISFWIATAMMLASTV
FFLVERQNVDDKWKTSMTVAALVTGVAWYHYTYMREVAVMDGGGSPLVYRYIDWLITVPL
QVVEFYLIMAAIGAATFAMFRNLMTASIVMLVAGFFGESGAWDLFGDSSTEIWWVIGMAG
WGYILYALWAGDVKEASESGSDGVQFAFTSMRWIVSVGWAIYPLGYMMGNDMLDGFNADD
MNIIYNIADLVNKTAFGMMVWYAAKMDS*
>HOT238_1_0075m_rep_c24241_2	# 1112 # 1882 # 1 # ID=24241_2;partial=00;start_type=ATG;rbs_motif=GGAG/GAGG;rbs_spacer=5-10bp;gc_cont=0.401
MKKLKMFALAAVALFGLTGAANAATAMLASDDFVGISFWVIAMGMAAATVFFFMERNTVA
AGWKTSVTVAGLVTGVAFIHYMYMREVWVATGDSPTVYRYIDWLITVPLQMVEFYLILAA
INKANSGMFWRLLIGSLVMLIGGYLGEAGYINATLGFIIGMAGWVYILYEVFSGEAGKAA
AKSGNKALVTAFGAMRMIVTVGWAIYPLGYVFGYLSGGADADSLNVVYNLADFINKIAFG
LVIWAAATSSSGRRAK*
>HOT238_1_0075m_rep_c26991_2	# 470 # 1045 # -1 # ID=26991_2;partial=00;start_type=ATG;rbs_motif=None;rbs_spacer=None;gc_cont=0.323
MKIGETPIPFVRYVDWITTTPLMLYELCHIAHAQSHAIVMVIGCDLITLSLGISSAIIDQ
EHYFGVKYTLFTIAAAFYILMVCTLVMDVAHPLYEHVNHEDDDYYVAQDDNSKSNISHTI
KLFDNLETLMIVSWSFYPIAVLLGRAHFGIITQSLEDGFICLLDIISKIGMEGMIIVYAI
EHYKASSDDGH*
>HOT238_1_0075m_rep_c35072_1	# 218 # 913 # -1 # ID=35072_1;partial=00;start_type=ATG;rbs_motif=None;rbs_spacer=None;gc_cont=0.302
MDSYTYYSFYITCAFLVTTGTITFIEALRTNIVPMRHILNLETCISIVAAYFYGKFISML
EPMKEKIIKGESSKEIESLQNEINDTRYVDWMITTPIMLLVLVLAFQYNSGLKGIKFGDF
VLILLMNYGMLGTGYLGEKQVIQKQFANVVGFLFFAVLYGFMYNTYLLQPKNGNNANNQL
LFFSFFILWAFYGIFYLMKESLKNTGYNILDLFSKCFVGIYFWSYSSNIFR*
>HOT238_1_0075m_rep_c73265_1	# 95 # 862 # 1 # ID=73265_1;partial=00;start_type=ATG;rbs_motif=GGAG/GAGG;rbs_spacer=5-10bp;gc_cont=0.368
MKTLKTLAFAAIALIGASTGANAAEAFLATDDFVGISFWLISMGMLAATAFFFMEQANVS
TQWRKSVNVAGLVTGIAFIHYMYMRAVWVETGDTPTVYRYIDWLITVPLQLVEFYLILSA
VKKVPTGIFWRILIGSLVMLIGGYLGEAGMINATLGFVIGMAGWIYILYEIFSGEAGKVA
AKSGNKSLVTAFSALRMIVTVGWAIYPLGYIFGYLTGGVDANSLNVIYNLADFVNKIAFG
IIIWSCAVANSGRRA*
>HOT238_1_0075m_rep_c431824_1	# 41 # 310 # -1 # ID=431824_1;partial=00;start_type=TTG;rbs_motif=GGA/GAG/AGG;rbs_spacer=5-10bp;gc_cont=0.370
MFEIFSGEAGTLASKTGSRAMTTAFSAMRIIVTIGWAIYPLGYIFGYLTGGVDANALNII
YNLADFVNKIAFGLVIWAAAMQNTRLASR*
>HOT238_1_0075m_rep_c433376_1	# 87 # 824 # -1 # ID=433376_1;partial=00;start_type=ATG;rbs_motif=GGAG/GAGG;rbs_spacer=5-10bp;gc_cont=0.397
MKKLKLFALTAVALLGVTTVANAATAMLAQDDFVGISFWIISMGMLASTAFFFMERSTVN
PAWKTSVTVAGLVTGIAFIHYMYMRDVWVTTGDSPTVYRYIDWLITVPLQIVEFYIILAA
VTSVSAGLFWKLLVGSLVMLIGGYMGEAGYMAKMPAFVIGMAGWAYFIYLIFAGEAANVN
ASSGNAASQMAFKSIRMIVLVGWAIYPIGYLMGSSEALNIIYNLADLVNKTAFGVVIWAA
AVSDS*
>HOT238_1_0075m_rep_c436316_1	# 6 # 650 # -1 # ID=436316_1;partial=00;start_type=ATG;rbs_motif=None;rbs_spacer=None;gc_cont=0.367
MGMIATTVFFFSERGTVAASWRTSLTVAGLVTGVAFVHYMYMREVWITTGDTPTVYRYID
WLITVPLQMVEFYLILAAVRKVPSSIFWKLLIGSLVMLIGGYLGEAGYIQPFVGFVIGMA
GWIYILFEIFSGEAGTIAAKAGNKAMSTAFSAMRIIVTIGWAIYPLGYIFGYLTGGVDAN
ALNIIYNLADFINKIAFGLVIWAAAMQNTRLSSR*
>HOT238_1_0075m_rep_c450288_1	# 8 # 343 # 1 # ID=450288_1;partial=00;start_type=ATG;rbs_motif=None;rbs_spacer=None;gc_cont=0.384
MRDIWVTTGETPTVYRYIDWLITVPMQIVEFYLILAAIRKVPSSMFWRLLIASLVMLIGG
YLGEAGYINATLGFIIGMAGWVYILYEVFSGEAGKAAAKSGNKALEQHSEQ*
>HOT224_1_1000m_rep_c82509_1	# 129 # 899 # -1 # ID=82509_1;partial=00;start_type=ATG;rbs_motif=GGA/GAG/AGG;rbs_spacer=5-10bp;gc_cont=0.362
MDKVKIIVIALVALIGISSSAYAEVALLQPDDFVGFTFWLVSIACLATTAFFFLEHGSVA
PAWKTSIAVAGIVTGIAFIHSMYMRNIWVGTGDSPTVYRYIDWLITMPLLATEFYLILST
VRKVSSIIFWKLLIGTLAMVLGGYAGEAGYILPFLGFVIWMTGWIYILYEIFSGEAGKLV
EKSTNKTFVTAFETMRMIVTIGWAIYPLGYVFGYLTGGVDSNTLNAIYNFADFINKIAFG
LVIWIAATANTSGSRR*
>HOT224_1_1000m_rep_c130483_1	# 41 # 412 # -1 # ID=130483_1;partial=00;start_type=ATG;rbs_motif=GGA/GAG/AGG;rbs_spacer=5-10bp;gc_cont=0.368
MASVIMVLGGYLGEAGLIPAFIGFIIWMTGWIYILYEIFAGEAGKLVTRSTNRALVTAFE
TMRMIVTIGWAIYPLGYVFGYLTGGVDTNTLNAIYNFADFINKIAFGLVIWIAAVANTSG
SRR*
>HOT224_1_1000m_rep_c373978_1	# 161 # 925 # -1 # ID=373978_1;partial=00;start_type=ATG;rbs_motif=AGGA;rbs_spacer=5-10bp;gc_cont=0.366
MNKLKMFAPVAILMGLSSVANADSLYLAYDDFVGMTFWLISMGMLAATVFFFMERGAVAT
GWKTPVTVAGLITGIAFINYMYVRGVWVQTGELQIVYRYIEWLITMPLQMIMFYLILAAV
RKVSSGMFWRLLIGSLVMLIGGYLGEAAHVHSMVGFIIWMAGWIYVLYEIFSGETGKVAT
RSGNKAFVTAFGALRMIVTIGWCIYPLGYVFGPALTDSVDSNSLNVIYNLADFINKIAFG
LIIWAAAVSGGRFK*
>HOT229_1_1000m_rep_c175136_1	# 162 # 875 # 1 # ID=175136_1;partial=00;start_type=ATG;rbs_motif=GGA/GAG/AGG;rbs_spacer=5-10bp;gc_cont=0.377
MNKLLLPQDVVGGSFWLISVAMIGAAIFFFLERGRLSNRWGTAMNLVGVIALMSSIHYLY
AKNLWVMNGQAPTALRYIDWILTFPLTILTFYVMLRSVTDVKRGMFWRLLVGTLVWVIAQ
LLGAYGYMSVTLGFLVGIVGWLYIIGELYMGDAGRSNASCNNESVQMAFFANRLIITIGF
SIYHIGYFIEHLAGGANINSLNIIYNLADILNKIIFGMIIYSAALQDTRKADSIKEG*
>HOT233_1_1000m_rep_c238914_1	# 55 # 234 # 1 # ID=238914_1;partial=00;start_type=ATG;rbs_motif=None;rbs_spacer=None;gc_cont=0.356
MIVTVGWAIYPLGYIFGYLTGGVDANSLNVIYNLADFINKIAFGLVIWVAAVSSGGRVK*
>HOT233_1_1000m_rep_c247484_1	# 299 # 619 # -1 # ID=247484_1;partial=00;start_type=TTG;rbs_motif=GGAG/GAGG;rbs_spacer=5-10bp;gc_cont=0.355
MPFLGFVIWMGGWIYILYELYPGEAGKLILRSTNRALVTAFETMRMIVTIGWAIYPIGYV
FGPTLTSGVDFNTLNVIYNFADFINKIAFGLVIWIAATANTSGLRR*
>HOT233_1_1000m_rep_c252204_2	# 887 # 1657 # -1 # ID=252204_2;partial=00;start_type=ATG;rbs_motif=GGA/GAG/AGG;rbs_spacer=5-10bp;gc_cont=0.367
MNKIKIIVLALAALIGISSSAHAEVVLLQPDDFVGFTFWLVSMACLAATVFFFLERGSVA
PGWKISITVAGLVTGIAFIHSMYMRSVWVTTGDSPIIYRYIDWLITMPLLALQFYLILSA
VRKVSSIIFWKLLIGTFVMVCGGYAGEAGYILPFLGFIIWMTGWIYILYEIFAGEAGKLV
SRSTNKALVTAFETMRMIVTIGWAIYPLGYVFGYLTGGIDSDTLNVIYNFADFINKIAFG
LVIWIAATANTIGSRR*
>HOT233_1_1000m_rep_c263273_1	# 491 # 1210 # -1 # ID=263273_1;partial=00;start_type=GTG;rbs_motif=None;rbs_spacer=None;gc_cont=0.381
MIEKGIMNKLLLPQDVVGGSFWLISVAMIGAAIFFFLERGRLSERWGTAMNLVGVIALMS
SIHYFYAKNLWVLNGQAPTALRYIDWLLTFPLTILTFYVMLRSVTDVKRGMFWRLLVGTL
VWVIAQLLGAYGYMSVTLGFLVGIVGWLYIIGELYMGDAGRNNASCNNESVQMAFFANRL
IITIGFSIYHIGYFIEHLAGGANINSLNIIYNLADILNKIIFGMIIYSAALQDTRKERA*
>HOT233_1_1000m_rep_c312232_1	# 302 # 1000 # -1 # ID=312232_1;partial=00;start_type=ATG;rbs_motif=GGA/GAG/AGG;rbs_spacer=5-10bp;gc_cont=0.382
MNKLLLPQDVVGGSFWLISVAMIGAAIFFFLERGRLSNRWGTAMNLVGVIALMSSIHYLY
AKNLWVLNGQAPTALRYIDWILTFPLTILTFYVILKSVTDVKRGMFWRLLVGTLVWVIAQ
LLGAYGYMSVTLGFLVGIVGWLYIIGELYMGDAGRKNASCNNESVQMAFFANRLIITIGF
SIYHIGYFIEHLAGGANINSLNIIYNLADILNKIIFGMIIYGAALNDTKKAT*
>HOT233_1_1000m_rep_c442246_2	# 787 # 1479 # -1 # ID=442246_2;partial=00;start_type=ATG;rbs_motif=AGxAG;rbs_spacer=5-10bp;gc_cont=0.377
MLQPDDFVGFTFWLVSMACLAATVFFFLERGSVAPEWKTSITVAGLVTGIAFMHSMYMRN
IWDTTGDSSIIYRYIDWLITMPLLATEFYLILSTVSKVFSIIFWKLLIGTLVMVCGGYAG
EAGYILPFLGFIVWMGAWIYILYEIFSGEAGKLIAKSTNRALVTAFETMRMIVTIGWAIY
PLGYVFGTLTGGVDSNTLNVIYNFADFINKIAFGLVIWIAATANTSGSRR*
>HOT233_1_1000m_c629496_1	# 14 # 286 # -1 # ID=629496_1;partial=00;start_type=TTG;rbs_motif=GGA/GAG/AGG;rbs_spacer=5-10bp;gc_cont=0.407
MYEVHSGDAGRLIERSSNRSLTSAFGTMRMIVTIGWAVYPLGYVFGPALTATIDSDTLNI
IYNFADLINKIAFALVVWNVAIANTSGSRR*
>HOT233_1_1000m_rep_c696847_1	# 42 # 614 # 1 # ID=696847_1;partial=00;start_type=ATG;rbs_motif=GGA/GAG/AGG;rbs_spacer=5-10bp;gc_cont=0.335
MNLVGIIALMSSIHYFYAKNLWVLNGQAPTALRYIEWILTFPLIILTFYVMLRSVTDVKR
GMFWRLLVGTLGWVIAQLLGAYGYMSVTLGFLVGIVGRLYIIGELYMGDAGTKNASCNNE
SVQMAFFANRLIKSIGFSIYHIGYFIEHLAGGANINSLNIIYNLADILNKIILGMIIYCA
ALQDTRKEKV*
>HOT233_1_1000m_rep_c718999_1	# 10 # 309 # 1 # ID=718999_1;partial=00;start_type=GTG;rbs_motif=None;rbs_spacer=None;gc_cont=0.393
MIGIGGWIYVLYEIFSGEAGKAAAKSGNKSFVTAFSILRMIVTVGWCIYPLGYVFGHLTG
GVDDNALSVIYNLADFLNKITFGLVIWVAAMQSTHARSK*
>HOT234_1_1000m_c36622_2	# 392 # 679 # -1 # ID=36622_2;partial=00;start_type=GTG;rbs_motif=None;rbs_spacer=None;gc_cont=0.639
MLYILWKPVRDIGENLGGAMENVYRGNLVFLTVVWLVYPVAFAIGPEWLGILSGTASLWL
ILVLDVTAKVVYGFVATARFKALPDGTPEQTRRYG*
>HOT234_1_1000m_rep_c123795_1	# 56 # 406 # 1 # ID=123795_1;partial=00;start_type=GTG;rbs_motif=None;rbs_spacer=None;gc_cont=0.661
MFFVWLIVEVRGVITRGVQTSPAQLQTWPKNIWWYFLATWGLYPIAYALPQLGFTGDVVV
VRQLLFSIADISSKLIYGIILSRYVLRRSALEGYVPAAEALETSPLGSSVASSRGD*
>HOT236_1_1000m_c26279_2	# 1747 # 2214 # -1 # ID=26279_2;partial=00;start_type=GTG;rbs_motif=None;rbs_spacer=None;gc_cont=0.434
MDWLLTVPLQIIEFFLILAAIASVPTSLFWRLLVASVVMLVGGYLGEVGTLTPMVGFVIG
MLGWIYIIYEVFMGEASSINANSGNEASQTAFKALRLIVTVGWAIYPIGYLMGYFGEGAN
VANLNLIYNLADFVNKIAFGVVIWAAATRDSESKL*
>HOT236_1_1000m_c36033_1	# 214 # 906 # 1 # ID=36033_1;partial=00;start_type=ATG;rbs_motif=GGA/GAG/AGG;rbs_spacer=5-10bp;gc_cont=0.439
MLNPSDFVGVSFWLMSAAMMAATFFFWVERDRVVGKWKTSLSVAAMVTGIACLHYFYMRG
VWVETGQSPTVFRYVDWLLTVPLQIIEFFLILVVIAVVPTSLFWRLLIASIVMLVGGYLG
EVGTLSPLVGFVIGMIGWLYIIYEIFIGEASKINANSGNEASQSAFKALRLIVTIGWSIY
PIGYLVGYFGDGGNVAMLNLIYNLADFVNKIAFGVVIWAAATRDADNARA*
>HOT236_1_1000m_c86787_1	# 592 # 945 # -1 # ID=86787_1;partial=00;start_type=ATG;rbs_motif=None;rbs_spacer=None;gc_cont=0.412
MLVFGYFGEIRSINVWGAFVISMLAWLFIIYEVFLGEASKISAENGTEASKKAFNALRII
VTVGWAIYPLGYVLGYTGGGSENMLNIVYNLADFVNKIAFGVVIWAAATSSSHEQTS*
>HOT236_1_1000m_rep_c153488_1	# 210 # 1022 # -1 # ID=153488_1;partial=00;start_type=ATG;rbs_motif=GGA/GAG/AGG;rbs_spacer=5-10bp;gc_cont=0.454
MEIKLLSAKLGVLKSTSFKTNVIAVIMFAAFFYSGSANAAANLKPDDFVGISFWLISMAL
MASTVFFLWETQGVTAKWKTSLTVSALVTLIAAVHYFYMRDVWVATGETPTVYRYIDWLL
TVPLLMIEFYLILRAIGAASPGIFWRLLIGTLVMLIPGFMGEAGYINVAVGFVIGMLGWA
YILYEIFFGEAGKAATNQASDSVKFAYNLMRWIVTVGWAIYPIGYVLGYMMGAVDESSLN
LVYNLADVINKIAFGLLIWYAATSESQKEA*
>HOT237_1_1000m_c48784_2	# 665 # 1348 # -1 # ID=48784_2;partial=00;start_type=TTG;rbs_motif=None;rbs_spacer=None;gc_cont=0.363
MASDDFVGITFWVISMGMLAATVFFFMERGTIAAGWKTPVTVAGLITGIAFIHYLYMRDV
WIQTGDAPTLYRYMEWLITMPLQMILFYLILTAVRKVSSGMFWRLLIGTLTMVIGGYLGE
AGYINSMLGFVIWIAGWIYVLYEIFSGEAGRAAHKSGNKPFATAFSTLRMIVTVGWSIYP
LGYVFGYVTGGVDANSLNVVYNLADFINKIAFGLVIWAAAVSSGRNK*
>HOT237_1_1000m_rep_c263989_1	# 72 # 914 # 1 # ID=263989_1;partial=00;start_type=ATG;rbs_motif=None;rbs_spacer=None;gc_cont=0.294
MLFEGKKIYSVNKIRSSFFLSQKKFKKEEASFDLIEYKNYDSQDSLIIGHKEDCLLEAKI
TSESNKFRADIYKNDILVGKFLKFPDLKEEALLLTEELNESFIYEIGKYSFVTKNHKVIP
LIENIANVKKIKKISSLFYLILEEIRKVPKNLFWKLLIGTIVMVLGAYLGESGYIPAMAG
FIIGIGGWIYILYEVFSGEAGRAVAKSGNKPMVTAYGSMRKIITIGWAIYPLGYVFGYLT
GGVDVNTLNIIYNIADFINKIAFGLVIWVAAMQNTTPRTR*
>HOT237_1_1000m_c334671_1	# 19 # 408 # 1 # ID=334671_1;partial=00;start_type=ATG;rbs_motif=None;rbs_spacer=None;gc_cont=0.354
MFWRLLVGTLVWVIAQFLGASGYMSVTLGFLVGIVGWLYIIGELYMGDAGRRNAACGNEH
VQMAFFANRLIITIGFSIYHIGYFIEHLGGGVNISSLNVIYNLGDILNKIIFGMIIYNAA
SQDTKKKGL*
>HOT237_1_1000m_rep_c647514_1	# 282 # 704 # -1 # ID=647514_1;partial=00;start_type=ATG;rbs_motif=None;rbs_spacer=None;gc_cont=0.357
MLTTVTDVKRGMFWRLLVGTLVWVIAQFLGASGYMSVTLGFLDGIVGWLYIIGELYMGDA
GRRNAACGNEHVQMAFFANRLIITIGFSIYHIGYFIEHLGGGVNISSLNVIYNLGDILNK
IIFGMIIYSAASQDTKKRGL*
>HOT237_1_1000m_rep_c723754_1	# 13 # 402 # 1 # ID=723754_1;partial=00;start_type=ATG;rbs_motif=None;rbs_spacer=None;gc_cont=0.387
MFVSLSRAANAESVLLAPDDFVGITFWVIAMGMLAATAFFFIERSSVPSAWKTSVTVAGL
ITGIAFINYMYMRGVWVQTGDTPTVYRYIDWLITAPLQMIEFYLILSAVHFNTNTILHPG
VNIGQRLWK*
>HOT237_1_1000m_rep_c736411_1	# 223 # 909 # -1 # ID=736411_1;partial=00;start_type=TTG;rbs_motif=None;rbs_spacer=None;gc_cont=0.371
MLPQDVVGGSFWLISVAMIGAARFFFLERGRLSERWGTAMNLVGVIALMSSIHYFYAKNL
WVLNGQAPTALRYIDWILTFPLTILTFYVMLRSVTDVKRGMFWRLLVGTLVWVIAQLLGA
YGYMSVTLGILVGIVGWLYIIGELYMGDAGRKNASCNNESVQMAFFANRLIITIGFSIYH
IGYFIEHLAGGANINSLNIIYNLADILNKIIFGMIIYSAALQDTRKEA*
>HOT237_1_1000m_rep_c747124_1	# 40 # 612 # 1 # ID=747124_1;partial=00;start_type=ATG;rbs_motif=GGA/GAG/AGG;rbs_spacer=5-10bp;gc_cont=0.356
MNLVGVIALMSSIHYFYAKNLWVMNGQAPTALRYIDWILTFPLTILTFYVMLKSVTDVKR
GMFWRLLVGTLVWVIAQLLGAYGYMSVTLGFLVGIVGWLYIIGELYMGDAGRKNATCNNE
SVQMAFFANRLIITIGFSIYHIGYFIEHLAGGANINSLNIIYNLADILNKIIFGMIIYNA
ALQDTRKERA*
>HOT237_1_1000m_rep_c1085681_1	# 54 # 647 # 1 # ID=1085681_1;partial=00;start_type=ATG;rbs_motif=GGA/GAG/AGG;rbs_spacer=5-10bp;gc_cont=0.345
MNLVGVIALMSSIHYFYAKNLWVLNGQAPTALRYIDWVLTFPLTILTFYVILKSVTDVKR
GMFWRLLVGTLVWVIAQLLGAYGYMSVTLGFLVGIVGWLYIIGELYMGDAGTKNASCNNE
SVQMAFFANRLIITIGFSIYHIGYFIEHLAGGANINSLNIIYNLADILNKIIFGMIIYSA
ALQDTRKKALDLRKDNL*
>HOT224_1_0500m_rep_c31626_17	# 26225 # 26929 # 1 # ID=31626_17;partial=00;start_type=ATG;rbs_motif=GGA/GAG/AGG;rbs_spacer=5-10bp;gc_cont=0.355
MNSTLLPTDIVGGTFWLLSMAMFGASIFFLIERNKADSRWHTTMTLLGVAMLISAIFYHY
IKTMWVDTGSAPIILRYLDWVLSHTIQIVLFYVILTAVTKVSSALFWRLLIGTQVMVIGE
FLGAAGYMSVTLGFIIGIVGWLYILGEVYAGEAARANISSDNEATHTAFNGLRLIISIGW
AIYPLGYFINNLGGGIDINSLNIIYNLSDLLNKLIFGFVIYVAVMNDTKTRTSK*
>HOT224_1_0500m_rep_c31963_5	# 6084 # 6782 # -1 # ID=31963_5;partial=00;start_type=ATG;rbs_motif=GGA/GAG/AGG;rbs_spacer=5-10bp;gc_cont=0.372
MNKLLLPQDVVGGSFWLISVAMIGAAIFFFLERGRLSNRWATAMNLVGVIALMSSIHYFY
AKNLWVLNGQAPTALRYIDWILTFPLTILTFYVMLRSVTDVKRGMFWRLLVGTLVWVIAQ
LLGAYGYMSVTLGFLVGIVGWLYIIGELYMGDAGRINASCNNESVQMAFFANRLIITIGF
SIYHIGYFIEHLAGGVNLNSLNIIYNLADILNKIIFGMIIYSAALNDTRKAT*
>HOT224_1_0500m_rep_c99908_2	# 1034 # 1468 # -1 # ID=99908_2;partial=00;start_type=ATG;rbs_motif=TAA;rbs_spacer=11bp;gc_cont=0.345
MLKSVTDVKRGMFWRLLVGTLVWVIAQLLGAYGYMSVTLGFLVGIVGWLYIIGELYMGDA
GRKNASCNNESVQMAFFANRLIITIGFSIYHIGYFIEHLAGGANINSLNIIYNLADILNK
IIFGMIIYSAALEDTRKGTWIKEI*
>HOT224_1_0500m_rep_c109488_1	# 256 # 957 # -1 # ID=109488_1;partial=00;start_type=ATG;rbs_motif=None;rbs_spacer=None;gc_cont=0.368
MNKLLLPQDIVGGSFWLISVAMIGAAIFFFLERGRMSNRWGTVMNLIGIIALMSSIHYFY
AKNLWVLNGQAPTALRYIDWILTFPLTILTFYVILKSVTDVKRGMFWRLLVGTLVWVIAQ
LLGAYGYMSVTLGFLVGIVGWLYIIGELYMGDAGRNNATCNNESVQMAFFANRLIITIGF
SIYHIGYFIEHLAGGANINSLNIIYNLADILNKIIFGMIIYSAALQDTRKEKA*
>HOT224_1_0500m_rep_c162548_1	# 33 # 734 # -1 # ID=162548_1;partial=00;start_type=ATG;rbs_motif=GGA/GAG/AGG;rbs_spacer=5-10bp;gc_cont=0.375
MNKLLLPQDVVGGSFWLISVAMIGAAIFFFLERGRLSNRWGTAMNLVGVIALMSSIHYFY
AKNLWVLNGQAPTALRYIDWMLTFPLTILTFYVMLRSVTDVKRGMFWRLLVGTLVWVIAQ
LLGAYGYMSVTLGFLVGIVGWLYIIGELYMGDAGRSNASCNNESVQMAFFANRLIITIGF
SIYHIGYFIEHLAGGANINSLNIIYNLADILNKIIFGMIIYSAALQDTRKEKA*
>HOT224_1_0500m_rep_c203009_1	# 90 # 803 # 1 # ID=203009_1;partial=00;start_type=ATG;rbs_motif=GGA/GAG/AGG;rbs_spacer=5-10bp;gc_cont=0.373
MNKLLLPQDVVGGSFWLISIAMIGAAIFFFLERGRLSDKWATVMNLVGVIALMSSIHYFY
AKNLWVLNGQAPTALRYIDWILTFPLTILTFYVMLRSVTDVKRGMFWRLLVGTLVWVIAQ
LLGAYGYMSVTLGFLVGIVGWLYIIGELYMGDAGTKNASCNNESVQRAFFANRLIITIGF
SIYHIGYFIEHLAGGANVNSLNIIYNLADVLNKIIFGMIIYSAALQDTKKGDSIKEG*
>HOT224_1_0500m_rep_c241969_1	# 34 # 255 # 1 # ID=241969_1;partial=00;start_type=ATG;rbs_motif=GGA/GAG/AGG;rbs_spacer=5-10bp;gc_cont=0.302
MAFFANRLIITIGFSIYHIGYFIEHLGGGVNISSLNVIYNLGDILNKIIFGMIIYSAASQ
DTKASQDTKKRGL*
>HOT224_1_0500m_rep_c244753_1	# 493 # 882 # -1 # ID=244753_1;partial=00;start_type=ATG;rbs_motif=None;rbs_spacer=None;gc_cont=0.377
MFWRLLVGTLVWVIAQFLGASGYMSVTLGFLVGIVGWLYIIGELYMGDAGRRNAACGNEH
VQMAFFANRLIITIGFSIYHIGYFIEHLGGGVNISSLNVIYNLGDILNKIIFGMIIYGAA
SQDTKKSGL*
>HOT224_1_0500m_rep_c246469_1	# 92 # 613 # 1 # ID=246469_1;partial=00;start_type=ATG;rbs_motif=GGA/GAG/AGG;rbs_spacer=5-10bp;gc_cont=0.354
MNKLLFPQDVVGGSFWLISIAMIGAAIFFFLERGRLSKKWNTVMTLIGVIALMSSIHYFY
AKNLWVLNGQAPIAIRYIDWTLTFPLQILTFYVMLTTVTDVKRGMFWRLLVGTLVWVIAQ
FLGASGYMSVTLGFLVGIVGWLYIIGELYMGDAGRINATCNNENVQMAFFANR*
>HOT224_1_0500m_rep_c259259_1	# 250 # 570 # -1 # ID=259259_1;partial=00;start_type=ATG;rbs_motif=None;rbs_spacer=None;gc_cont=0.343
MSVTLGFLVGLVGWLYIIGELYMGDAGRRNAACGNEHVQMAFFANRLIVTIGFSIYHIGY
FIEHLGGGVNISSLNVIYNLGDILNKIIFGMIIYSAALQDTRKERA*
>HOT225_1_0500m_rep_c48499_8	# 7241 # 7939 # -1 # ID=48499_8;partial=00;start_type=ATG;rbs_motif=GGA/GAG/AGG;rbs_spacer=5-10bp;gc_cont=0.363
MNKLLLPQDVVGGSFWLISVAMIGAAIFFFLERGRLSNRWGTVMNLMGVIALMSSIHYFY
AKNLWVLNGQAPTALRYIEWILTFPLIILTFYVMLRSVTDVKRGMFWRLLVGTLVWVIAQ
LLGAYGYMSVTLGFLVGIVGWLYIIGELYMGDAGRKNASCNNENVQMAFFANRLIITIGF
SIYHIGYFIEHLAGGVNLNSLNVIYNLADILNKIIFGMIIYGAALNDTKKAT*
>HOT225_1_0500m_rep_c64065_1	# 39 # 854 # -1 # ID=64065_1;partial=00;start_type=ATG;rbs_motif=AGxAG;rbs_spacer=5-10bp;gc_cont=0.368
MNKLKILALVLIALVGISNTASAETILLAFDDFVGISFWIISMGMLAATAFFFLERGSVA
IAWRPSVTVAGIITGVAFVNYLYMRGVWVQTGDALIVYRYIDWLITVPLQMIEFYLILSA
VRKVSSGMFWRLLIGSLVMLIGGYLGETEAIPRAVGFVIGMAGWIYILYEIFSGEAGRAA
AKSGNKPFVTAFNTLRMIVIVGWAIYPLGYIFGYLNGGIDNNSLNVIYNLADFINKIAFG
LVIWAAAVSGAVQPRGAAGDYPRRRRTATAE*
>HOT225_1_0500m_rep_c83108_1	# 264 # 1034 # -1 # ID=83108_1;partial=00;start_type=ATG;rbs_motif=GGA/GAG/AGG;rbs_spacer=5-10bp;gc_cont=0.370
MNKVKTIVLAFTILIGISSSVHAEVALLQPDDFVGFTFWFVSMSCLAATAFFFFERGSVA
PGWKTPIAVAGIVTGIAFIHSMYMRNIWVGTGDSPTVYRYIDWLITMPLLATEFYLILST
VRKVSSIIFWKLLIGTLVMVLGGYAGEAGYISSFLGFVIWMVGWLYILYEIFSGEAGKLC
AKSANIAMVKAFETMRMILTIGWAIYPLGYVFGYLTGGVDSNTLNVIYNLADFINKIAFG
LVIWVAATANTSGSRR*
>HOT225_1_0500m_rep_c105149_1	# 29 # 541 # 1 # ID=105149_1;partial=00;start_type=ATG;rbs_motif=None;rbs_spacer=None;gc_cont=0.351
MRGIWVQTGDALTVYRYIDWLITVPLQMIEFYLILSAVRKVSSGMFWRLLIGSFVMVLGG
YLGEAGYINTMLGFVIWMAGWIFVLYEIFSGEAGKVAARSGNKPFATAFGTLRMIVTVGW
VIYPLGYIFGYTGAVDVNFLNIIYNLADFVNKIAFGLVVWTAAISGGRGR*
>HOT225_1_0500m_rep_c120474_1	# 703 # 1404 # 1 # ID=120474_1;partial=00;start_type=ATG;rbs_motif=GGA/GAG/AGG;rbs_spacer=5-10bp;gc_cont=0.366
MNKLLLPQDVVGGSFWLISVAMIGAAIFFFLERGRLSERWGTAMNLVGVIALMSSIHYFY
AKNLWILNGQAPTALRYIDWILTFPLTILTFYVMLRSVTDVKRGMFWRLLVGTLVWVIAQ
LLGAYGYMSVTLGFLVGIVGWLYIIGELYMGDAGRSNATCNNESVQMAFFANRLIITIGF
SIYHIGYFIEHLAGGANINSLNIIYNLADILNKIIFGMIIYSAALQDTRKKEA*
>HOT225_1_0500m_rep_c159228_5	# 2311 # 2598 # -1 # ID=159228_5;partial=00;start_type=ATG;rbs_motif=None;rbs_spacer=None;gc_cont=0.361
MTGWIYILYEIFSGEAGRIAAKSGNKPFVTAFNALRMIVTVGWAIYPLGYIFGYLTGGVD
ANALNVIYNLADFINKIAFGLVIWAAAVSSGGRVR*
>HOT225_1_0500m_rep_c161164_1	# 925 # 1623 # -1 # ID=161164_1;partial=00;start_type=ATG;rbs_motif=GGA/GAG/AGG;rbs_spacer=5-10bp;gc_cont=0.346
MNKLLLPQDVVGGSFWLISVAMIGAAIFFFLERGRLSNRWATVMNLVGVIALMSSIHYFY
AKNLWILNGQAPTALRYIDWLLTFPLTILTFYVMLKSVTDIKRGMFWRLLVGTLVWVIAQ
LLGAYGYMSVTLGFLVGIVGWLYIIGELYMGDTGRKNASCGNESVQMAFFANRLIITIGF
SIYHIGYFIEHLAGGANINSLNVIYNLADFLNKIIFGMIIYSAALADTKKES*
>HOT225_1_0500m_rep_c169051_2	# 976 # 1698 # 1 # ID=169051_2;partial=00;start_type=ATG;rbs_motif=GGA/GAG/AGG;rbs_spacer=5-10bp;gc_cont=0.369
MNKLLLPQDVVGGSFWLISIAMIGAAIFFFLERGRLSDKWATVMNLVGVIALMSSIHYFY
AKNLWVLNGQAPTALRYIDWILTFPLTILTFYVMLRSVSDVKRGMFWRLLVGTLVWVIAQ
LLGAYGYMSVTLGFLVGIVGWLYIIGELYMGDAGRSNATCNNENVQMAFFANRLIITIGF
SIYHIGYFIEHLAGGANINSLNIIYNLADILNKIIFGMIIYSAALKDTRERKLELRRDNV
*
>HOT225_1_0500m_rep_c190855_2	# 913 # 1632 # 1 # ID=190855_2;partial=00;start_type=ATG;rbs_motif=None;rbs_spacer=None;gc_cont=0.374
MNKLLLPQDIVGGSFWLISVAMIGAAIFFFLERGRMSNRWGTVMNLIGIIALMSSIHYFY
AKNLWVLNGQAPTALRYIDWILTFPLTILTFYVMLKSVTDIKRGMFWRLLVGTLVWVIAQ
LLGAYGYMSVTLGFLVGIVGWLYIIGELYMGDAGRKNASCNNESVQMAFFANRLIITIGF
SIYHIGYFIEHLAGGANINSLNIIYNLADILNKIIFGMIIYSAALNDTRKQLKFGRNNL*
>HOT225_1_0500m_rep_c268078_1	# 80 # 778 # -1 # ID=268078_1;partial=00;start_type=ATG;rbs_motif=GGA/GAG/AGG;rbs_spacer=5-10bp;gc_cont=0.363
MNKLLLPQDVVGGSFWLISVAMLGAAIFFFLERGRLSKRWATAMNLVGVIALMSSIHYFY
AKNLWILNGQAPTALRYIDWILTFPLTILTFYVMLRSVTDVKRGMFWRLLVGTLVWVIAQ
LLGAYGYMSVTLGFLVGIVGWLYIIGELYMGDAGRSNATCNNESVQMAFFANRLIITIGF
SIYHIGYFIEHLAGGANINSLNIIYNLADILNKIIFGMIIYSAALQDTRKKA*
>HOT225_1_0500m_rep_c282972_1	# 40 # 741 # 1 # ID=282972_1;partial=00;start_type=ATG;rbs_motif=GGA/GAG/AGG;rbs_spacer=5-10bp;gc_cont=0.355
MNKLLFPQDVVGGSFWLISIAMIGAAIFFFLERGRLSKRWNTVMTLIGVIALMSSIHYFY
AKNLWVMNGQAPIAIRYIDWTLTFPLQILTFYVMLTTVTDVKRGMFWRLLVGTLVWVIAQ
FLGASGYMSVTLGFLVGIVGWLYIIGELYMGDAGRRNATCGNEHVQMAFFANRLIITIGF
SIYHIGYFIEHLGGGINISSLNVIYNLGDILNNIIFGMIIYSAASQDTKKRGL*
>HOT225_1_0500m_rep_c481711_1	# 81 # 782 # -1 # ID=481711_1;partial=00;start_type=ATG;rbs_motif=GGA/GAG/AGG;rbs_spacer=5-10bp;gc_cont=0.372
MNKLLLPQDVVGGSFWLISVAMIGAAIFFFLERGRLSNRWATVMNLVGVIALMSSIHYFY
AKNLWVLNGQAPTALRYIDWILTFPLTVLTFYVILRSVTDVKRGMFWRLLVGTLVWVIAQ
LLGAYGYMSVTLGFLVGIVGWLYIIGELYMGDAGRNNASCNNESVQMAFFANRLIITIGF
SIYHIGYFIEHLAGGANINSLNIIYNLADILNKIIFGMIIYSAALQDTRKERA*
>HOT225_1_0500m_rep_c519957_1	# 225 # 644 # -1 # ID=519957_1;partial=00;start_type=ATG;rbs_motif=TAA;rbs_spacer=11bp;gc_cont=0.343
MLKSVTDVKRGMFWRLLVGTLVWVIAQLLGAYGYMSVTLGFLVGIVGWLYIIGELYMGDA
GRINASCNNENVQMAFFANRLIITIGFSIYHIGYFIEHLAGGANINSLNIIYNLADILNK
IIFGMIIYSAALQDTKKEA*
>HOT225_1_0500m_rep_c540897_1	# 33 # 536 # 1 # ID=540897_1;partial=00;start_type=ATG;rbs_motif=None;rbs_spacer=None;gc_cont=0.363
MNLMGVIALMSSIHYFYAKNLWVLNGQAPTALRYIDWMLTFPLTILTFYVMLRSVADVKR
GMFWRLLVGTLVWVIAQLLGAYGYMSVTLGFLVGIVGWLYIIGELYMGDAGRKNASCNNE
SVQMAFFANRLIITIGFSIYHIGYFIEHLAGGANINSLNIIYNLADI*
>HOT229_1_0500m_rep_c63339_1	# 211 # 927 # 1 # ID=63339_1;partial=00;start_type=ATG;rbs_motif=None;rbs_spacer=None;gc_cont=0.370
MTEKDIMNKLLLPQDVVGGSFWLISVAMIGAAIFFFLERGRLSNRWGTAMNLVGVIALMS
SIHYFYAKNLWVLNGQAPTALRYIDWILTFPLTILTFYVILKSVTDVKRGMFWRLLVGTL
VWVIAQLLGAYGYMSVTLGFLVGIVGWLYIIGELYMGDAGRKNASCNNENVQMAFFANRL
IITIGFSIYHIGYFIEHLAGGANINSLNIIYNLADILNKIIFGMIIYGAALNDTKKAT*
>HOT229_1_0500m_rep_c112011_1	# 106 # 807 # -1 # ID=112011_1;partial=00;start_type=ATG;rbs_motif=None;rbs_spacer=None;gc_cont=0.368
MNKLLFPQDVVGGSFWLISVAMIGAAIFFFLERGRLSKRWNTVMTLVGVIALMSSIHYFY
AKNLWVMNGQAPIAIRYIDWTLTFPLQILTFYVMLTTVTDVKRGMFWRLLVGTLVWVFAQ
ILGASGYMSVTLGFLVGIVGWLYIIGELYMGDAGRRNAACGNEHVQMAFLANRLIITLVL
AIYHIGYFIEHLGGGVNISSLNVIYNLGDILNKIIFGMVIYSAASQDTKIRGL*
>HOT229_1_0500m_rep_c121098_1	# 330 # 1043 # -1 # ID=121098_1;partial=00;start_type=ATG;rbs_motif=None;rbs_spacer=None;gc_cont=0.370
MNKLLLPQDVVGGSFWLISVAMIGAAIFFFLERGRLSDRWGTAMNLVGVIALMSSIHYFY
AKNLWVLNGQAPTALRYIDWILTFPLTILTFYVMLRSVTDVKRGMFWRLLVGTLVWVIAQ
LLGAYGYMSVTLGFLVGIVGWLYIIGELYMGDAGRSNATCNNESVQMAFFANRLIITIGF
SIYHIGYFIEHLAGGANINSLNIIYNLADILNKIIFGMIIYSAALQDTRKGDSIKEG*
>HOT229_1_0500m_rep_c178890_1	# 104 # 424 # 1 # ID=178890_1;partial=00;start_type=ATG;rbs_motif=GGA/GAG/AGG;rbs_spacer=5-10bp;gc_cont=0.402
MNKLLLPQDVVGGSFWLISVAMIGAAIFFFLERGRQSNRWGTAMILVGVIALMSSIHYFY
AKNLWVMNGQAPTALRYIDWILTFPLTILTFYVMLRSVTDVKRGRY*
>HOT229_1_0500m_rep_c217016_1	# 41 # 763 # -1 # ID=217016_1;partial=00;start_type=ATG;rbs_motif=None;rbs_spacer=None;gc_cont=0.371
MNKLLLPQDIVGGSFWLISVAMIGAAIFFFLERGRMSNRWGTVMNLIGIIALMSSIHYFY
AKNLWVLNGQAPTALRYIDWILTFPLTILTFYVMLKSVTDIKRGMFWRLLVGTLVWVIAQ
LLGAYGYMSVTLGFLVGIVGWLYIIGELYMGDAGRNNASCNNESVQMAFFANRLIITIGF
SIYHIGYFIEHLAGGANINSLNIIYNLADILNKIIFGMIIYSAALQDTRKERALRRKSYD
*
>HOT229_1_0500m_rep_c309114_1	# 109 # 747 # -1 # ID=309114_1;partial=00;start_type=ATG;rbs_motif=None;rbs_spacer=None;gc_cont=0.363
MIGAAIFFFYERGSLSNRWGTAMNLVGVIALMSSIHYFYAKNLWVLNGQAPTALRYIDWI
LTFPLTILTFYVILKSVTDVKRGMFWRLLVGTLVWVIAQLLGAYGYMSVTLGFLVGIVGW
LYVIGELYMGDAGRSNATCNNESVQMAFLANRLIITIGFSIYHIGYFIEHLAGGANINSL
NIIYNLADILNKIIFGMIIYSAALQDTRKERA*
>HOT229_1_0500m_rep_c467194_1	# 7 # 426 # -1 # ID=467194_1;partial=00;start_type=ATG;rbs_motif=None;rbs_spacer=None;gc_cont=0.340
MLRSVTNVKRGMIWRLLVGTLVWVIAQLLGAYGYMSVTLGFLVGIVGWLYIIGELYMGDA
GRSNAACNNESVQMAFFANRLIITIGFSIYHIGYFIEHLAGGANINSLNIIYNLADILNK
IIFGMIIYSGALQDTRKEA*
>HOT229_1_0500m_rep_c467703_1	# 159 # 404 # -1 # ID=467703_1;partial=00;start_type=ATG;rbs_motif=None;rbs_spacer=None;gc_cont=0.276
MLSTLNSYKNFFGSVAFFANRLIVTIGFSIYHIGYFIEHLAGGANINSLNIIYNLADILN
KIIFGMIIYSAALQDTRKKGV*
>HOT229_1_0500m_rep_c483942_1	# 106 # 426 # -1 # ID=483942_1;partial=00;start_type=ATG;rbs_motif=GGA/GAG/AGG;rbs_spacer=11-12bp;gc_cont=0.361
MSVTLGYLVGIVGWLYIIGELYMGDAGRRNAACGNEHVQMAFFANRLIITIGFSIYHIGY
FIEHLGGGVNISSLNVIYNLGDILNKIIFGMIIYSAASQDTKKRGL*
>HOT229_1_0500m_rep_c519181_1	# 242 # 661 # -1 # ID=519181_1;partial=00;start_type=ATG;rbs_motif=TAA;rbs_spacer=11bp;gc_cont=0.343
MLRSVTDVKRGMFWRLLGWTLVWVIAQLLGAYGYMSVTLGFLVGIVGWLYIIGELYMGDA
GRNNASCNNESVQMALFANRLIITIGFSIYHIGYFIEHLAGGANINSLNIIYNLADILNK
IIFGMIIYGAALNDTKKAT*
>HOT229_2_0500m_rep_c119306_2	# 1696 # 2397 # 1 # ID=119306_2;partial=00;start_type=ATG;rbs_motif=GGA/GAG/AGG;rbs_spacer=5-10bp;gc_cont=0.353
MNKLLFPQDVVGGSFWLISVAMIGAAIFFFLERGRLSKRWNTVMTLIGVIALMSSIHYFY
AKNLWVMNGQAPIAIRYIDWTLTFPLQILTFYVMLAAVTDVKRGMFWRLLVGTLVWVIAQ
FLGASGYMSVTLGFLVGIVGWLYIIGELYMGDAGRRNAACGNEHVQMAFFANRLIITIGF
SIYHIGYFIEHLGGGVNISSLNVIYNLGDILNKIIFGMIIYSAASQDTKKRGL*
>HOT229_2_0500m_rep_c120160_3	# 2916 # 3485 # -1 # ID=120160_3;partial=00;start_type=ATG;rbs_motif=None;rbs_spacer=None;gc_cont=0.340
MNLVGVIALMSSIHYLYAKDLWVLNGQAPTALRYIDWILTFPLTILTFYVMLRSVTDVKR
GMFWRLLVGTLIWVIAQLLGAYGYMSVTLGFLVGIVGWLYIIGELYMGDAGTKNASCNNE
SVQMAFFANRLIITIGFSIYHIGYFIEHLAGGANINSLNIIYNLADILNKIIFGMIIYSA
ALQDTRKEA*
>HOT229_2_0500m_rep_c121584_2	# 1060 # 1773 # 1 # ID=121584_2;partial=00;start_type=ATG;rbs_motif=GGA/GAG/AGG;rbs_spacer=5-10bp;gc_cont=0.371
MNTTLLPTDIVGGTFWLLSMAMIGATIFFLLERNKVDDRWHTTMTLLGVTMLVSAVFYHY
VKTMWVDTGTAPIILRYLDWILTHTMQVVLFYVILTAVTKVSSALFWRLLIGTLVMVIGE
FLGAAGYMSATLGFIIGVVGWLYILGELYMGEASRANIDSGNEASHLAFNGLRLILTIGW
AIYPLGYFINNLGGGVDVNSLNIIYNLTDFLNKIIFGFVVYRAAMNDTQARIENNKK*
>HOT229_2_0500m_rep_c136034_4	# 2199 # 2963 # -1 # ID=136034_4;partial=00;start_type=ATG;rbs_motif=AGxAG;rbs_spacer=5-10bp;gc_cont=0.346
MNKLKILALVLLALVGISSTANAETVLLASDDFVGISFWIISMGMLAATAFFFLERGSIA
VAWRPSVTVAGIITGVAFVNYLYMRGVWVQTGDTSTVYRYIDWLITAPLQMIEFYLILSA
VRKVSSRMFWRLLIGSLVMVIGGYLGETEAIPRFLGFIIGMAGWIYILYEIFSGEAGRIA
AKSGNKSFVTAFNTLRMIVTIGWAVYPLGYIFGYLNGGIDNNSLNVIYNLADFINKIAFG
LVIWAAAVSGGRFK*
>HOT229_2_0500m_rep_c146504_3	# 1476 # 2177 # 1 # ID=146504_3;partial=00;start_type=ATG;rbs_motif=GGA/GAG/AGG;rbs_spacer=5-10bp;gc_cont=0.360
MNKLLFPQDVVGGSFWLISIAMIGAAIFFFLERGRLSKRWNTVMTLVGVIALMSSIHYFY
AKNLWVMNGQAPIAIRYIDWTLTFPLQILTFYVMLTAVTDVKRGMFWRLLVGTLVWVIAQ
FLGASGYMSVTLGFLVGIVGWLYIIGELYMGDAGRRNAACGNEHVQMAFFANRLIITIGF
SIYHIGYFIEHLGGGVNISSLNVIYNLGDILNKIIFGMIIYSAASQDTKKSGL*
>HOT229_2_0500m_rep_c147168_8	# 8691 # 8933 # 1 # ID=147168_8;partial=00;start_type=ATG;rbs_motif=GGA/GAG/AGG;rbs_spacer=11-12bp;gc_cont=0.305
MNKLLFPQDVVGGSFWLISIAMIGAAIFFFLERGRLSKRWNTVMTLVGVIALMSSIHYFY
AKNLWVLYQNFSYTVQIIIL*
>HOT229_2_0500m_rep_c158689_1	# 246 # 944 # 1 # ID=158689_1;partial=00;start_type=ATG;rbs_motif=None;rbs_spacer=None;gc_cont=0.372
MNKLLLPQDVVGGSFWLISVAMIGAAIFFFLEGRRLSNRWSTVMNLVGIIALMSSIHYFY
AKNLWVLNGQAPTALRYIDWILTFPLTILTFYVMLKSVTDIKRGMFWRLLVGTLVWVIAQ
LLGAYGYMSVTLGFLVGIVGWLYIIGELYMGDAGRKNASCNNESVQKAFFANRLIITIGF
SIYHIGYFIEHLAGGANINSLNIIYNLADVLNKIIFGMIIYSAALEDTKKGT*
>HOT229_2_0500m_rep_c185504_1	# 1305 # 2003 # -1 # ID=185504_1;partial=00;start_type=ATG;rbs_motif=GGA/GAG/AGG;rbs_spacer=5-10bp;gc_cont=0.368
MNKLLLPQDVVGGSFWLISVAMIGAAIFFFLERGRLSHRWGTAMNLVGVIALMSSIHYFY
AKNLWVLNGQAPTALRYIDWILTFPLTILTYYVMLGSVTDVKRGMFWRLLVGTLVWGIAQ
LLGAYGYMSVTLGFLVGIVGWLYIIGELYMGDAGTKNASCNNESVQMAFFANRLIITIGF
SIYHIGYFIEHLAGGANINSLNIIYNLADILNKIIFGMIIYSAALQDTKKEA*
>HOT229_2_0500m_rep_c218288_1	# 19 # 471 # -1 # ID=218288_1;partial=00;start_type=ATG;rbs_motif=None;rbs_spacer=None;gc_cont=0.360
MPLLALQFYLILSTVRKVSSIIFWKLLIATLVMVCGGYAGEAGYILPFLGFIVWMGAWIY
ILYEIFAGEAGKLAARSTNRALITAFETMRMIVTIGWAIYPLGYVFGYLTGGVDSNTLNV
IYNLADFINNIAFGLVIWIAATANASGSRR*
>HOT229_2_0500m_rep_c238825_2	# 1255 # 1545 # -1 # ID=238825_2;partial=00;start_type=ATG;rbs_motif=TAA;rbs_spacer=5bp;gc_cont=0.347
MIGWVYVLYEIFSGEAGKSAARSGNKVFVSGFSTLRMIVTIGWCIYPLGYIFGYLTGGID
VNSLNIIYNIADFINKIAFGLVIWVAAMQNTAPRSR*
>HOT229_2_0500m_rep_c248456_1	# 5 # 706 # 1 # ID=248456_1;partial=00;start_type=ATG;rbs_motif=None;rbs_spacer=None;gc_cont=0.353
MNKLLFPQDVVGGSFWLISVAMIGAAIFFFLERGRLSKRWSTAMTLVGVIALMSSIHYFY
AKNLWVMNGQAPIAIRYIDWTLTFPLQILTFYVMLTTVTDVKRGMFWRLLVGTLVWVIAQ
FLGASGYMSVTLGFLVGIVGWLYIIGELYMGDAGRRNAACGNEDVQMAFFANRLIITIGF
SIYHIGYFIEHLGGGVNISSLNVIYNLGDILNKIIFGMIIYSAASQDTKKRGL*
>HOT229_2_0500m_rep_c255971_2	# 2314 # 3015 # -1 # ID=255971_2;partial=00;start_type=ATG;rbs_motif=GGA/GAG/AGG;rbs_spacer=5-10bp;gc_cont=0.356
MNKLLLPQDVVGGSFWLISVAMIGTAIFFFLERGRLSDKWGTAMNIVGVIALMSSIHYFY
AKNLWILNGQAPTALRYIDWILTFPLTILTFYVMLRSVTDVKRGMFWRLIVGTLVWVIAQ
LLGAYGYMSVTLGFLVGIVGWLYIIGELYMGDAGRSNATCNNESVQMAFFANRLIITIGF
SIYHIGYFIEHLAGGANINSLNIIYNLADILNKIIFGMIIYSAALQDTRKKEA*
>HOT229_2_0500m_rep_c308979_1	# 624 # 1322 # 1 # ID=308979_1;partial=00;start_type=ATG;rbs_motif=GGA/GAG/AGG;rbs_spacer=5-10bp;gc_cont=0.358
MNKLLLPQDVVGGSFWLISVAMIGAAIFFFLERGRLSNRWGTAMNLVGVIALMSSIHYFY
AKNLWVLNGQAPTALRYIDWILTFPLTILTFYVMLKSVTDVKRGMFWRLLVGTLVWVIAQ
LLGAYGYMSVTLGFLVGIVGWLYIIGELYMGDAGRKNASCNNESVQMAFFANRLIITIGF
SIYHIGYFIEHLAGGANINSLNIIYNLADILNKIIFGMIIYSAALEDTRKGT*
>HOT229_2_0500m_rep_c389977_1	# 178 # 678 # -1 # ID=389977_1;partial=00;start_type=TTG;rbs_motif=None;rbs_spacer=None;gc_cont=0.355
MNGQAPTALRYIDWILTFPLTILTFNVMLRSVTDVKRGMFWRLLVGTLVWVIAQLLGAYG
YMSVTLGFLVGIVGWLYIIGELYMGDAGRSNASCNNESVQMAFFANRLIITIGFSIYHIG
YFIEHLAGGANINSLNIIYNLADVLNKIIFGMIIYSAALEDTKKGT*
>HOT229_2_0500m_rep_c398232_1	# 728 # 1429 # -1 # ID=398232_1;partial=00;start_type=ATG;rbs_motif=None;rbs_spacer=None;gc_cont=0.377
MNKLLLPQDVVGGSFWLISVAMIGAAIFFFLERDRLSKRWGTAMNLVGVIALMSSIHYLY
AKNLWVLNGQAPTALRYIDRILTFPLTILTFYVMLRSVTDVKRGMFWRLLVGTLVWVIAQ
LLGAYGYLSVTLGFLVGIVGWLYIIGELYMGDAGRSNATCNNESVQMAFFANRLIITIGF
SIYHIGYFIEHLAGGANINSLNIIYNLADILNKIIFGMIIYSAALQDTRKERA*
>HOT229_2_0500m_rep_c400389_1	# 217 # 930 # 1 # ID=400389_1;partial=00;start_type=ATG;rbs_motif=GGA/GAG/AGG;rbs_spacer=5-10bp;gc_cont=0.366
MNKLLLPQDVVGGSFWLISVAMIGAAIFFFLERGRLSNRWGTVMNLVGVIALMSSIHYLY
AKDLWVLNGQAPTALRYIDWIITFPLTILTFYVMLRSVTDVKRGMFWRLLVGTLVWVIAQ
LLGAYGYMSVTLGFLVGIVGWLYIIGELYMGDAGRSNATCNNESVQMAFFANRLIITIGF
SIYHIGYFIEHLAGGANINSLNIVYNLADILNKIIIGMIIYSAALQDTRKRDSTNEV*
>HOT229_2_0500m_rep_c422501_1	# 43 # 312 # 1 # ID=422501_1;partial=00;start_type=ATG;rbs_motif=GGAG/GAGG;rbs_spacer=5-10bp;gc_cont=0.322
MGDAGRKNASCNNESVQMAFFANRLIITIGFSIYHIGYFIEHLAGGANINSLNIIYNLAD
VLNKIIFGMIIYSAALQDTRKESTWFKEG*
>HOT229_2_0500m_rep_c449786_1	# 526 # 1239 # 1 # ID=449786_1;partial=00;start_type=ATG;rbs_motif=GGA/GAG/AGG;rbs_spacer=5-10bp;gc_cont=0.354
MNKLLLPQDIVGGSFWLISVAMIGAAIFFFLERGRLSQRWGTAMNLVGVIALMSAIHYFY
AKNLWILNGQAPTALRYIDWILTFPLTILTFYEMLRSVSDVKRGMFWRLLVGTLVWVIAQ
LLGAYGYMSVTLGFLVGIVGWLYIIGELYMGDAGRNNASCNNESVQMAFFANRLIITIGF
SIYHIGYFIEHLAGGANINSLNIIYNLADILNKIIFGMIIYSAALQDTRKGDSIKEG*
>HOT229_2_0500m_rep_c450631_1	# 55 # 306 # 1 # ID=450631_1;partial=00;start_type=ATG;rbs_motif=None;rbs_spacer=None;gc_cont=0.321
MGDAGRRNAACGNEQVQMAFFANRLIITIGFSIYHIGYFIEHLAGGANINSLNIIYNLAD
ILNKIIFGMIIYSAALQDTKKEA*
>HOT229_2_0500m_rep_c458874_2	# 1103 # 1870 # -1 # ID=458874_2;partial=00;start_type=ATG;rbs_motif=None;rbs_spacer=None;gc_cont=0.352
MNKLKTFALAFVIFVSLSRTANAEAVLLAPDDFVGITFWVIAMGMLAATAFFFIERSSVP
SAWKTSVTVAGLITGIAFINYIYMRGVWVQTGDTPTVYRYVDWLITVPLQMIEFYLILSA
VRKVSSGIFWRLLIGSLIMIIGGYLGEAEYISRMLGFVIGMAGWIYILYEIFSGEAGRSV
AKSGNKPFVTAFSSLRMIVCVGWAIYPLGYIFGYLSDSVDGESLNVIYNLADFINKIAFG
LIIWAAAINSGGRAK*
>HOT229_2_0500m_rep_c485272_1	# 52 # 750 # 1 # ID=485272_1;partial=00;start_type=ATG;rbs_motif=GGA/GAG/AGG;rbs_spacer=5-10bp;gc_cont=0.342
MNKLLFPQDVVGGSFWLISVAMIGAAIFFFLERSRLSKRWNTVMTLVGVIALMSSIHYFY
AKNLWVLNGQAPIAIRYIDWTLTFPLQILTFYVMLSTVTEVKRGMFWRLLVGTLVWVIAQ
FLGASGYMSVTLGFLVGIVGWLYIIGELYMGDAGRRNAACGNEQVQMAFFANRLIITIGF
SIYHIGYFIEHLAGGVNLNSLNVIYNLADILNKIIFGMIIYGAALNDTKKAT*
>HOT229_2_0500m_rep_c537231_1	# 70 # 768 # -1 # ID=537231_1;partial=00;start_type=ATG;rbs_motif=None;rbs_spacer=None;gc_cont=0.379
MNKLLLPLDVVGGSFWLISVAMIGAAIFFFLERGRLSSRWGTAMNLVGVIALMSSIHYFY
AKNLWVLNGQAPTALRYIDWILTFPLTILTFYVMLRSVPDVKRGMFWRLLVGTLVWVIAQ
LLGAYGYMSVTLGFLVGIVGWLYIIGELYMGDAGRKNASCNNESVQMAFFANRLIITIGF
SIYHIGYFIEHLAGGANINSLNIIYNLADILNKIIFGMIIYGAALNDTKKAT*
>HOT229_2_0500m_rep_c590876_1	# 17 # 367 # 1 # ID=590876_1;partial=00;start_type=ATG;rbs_motif=None;rbs_spacer=None;gc_cont=0.359
MLIGGYLGETEAIPRSLGFVIGMTGWIYILYEIFSGEAGRAAAKSGNKPFVTAFNALRMI
VTVGWAIYPLGYIFGYLTGGVDANSLNVIYNLADFINKIAFGLVIWAAAVSGGRVR*
>HOT229_3_0500m_rep_c50819_14	# 16335 # 17036 # -1 # ID=50819_14;partial=00;start_type=ATG;rbs_motif=GGA/GAG/AGG;rbs_spacer=5-10bp;gc_cont=0.385
MNKLLLPQDVVGGSFWLISVAMIGAAIFFFLERGRLSDKWATAMSLVGVIALMSSIHYFY
AKNLWVLNAQAPTALRYIDWILTFPLTILTFYVMLRSVTDVKRGMFWRLLVGTLVWVIAQ
LLGAYGYMSVTLGFLVGIVGWLYIIGELYMGDAGSKNASCNNESVQMAFFANRLIITIGF
SIYHIGYFIEHLAGGANINSLNIIYNLADILNKIIFGMIIYSAALQDTRKERA*
>HOT229_3_0500m_rep_c86160_2	# 1187 # 1900 # 1 # ID=86160_2;partial=00;start_type=ATG;rbs_motif=GGA/GAG/AGG;rbs_spacer=5-10bp;gc_cont=0.356
MNKLLLPQDVVGGSFWLISVAMIGAAIFFFLERGRLSNRWSTVMNLVGVIALMSSIHYLY
AKDLWILNGKAPIALRYIDWILTFPLTILTFYVMLRSVTDVKRGMFWRLLVGTLVWVIAQ
LLGAYGYMSVTLGFLVGIVGWLYIIGELYMGDAGRNNATCNNESVQMAFFANRLIITIGF
SIYHIGYFIEHLAGGANINSLNIIYNLADILNKIIFGMIIYSAALQDTRKGDSIKEG*
>HOT229_3_0500m_rep_c101709_5	# 4563 # 5261 # -1 # ID=101709_5;partial=00;start_type=ATG;rbs_motif=GGA/GAG/AGG;rbs_spacer=5-10bp;gc_cont=0.369
MNKLLLPQDVVGGSFWLISVAMIGAAIFFFLERGRLSDRWGTAMNLVGVIALMSSIHYFY
AKNLWVLNGQAPTALRYIDWTLTFPLTILTFYVMLRSVTDVKRGMFWRLLVGTLVWVIAQ
LLGAYGYMSVTLGFLVGIVGWLYIIGELYMGDAETKNASCNNESVQMAFFANRLIITIGF
SIYHIGYFIEHLAGGANINSLNIIYNLADILNKIIFGMIIYSAALQDTKREA*
>HOT229_3_0500m_rep_c123922_2	# 1707 # 2423 # -1 # ID=123922_2;partial=00;start_type=ATG;rbs_motif=GGA/GAG/AGG;rbs_spacer=5-10bp;gc_cont=0.368
MNKLLLPQDVVGGSFWLISVAMIGAAIFFFLERGRLSNRWGTAMNLVGVIALMSSIHYFY
AKNLWVLNGQAPTALRYIDWILTFPLTILTFYVMLRSVTDVKRGMFWRLLVGTLVWVIAQ
LLGAYGYMSVTLGFLVGIVGWLYIIGELYMGDAGRNNASCNNESVQMAFFANRLIITIGF
SIYHIGYFIEHLAGGANINSLNIIYNFADILNKIIFGMIIYSAALQDTRKERAWIKEG*
>HOT229_3_0500m_rep_c135097_5	# 2554 # 3324 # -1 # ID=135097_5;partial=00;start_type=ATG;rbs_motif=GGA/GAG/AGG;rbs_spacer=5-10bp;gc_cont=0.367
MDKVKIIVIALVTLIGISSSAYAEVALLQPDDFVGFTFWLVSIACLATTAFFFLEYGSVA
PAWKTSIAVAGIVTGIAFIHSMYMRNIWVGTGDSPTVYRYIEWLITLPLLATEFYLILST
VRKVSSIIFWKLLIGTLVMVLGGYAGEAGYISSFLGFVIWMVGWLFILYEIFAGEAGKLC
ARSANKAMVKAFETMRMILTIGWAIYPLGYVFGYLTGGVDSNTLNVIYNLADFINKIAFG
LVIWVAATANTSGSRR*
>HOT229_3_0500m_rep_c135255_5	# 4605 # 5318 # -1 # ID=135255_5;partial=00;start_type=ATG;rbs_motif=GGA/GAG/AGG;rbs_spacer=5-10bp;gc_cont=0.360
MKKVLLPKDVVGGSFWLISVAMIGAAIFFFLERGRLLDKWATAMNLVGVIALMSSIHYFY
AKNLWVLNGQAPTALRYIDWILTFPLTILTFYVMLRSVTDVKRGMFWRLLVGTLVWVIAQ
LLGAYGYMSATLGFLVGIVGWLYIIGELYMGDAGRNNASCNNESVQMAFFANRLIITIGF
SIYHIGYFIEHLAGGANINSLNIIYNLADILNKIIFGMIIYSAALQDTRKRNSTNEV*
>HOT229_3_0500m_rep_c142680_5	# 2965 # 3729 # -1 # ID=142680_5;partial=00;start_type=ATG;rbs_motif=AGxAG;rbs_spacer=5-10bp;gc_cont=0.348
MNKLKILALVLLVLVGTSNAANAETVLLASDDFVGISFWIISMGMLAATAFFFLERSSIV
VAWRPSVTVAGIITGVAFVNYVYMRGVWVQTGDALIVYRYIDWLITVPLQMIEFYLILSA
VRKISSRMFWRLLIGSLVMIIGGYLGETEAIPRFLGFIIGMAGWIYILYEIFSGEAGRVA
AKSGNKPFVTAFSALRMIVTVGWVIYPLGYIFGYLNGGVDNNSLNVIYNLADFINKIAFG
LVIWVAAVSGGRVK*
>HOT229_3_0500m_rep_c148496_1	# 1198 # 1908 # -1 # ID=148496_1;partial=00;start_type=ATG;rbs_motif=None;rbs_spacer=None;gc_cont=0.360
MNKLLFPQDVVGGSFWLISIAMIGAAIFFFLERGRLSKKWNTVMTLIGVIALMSSIHYFY
AKNLWVMNGQAPIAIRYIDWTLTFPLQILTFYVMLTAVTDVKRGMFWRLLVGTLVWVIAQ
FLGASGYMSVTLGFLVGIVGWLYIIGELYMGDAGRRNAACGNEHVQMAFFANRLIITIGF
SIYHIGYFIEHLGGGVNISSLNVIYNLGDILNKIIFGMIIYGAASQDTKMKGLKGL*
>HOT229_3_0500m_rep_c156563_3	# 3651 # 4355 # 1 # ID=156563_3;partial=00;start_type=ATG;rbs_motif=GGA/GAG/AGG;rbs_spacer=5-10bp;gc_cont=0.352
MNKLLFPQDVVGGSFWLISLAMIGAAIFFFLERGRLSKKWNTVMTLIGVIALMSSIHYFY
AKNLWVMNGQAPIALRYIDWTLTFPLQILTFYVMLISVTDVKRGMFWRLLVGTLVWVIAQ
FLGASGYMSVTLGFLVGLVGWLYIIGELYMGDAGRKNAACGNEHVQMAFFANRLIVTIGF
SIYHIGYFIEHLGGGVNINSLNVIYNLGDILNKIIFGMIIYSAASQDSKNKGGL*
>HOT229_3_0500m_rep_c158474_3	# 2335 # 3036 # 1 # ID=158474_3;partial=00;start_type=ATG;rbs_motif=GGA/GAG/AGG;rbs_spacer=5-10bp;gc_cont=0.332
MNKLLFPQDVVGGSFWLISVAMIGAAIFFFLERGRLSKRWNTVMTLVGVIALMSSIHYFY
AKNLWVLNGQAPIAIRYIDWTLTFPLQILTFYVMLSTVTEVKRGMFWRLLVGTLVWVIAQ
FLGASGYMSVTLGFLVGIVGWLYIIGELYMGDAGRRNAACGNEQVQIAFFANRLIVTIGF
SIYHIGYFIEHLGGGVNISSLNVIYNLGDILNKIIFGMIIYSAASQDTKKGGL*
>HOT229_3_0500m_rep_c159923_1	# 950 # 1453 # -1 # ID=159923_1;partial=00;start_type=ATG;rbs_motif=None;rbs_spacer=None;gc_cont=0.383
MNGQAPIAIRYIDWTLTFPLQILTFYVLLTAVTDVKRGMFWRLLVGTLVWVIAQFLGASG
YMSVTLGFLVGIVGWLYIIGELYMGDAGRRNAACGNEHVQMAFFANRLIITIGFSIYHIG
YFIEHLGGGINISSLNVIYNLGDILNKIIFGMIIYSAASQDTKKRGL*
>HOT229_3_0500m_rep_c173722_5	# 3257 # 4027 # -1 # ID=173722_5;partial=00;start_type=ATG;rbs_motif=GGA/GAG/AGG;rbs_spacer=5-10bp;gc_cont=0.368
MGKLKIIVIALVALIGISSNAYAEVAFLQPDDFVGFTFWLVSIACLASTAFFFLEHGSVA
PAWKISIAVAGIVTGIAFIQSMYMRNIWVETGDSPTVYRYIDWLITMPLLATQFYLILST
VRKVSSIIFWKLLIGTLVMVLGGYAGEANHISPFLGFVIWMVGWLYILYEIFAGEAGKLC
EKSANEAMVRAFETMRMILTIGWAIYPLGYVFGYLTGGVDSNTLNVIYNFADFINKMAFG
LVIWVAETANTSGSRR*
>HOT229_3_0500m_rep_c176666_6	# 3857 # 4555 # -1 # ID=176666_6;partial=00;start_type=ATG;rbs_motif=None;rbs_spacer=None;gc_cont=0.382
MNKLLLPQDVVGGSFWLISVAMIGAAIFFFLERGRLSDRWATAMNLVGVIALMSSIHYLY
AKNLWILNGQAPTALRYIDWILTFPLTILTFYVMLRSVTDVKRGMFWRLLVGTLVWVIAQ
LLGAYGYMSVTLAFLVGIVGWLYIIGELYMGDAGRINASCNNENVQMAFFANRLIITIGF
SIYHIGYFIEHLAGGANINSLNIIYNLADILNKIIFGMIIYSAALNDTKKAT*
>HOT229_3_0500m_rep_c177312_5	# 2991 # 3281 # -1 # ID=177312_5;partial=00;start_type=ATG;rbs_motif=None;rbs_spacer=None;gc_cont=0.354
MAGWIYILYEIFSGEAGELITRSSNKALVVAFETMRMIVTIGWAIYPLGYVFGYLTGGVD
SNTLNVIYNLADFINKIAFGLVIWVAATANTSGSRR*
>HOT229_3_0500m_rep_c186316_4	# 2073 # 2837 # -1 # ID=186316_4;partial=00;start_type=ATG;rbs_motif=AGxAG;rbs_spacer=5-10bp;gc_cont=0.369
MNKFKTLAFVLLSLVGMSNAANAETVLLASDDFVGISFWIISMGMLAATAFFFLERGSVA
IAWRPSVTVAGIITGVAFVHYIYMRGVWVQTGDTPTVYRYIDWLITVPLQMIEFYLILSA
VRKVSSGMFWRLLIGSLVMLIGGYLGETEAVPRAVGFVVGMAGWIYILYEIFSGEAGRAA
AKSGNKPFVTAFSALRMIVTVGWIIYPLGYIFGYLNGGVDNSSLNVIYNLADFINKIAFG
LVIWAAAVSGGRVK*
>HOT229_3_0500m_rep_c189748_2	# 1381 # 2151 # 1 # ID=189748_2;partial=00;start_type=ATG;rbs_motif=GGA/GAG/AGG;rbs_spacer=5-10bp;gc_cont=0.364
MGKVKIIVIALVALIGISSSAYAEVALLQPDDFVGFTFWLVSIACLAATIFFFLERGSVA
SGWKVSITVAGLVTGIAFIHLMYLRSVWVTTGDCPIIYRYIDWLITMPLLALQFYFILSA
VRKVSSVIFWKLLIATLVMVCGGYAGEAGYILPFLGFIIWMVAWMYILYEIFAGEPGKLV
ARSTNSALITTFETMRMIVTIGWAIYPLGYVFGYLTGGVDSDTLNVIYNFADFINKIAFG
LVIWVAATANTSGSRR*
>HOT229_3_0500m_rep_c204780_1	# 542 # 1240 # -1 # ID=204780_1;partial=00;start_type=ATG;rbs_motif=GGA/GAG/AGG;rbs_spacer=5-10bp;gc_cont=0.368
MNKLLLPQDVVGGSFWLISVAMIGAAIFFFLERGRLSNRWATAMNLVGVIALMSSIHYFY
AKNLWILNGQAPTALRYIDWILTFPLTILTFYVMLRSVTDVKRGMGGRGRGVALVWVIAQ
LLGAYGYMSVTLGFLVGIVGWLYIIGELYMVDAGRSNSTCNNESVQMAFFANRLIITIGF
SIYHIGYFIEHLAGGANINSLNIIYNLADILNKIIFGMIIYSAALQDTKKEA*
>HOT229_3_0500m_rep_c225331_1	# 424 # 1188 # 1 # ID=225331_1;partial=00;start_type=ATG;rbs_motif=AGxAG;rbs_spacer=5-10bp;gc_cont=0.354
MNKLKTLALVLLVLVGISSTANAETVLLASDDFVGISFWIISMGMLAATAFFFLERSSIA
VAWRSSVTVAGIITGVAFVNYIYMRGAWVQTGEASTVYRYIDWLITIPLQMIEFYLILSV
VRKVSSRMFWRLLIGSLVMVIGGYLGETEAIPRFLGFIIGMAGWIYILYEIFSGEAGRVA
AKSGNKPFVTAFNALRMIVTVGWAIYPLGYIFGYLTGGVDANSLNVIYNLADFINKIAFG
LIIWAVAVSGGRFK*
>HOT229_3_0500m_rep_c238562_1	# 375 # 1076 # -1 # ID=238562_1;partial=00;start_type=ATG;rbs_motif=GGA/GAG/AGG;rbs_spacer=5-10bp;gc_cont=0.362
MNKLLLPQDVVGGSFWLISVAMIGAAIFFFLERGRLSDKWGTAMTLVGVIALMSSIHYFY
AKNLWILNGQAPTALRYIDWILTFPLIILTFYVMLRSVTDVKRGMFWRLLVGTLVWVIAQ
LLGAYGYMSVTLGFLVGIVGWLYIIGELYMGDAGRNNASCNNESVQMAFFANRLIITIGF
SIYHIGYFIEHLAGGANINSLNIIYNLADILNKIIFGMIIYSAALQDTRKEGA*
>HOT229_3_0500m_rep_c244501_1	# 212 # 910 # 1 # ID=244501_1;partial=00;start_type=ATG;rbs_motif=GGA/GAG/AGG;rbs_spacer=5-10bp;gc_cont=0.378
MNKLLLPQDVVGGSFWLISVAMIGAAIFFFLERGRLSNRWGTAMNLVGVIALMSSIHYFY
AKNLWVLNGQAPTALRYIDWILTFPLTILTFYVMLKSVTDVKRGMFWRLLVGTLVWVIAQ
LLGAYGYMSVTLGFLVGIVGWLYIIGELYMGDAGRMNASCNNENVQMAFFANRLIITIGF
SIYHIGYFIEHLAGGVNLNSLNVIYNLADILNKIIFGMIIYGAALNDTRKAT*
>HOT229_3_0500m_rep_c248890_1	# 255 # 1025 # -1 # ID=248890_1;partial=00;start_type=ATG;rbs_motif=GGAG/GAGG;rbs_spacer=5-10bp;gc_cont=0.368
MNKVKIILLALVALFGITSSVHAEVAVLQPDDFVGFTFWLTSIACLASTAFFFLEHGSVA
PAWKVPIAVAGIVTGVAFIHSMYMENIWIGTGDSPTIYRYVDWLITMPLLATEFYLILST
VRKVSSIIFWKLLIGTVVIVLGGYAGEAGYISPFLGFIIWMAGWLYILYEIFAGEAGKLC
AKSANIAMVKAFETMRMILTIGWAIYPLGYVFGYLTGGVDSNTLNVIYNLGDFINKIAFG
LVIWVAATANTNVSRR*
>HOT229_3_0500m_rep_c266948_2	# 776 # 1549 # -1 # ID=266948_2;partial=00;start_type=ATG;rbs_motif=GGA/GAG/AGG;rbs_spacer=5-10bp;gc_cont=0.350
MKNSKIFVLVIIALVGLSFAANAETMFLASDDLVGITFWLISMGMLAATAFFFMERGSVS
ASWRTSITVAGLITGIAFINYMYMRGIWVQTGDAKTLYRYVDWLITIPLQMVEFYLILAA
IRKVPSGIFWRLLIGSLVMVIGGYLGEAGYLPSPMLGFIIAMAGWIYLLYEIFSGEAGKA
AAKSGNKAFINAFSALRMIVTVGWSIYPLGYVFGYLIGSIDINSLNVIYNLVDFVNKIAF
GLVIWSVAMSSTGARSK*
>HOT229_3_0500m_rep_c272595_1	# 13 # 783 # 1 # ID=272595_1;partial=00;start_type=ATG;rbs_motif=GGA/GAG/AGG;rbs_spacer=5-10bp;gc_cont=0.361
MGKVKIIVIALVALIGISSSAYAEVTLLQPDDFVGFTFWLVSIACLATTAFFFLEYGSIA
PTWKVSIAVAGIVTGIAFIHTMYMKNVWVATGDSSTIYRYIDWLITMPLLATEFYLILST
VRKVSSIIFWKLLIGTLVMVLGGYAGEAGYISPFLGFVIWMVGWLYILYEIFVGEAGQLC
AKSANIAMVKAFEIMRMILTIGWAIYPLGYVFGYLTGGVDSNTLNVIYNLADFINKIAFG
LVIWVAATANTIGSRR*
>HOT229_3_0500m_rep_c273232_2	# 2121 # 2885 # 1 # ID=273232_2;partial=00;start_type=ATG;rbs_motif=None;rbs_spacer=None;gc_cont=0.356
MNKLKTLALVLLALVGISNTANAEIVLLASDDFVGISFWIISMGMLAATAFFFLERGSIA
VAWRPSVTVAGIITGVAFVNYLYMRGVWVQTGDTPTVYRYIDWLITVPLQMIEFYLILSV
VRKVSSKMFWRLLIGSLVMLIGGYLGETEAIPRSLGFVIGMTGWIYILYEIFSGEAGRIA
AKSGNKPFVSAFNALRMIVTVGWAIYPLGYIFGYLTGGVDVNVLNVIYNLADFINKIAFG
LIIWAAAVSSGRTK*
>HOT229_3_0500m_rep_c336111_1	# 457 # 1158 # -1 # ID=336111_1;partial=00;start_type=ATG;rbs_motif=None;rbs_spacer=None;gc_cont=0.355
MNKLLLPQDVVGGSFWLISVAMIGAAIFFFLERGRLSKRWGTAMNLVGVIALMSSIHYFY
AKNLWILNGQAPTALRYIDWILTFPLTILTFYVMLRSVTDIKRGMFWRLLVGTLVWVIAQ
LLGAYGYMSVTLGFLVGIVGWLYIIGELYMGDAGRSNASCNNESVQMAFFANRLIITIGF
SIYHIGYFIEHLAGGANINSLNIIYNLADILNKIIFGMIIYSAALQDTRKERA*
>HOT229_3_0500m_rep_c356107_1	# 1269 # 1967 # -1 # ID=356107_1;partial=00;start_type=ATG;rbs_motif=GGA/GAG/AGG;rbs_spacer=5-10bp;gc_cont=0.371
MNKLLLPQDVVGGSFWLISVAMIGAAIFFFLERGRLSNRWATAMNLVGVIALMSSIHYFY
AKNLWVLNGQAPTALRYIDWILTFPLTILTFYVMLRSVSDVKRGMFWRLLVGTLVWVIAQ
LLGAYGYMSVTLGFLVGIVGWLYIIGELYMGDAGRSNATCNNESVQMAFFANRLIITIGF
SIYHIGYFIEHLAGGANINSLNIIYNLADILNKIIFGMIIYSAALQDTKKEV*
>HOT229_3_0500m_rep_c357157_2	# 1896 # 2594 # -1 # ID=357157_2;partial=00;start_type=ATG;rbs_motif=None;rbs_spacer=None;gc_cont=0.353
MNKLLLPQDVVGGSFWLISVAMIGAAIFFFLERGRLSNRWGTAMNLVGVIALMSSIHYLY
AKNLWVLNGQAPTALRYIDWLLTFPLTILTFYVMLRSVTEVKRGMFWRLLVGTLVWVIAQ
LLGAYGYMSVTLGFLVGIVGWLYIIGELYMGDAGRINATCNNESVQMAFFANRLIITIGF
SIYHIGYFIEHLAGGANINSLNIIYNLADILNKIIFGMIIYSAALQDTKKEA*
>HOT229_3_0500m_rep_c360598_2	# 857 # 1627 # 1 # ID=360598_2;partial=00;start_type=ATG;rbs_motif=GGA/GAG/AGG;rbs_spacer=5-10bp;gc_cont=0.354
MNKVKTIFLAFAILIGISSSVHAEVALLQPDDFVGFTFWLVSMSCLAATVFFFLERGSVA
QGWKTSITVAGLVTGIAFMHSMYMRSVWVTTGDSSIIYKYIDWLITMPLLALQFYLILSA
VRKTSSTIFWKLLIATLVMVFGGYAGEAGYILPFLGFVIWMTGWIYILYEIFSGEAGKLV
EKSTNKAFVTAFETMRMIVTIGWAIYPLGYVFGYLTGGVDSNALNVIYNLADFINKIAFG
LVIWIAATANASGSRR*
>HOT229_3_0500m_rep_c387215_2	# 971 # 1672 # 1 # ID=387215_2;partial=00;start_type=ATG;rbs_motif=GGA/GAG/AGG;rbs_spacer=5-10bp;gc_cont=0.372
MNKLLLPQDIVGGSFWLISVAMIGAAIFFFLERGRLSNRWGTAMNLVGVIALMSSIHYFY
AKNLWVLNGQAPTALRYIDWILTFPLTILTFYVMLRSVTDVKRGMFWRLLVGTLVWVIAQ
LLGAYGYMSVTLGFLVGIVGWLYIIGELYMGDAGTKNASCNNESVQMAFFANRLIITIGF
SIYHIGYFIEHLAGGANINSLNIIYNLADILNKIIFGMIIYSAALQDTRKKEA*
>HOT229_3_0500m_rep_c388114_2	# 1021 # 1524 # -1 # ID=388114_2;partial=00;start_type=GTG;rbs_motif=None;rbs_spacer=None;gc_cont=0.363
MTTGDVPTAYRYVDWLITIPMQTIEFYLILAAVRKVSDSIFWRLLIASLIMLIGGYLGES
GYIQAFVGFIILIAGWIYILFELFSGDASKAASKGGNRPLSNAFAAMRMIVTIGWAIYPL
GYLLSHLSGGIDPSTLNIIYNLADLVNKLAFGLIIWTAAMKNTSSRR*
>HOT229_3_0500m_rep_c421575_2	# 968 # 1666 # -1 # ID=421575_2;partial=00;start_type=ATG;rbs_motif=GGA/GAG/AGG;rbs_spacer=5-10bp;gc_cont=0.376
MNKLLLPQDVVGGSFWLISVAMIGAAIFFFLERGRLSNRWGTAMNLVGVIALMSSIHYFY
AKNLWVLNGQAPTALRYIDWILTFPLTILTFYVMLKSVTDIKRGMFWRLLVGTLVWVIAQ
LLGAYGYMSVTLGFLVGIVGWLYIIGELYMGDAGRKNASCNNESVQMAFFANRLIITIGF
SIYHIGYFIEHLAGGANINSLNIIYNLADVLNKIIFGMIIYSAALEDTKKGT*
>HOT229_3_0500m_c480895_1	# 140 # 526 # 1 # ID=480895_1;partial=00;start_type=TTG;rbs_motif=None;rbs_spacer=None;gc_cont=0.589
MLDLALLAGLSGGNIVIAVVADLVMVLTGLFAAFGHNETAKWGWYAMACIAYLIVVWQLA
VNGRATAYGKGGKVGAFFASIAGFTLVLWTAYPVSSSATPNSDTWFLTLHRSSGVLQMAP
VSRPLVRR*
>HOT229_3_0500m_rep_c503180_1	# 475 # 1173 # 1 # ID=503180_1;partial=00;start_type=ATG;rbs_motif=GGA/GAG/AGG;rbs_spacer=5-10bp;gc_cont=0.356
MNKLLLPQDVVGGSFWLISVAMIGAAIFFFLERGRLSNRWGTVMNLVGVIALMSSIHYFY
AKNLWILNGQAPTALRYIDWILTFPLTILTFYVMLKSVTDVKRGMFWRLLVGTVVWVVAQ
LLGAYGYMSVTLGFLVGIVGWLYIIGELYMGDAGRKNASCSNENVQMAFFANRLIITIGF
SIYHIGYFIEHLAGGVNINSLNIIYNFADVLNKIIFGMIIYSAALNDTRKTT*
>HOT229_3_0500m_rep_c513376_1	# 44 # 694 # 1 # ID=513376_1;partial=00;start_type=ATG;rbs_motif=None;rbs_spacer=None;gc_cont=0.363
MIGAAIFFFLERGRLSHRWGTAMNLVGVIALMSSIHYFYAKNLWVLNGQAPTALRYIDWI
LTFPLTILTFYVMLRSVTDVKRGMFWRLLVGTLVWVIAQLLGAYGYMSVTLGFLVGIVGW
LYIIGELYMGDAGRNNATCNNESVQMAFFANRLIITIGFSIYHIGYFIEHLAGGANINSL
NIIYNLADILNKIIFGMIIYSAALQDTRKRDSIKEV*
>HOT229_3_0500m_rep_c542475_1	# 810 # 1580 # 1 # ID=542475_1;partial=00;start_type=ATG;rbs_motif=GGA/GAG/AGG;rbs_spacer=5-10bp;gc_cont=0.335
MKRLRLFVFATMTLLILPGTANANITLLSSDDLVGISFWVISMGLLAATAFFFFERGSVA
SNWRTALNVAGIVTGIAFINYLYMRNVYLSQGESPILYRYIDWIITMPLQMVQFYLILST
VRKVPKSVFWKLLIGTIVMVLGGYFGESEYIPAMAGFIIGIGGWIYILYEVFSGEAGRAV
MKSGNKPMVTAYGSMRKIITIGWALYPLGYIFGYLTGGIDVNSLNIIYNIADFINKIAFG
LVIWVAAMQNTAPRSR*
>HOT229_3_0500m_rep_c559958_1	# 125 # 826 # 1 # ID=559958_1;partial=00;start_type=ATG;rbs_motif=GGA/GAG/AGG;rbs_spacer=5-10bp;gc_cont=0.370
MNKLLLPQDVIGGSFWLISVAMLGAAIFFFLERGRLSKRWATAMNLVGVIALMSSVHYFY
AKNLWVLNGQAPTALRYIDWILTFPLTILTFYVMLRSVSDVKRGMFWRLLVGTLVWVIAQ
LLGAYGYMSVTLGFLVGIVGWLYIIGELYMGDAGRNNASCNNESVQMAFFANRLIITIGF
SIYHIGYFIEHLAGGANINSLNIIYNLADILNKIIFGMIIYSAALQDTRKERA*
>HOT229_3_0500m_rep_c567473_1	# 11 # 397 # 1 # ID=567473_1;partial=00;start_type=ATG;rbs_motif=None;rbs_spacer=None;gc_cont=0.341
MFWRLLVGTLVWVIAQLLGAYGYMSVTLGFLVGIVGWLYIIGELYMGDAGRKNASCGNES
VQMAFFANRLIITIGFSIYHIGYFIEHLAGGANINSLNIIYNLADVLNKIIFGMIIYSAA
LQDTRKEA*
>HOT229_3_0500m_rep_c577864_1	# 45 # 746 # -1 # ID=577864_1;partial=00;start_type=ATG;rbs_motif=GGA/GAG/AGG;rbs_spacer=5-10bp;gc_cont=0.370
MNKLLLPQDVVGGSFWLISVAMIGAAIFFFLERGRLLDKWGTAMNLVGVIALMSSIHYFY
AKNLWILNGQAPTALRYIDWILTFPLTILTFYVMLRSVTDVKRGMFWRLLVGTLVWVIAQ
LLGAYGYMSVTLGFLVGIVGWLYIIGELYMGDAGRSNASCNNESVQMAFFANRLIITIGF
SIYHIGYFIEHLAGGANINSLNIIYNLADILNKIIFGMIIYSAALQDTRKKGA*
>HOT229_3_0500m_rep_c628354_1	# 57 # 758 # 1 # ID=628354_1;partial=00;start_type=ATG;rbs_motif=GGA/GAG/AGG;rbs_spacer=5-10bp;gc_cont=0.355
MNKLLFPQDVVGGSFWLISVAMIGAAIFFFLERGRLSKRWNTVMTLVGVIALMSSIHYFY
AKNLWVLNGQAPIAIRYIDWTLTFPLQILTFYVMLTTVTDVKRGMFWRLLVGTLVWVIAQ
FLGASGYMSVTLGFLVGIVGWLYIIGELYMGDAGRKNAACGNENVQMAFFANRLIITIGF
SIYHIGYFIEHLGGGVNISSLNVIYNLGDILNKIIFGMIIYSAASQDTKKRGL*
>HOT231_1_0500m_rep_c71166_1	# 45 # 386 # 1 # ID=71166_1;partial=00;start_type=ATG;rbs_motif=AGGAG/GGAGG;rbs_spacer=11-12bp;gc_cont=0.351
MSVTLGFLVGIVGWLYIIGELYMGDAGRSNASCNNESVQMAFFANRLIITIGFSIYHIGY
FIEHLAGGANINSLNIIYNLADILNKIIFGMIIYNTTDSEFQGRTGAAWVALH*
>HOT232_1_0500m_rep_c56524_1	# 192 # 728 # 1 # ID=56524_1;partial=00;start_type=ATG;rbs_motif=GGA/GAG/AGG;rbs_spacer=5-10bp;gc_cont=0.406
MNKLLLPQDVVGGSFWLISVAMIGAAIFFFLERGRLSNRWGTAMNLVGVIALMSSIHYFY
AKNLWVLNGQAPTALRYIDWMLTFPLTILTFYVMLRSVTDVTRGMFWRLLVGTLVWVIAQ
LLGAYGYMSVTLGFLVGIVGWLYIIGELYMGDAGRKNAACGNEDVQMAFFANRLIITI*
>HOT232_1_0500m_rep_c67159_3	# 1632 # 2330 # -1 # ID=67159_3;partial=00;start_type=ATG;rbs_motif=None;rbs_spacer=None;gc_cont=0.372
MNKLLLPQDIVGGSIWLISVAMVGAAIFFFLERGRLSSRWSTAMNLVGVIALMSSIHYFY
AKNLWILNGQAPTALRYIDWILTFPLTILTFYVMLRSVSDVKRGMFWRLLVGTLVWVIAQ
LLGAYGYMSVTLGFLVGIVGWLYIIGELYMGDAGRSNATCNNESVQMAFFANRLIITIGF
SIYHIGYFIEHLAGGANINSLNIIYNLADILNKIIFGMIIYSAALQDTRKEA*
>HOT232_2_0500m_rep_c114047_2	# 1439 # 1642 # -1 # ID=114047_2;partial=00;start_type=ATG;rbs_motif=GGA/GAG/AGG;rbs_spacer=5-10bp;gc_cont=0.279
MAFFANRLIVTIGFSIYHIGYFIEHLGGGINISSLNVIYNLGDILNKIIFGMIIYSAASQ
DTKKRGL*
>HOT232_2_0500m_rep_c153355_2	# 2316 # 3017 # -1 # ID=153355_2;partial=00;start_type=ATG;rbs_motif=GGA/GAG/AGG;rbs_spacer=5-10bp;gc_cont=0.366
MNKLLLPQDVVGGSFWLISVAMIGAAIFFFLERGRLSNRWSTVMNLVGIIALMSSIHYFY
AKNLWVLNGQAPTALRYIDWILTFPLTILTFYVMLRSVTDVKRGMFWRLLVGTLVWVIAQ
LLGAYGYMSVTLGFLVGIVGWLYIIGELYMGDAGRNNASCNNESVQMAFFANRLIITIGF
SIYHIGYFIEHLAGGANINSLNIIYNLADILNKIIFGMIIYSAALQDTRKEKA*
>HOT232_2_0500m_rep_c194200_1	# 1344 # 2045 # -1 # ID=194200_1;partial=00;start_type=ATG;rbs_motif=GGA/GAG/AGG;rbs_spacer=5-10bp;gc_cont=0.363
MNKLLFPQDVVGGSFWLISLAMIGAAIFFFLERGRLSKKWNTVMTLIGVIALMSSIHYFY
AKNLWVMNGQAPIALRYIDWTLTFPLQILTFYVMLSTVTDVKRGMFWRLLVGTLVWVIAQ
FLGAAGYMSVTLGFLVGIVGWLYIIGELYMGDAGRRNAACGNEHVQMAFFANRLIITIGF
SIYHIGYFIEHLGGGVNISSLNVIYNLGDILNKIIFGMIIYGAASQDTKKRGL*
>HOT232_2_0500m_rep_c283823_1	# 9 # 329 # 1 # ID=283823_1;partial=00;start_type=ATG;rbs_motif=None;rbs_spacer=None;gc_cont=0.355
MSVTLGFLVGIVGWLYIIGELYKGDAGRRNAACGNEHVQMAFFANRLIITIGFSIYHIGY
FIEHLGGGVNISSLNVIYNLGDILNKIIFGMVIYSAASQDTKKRGL*
>HOT232_2_0500m_rep_c291663_2	# 1181 # 1882 # -1 # ID=291663_2;partial=00;start_type=ATG;rbs_motif=None;rbs_spacer=None;gc_cont=0.365
MNKLLLPQDVVGGSFWLISVAMIGAAIFFFLERGRLSNRWGTAMNLVGVIALMSSIHYLY
AKDLWVLNGQAPTALRYIDWIITFPLTILTFYVMLRSVTDVKRGMFWRLLAGTLVWVIAQ
LLGAYGYMSVTLGFLVGIVGWLYIIGELYMGDAGRSNASCNNENVQMAFFANRLIITIGF
SIYHIGYFIEHLAGGANINSLNIIYNLADILNKIIFGMIIYSAALQDTRKERA*
>HOT232_2_0500m_rep_c332306_2	# 1335 # 2033 # -1 # ID=332306_2;partial=00;start_type=ATG;rbs_motif=GGA/GAG/AGG;rbs_spacer=5-10bp;gc_cont=0.375
MNKLLLPQDVVGGSFWLISVAMIGAAIFFFLERGRLSNRWGTAMNLVGVIALMSSIHYFY
AKNLWVLNGQAPTALRYIDWILTFPLTILTFYVMLKSVTDVKRGMFWRLLVGTLVWVIAQ
LLGAYGYMSVTLAFLVGIVGWLYIIGELYMGDAGRKNASCNNESVQMAFFANRLIITIGF
SIYHIGYFIEHLAGGANINSLNIIYNLADVLNKIIFGMIIYSAALEDTKKGT*
>HOT232_2_0500m_rep_c338702_1	# 437 # 1135 # 1 # ID=338702_1;partial=00;start_type=ATG;rbs_motif=GGA/GAG/AGG;rbs_spacer=5-10bp;gc_cont=0.372
MNKLLLPQDVVGGSFWLISVAMMGAAIFFFLERGRLSNRWGTAMNLVGVIALMSSIHYLY
AKNLWVLNGQAPTALRYIDWILTFPLTILTFYVMLRSVTDVKRGMFWRLLVGTLVWVIAQ
LLGAYGYMSVTLGFLVGIVGWLYIIGELYMGDAGRKNASCNNESVQMAFFANRLIITIGF
SIYHIGYFIEHLAGGANINSLNIIYNLADILNKIIFGMIIYSAALEDTRKGT*
>HOT232_2_0500m_rep_c392883_1	# 106 # 819 # 1 # ID=392883_1;partial=00;start_type=ATG;rbs_motif=GGA/GAG/AGG;rbs_spacer=5-10bp;gc_cont=0.359
MNKLLLPQDVVGGSFWLISVAMIGAAIFFFLERGRLSNRWGTVMNLMGVIALMSSIHYFY
AKNLWVLNGQAPTALRYIEWILTFPLIILTFYVMLRSVTDVKRGMFWRLLVGTLVWVIAQ
LLGAYGYMSVTLGFLVGIVGWLYIIGELYMGDAGRNNATCNNESVQMAFFANRLIITIGF
SIYHIGYFIEHLAGGANINSLNIIYNLADILNKIIFGMIIYSAALQDTRKGDSIKEG*
>HOT232_2_0500m_rep_c826812_1	# 363 # 698 # -1 # ID=826812_1;partial=00;start_type=ATG;rbs_motif=None;rbs_spacer=None;gc_cont=0.327
MSGTLGFLVGIVGWLYIIGELYMGDAGRSNATCNNESVQMAFFANRLIITIGYSIYHIGY
FIEHLAGGANINSLNIIYNLADILNKIIFGMIIYSAALQDTRKERAGIKEG*
>HOT232_2_0500m_rep_c837570_1	# 35 # 454 # 1 # ID=837570_1;partial=00;start_type=ATG;rbs_motif=None;rbs_spacer=None;gc_cont=0.348
MLTAGTDVKRGMFWRVLVGTLVWVIAQFLGASGYMSVTLGFLVGIVGWLYIIGELYMGDA
GRRNATCNNENVQMAFFANRLIITIGFSIYHIGYFIEHLAGGANINSLNIIYNLADILNK
IIFGMIIYSAALQDTKKEA*
>HOT232_3_0500m_c65_2	# 624 # 1490 # -1 # ID=65_2;partial=00;start_type=ATG;rbs_motif=GGA/GAG/AGG;rbs_spacer=5-10bp;gc_cont=0.622
MVTSELASQFGSIENVVALSVDQYTSGSLILMVSYGAHFAFILFFLAMAWQLAPRYRIVP
ILSAVVMASAGLSLLREFMIWEQSYELVGGVYRPLADNTSFTNAFRYGNWTITVPILLTQ
LAIAFGLPRPELHKRAVRMIIPALLMIWTGLYGQFGETGDFLRLNIWGVISTVFFVWLII
EVRGVIARGVATSPPELKGWPKNIWWYFLATWGLYPIAYALPQLGFDGDIVVVRQLLFSI
ADISSKLLYGLILSRYVLRRSALEGYVPAAEALETSPLGAVVASKRGD*
>HOT232_3_0500m_rep_c115946_1	# 13 # 330 # 1 # ID=115946_1;partial=00;start_type=ATG;rbs_motif=None;rbs_spacer=None;gc_cont=0.343
MSVTLGFSLGIVGWLDLIGELYSGDAGRINASCNNESGQLAFFANRLIITIGFSIYHIGY
FIEHIAGGANINSLNIIYNLADILNKIIFGMIIYSAALEDTRKGT*
>HOT232_3_0500m_rep_c118896_1	# 185 # 955 # -1 # ID=118896_1;partial=00;start_type=ATG;rbs_motif=GGA/GAG/AGG;rbs_spacer=5-10bp;gc_cont=0.375
MGKVKIIVIALVVLIGIPSSAYAEIALLQPDDFVGFTFWLVSIACLATTAFFFLERGSVA
PAWKVSITVAGIVTGIAFIHSMYMRNIWVGTGDSPTVYRYIDWLITMPLLATEFYLILST
VRKVSSIIFWKLLIATLVMVLGGYAGEAGYISSFLGFVIWMAGWLYILYEIFAGEAGKLC
AKSVNIAMVKAFETMRMILTIGWAIYPLGYVFGYLTGGVDSNTLNAIYNLADFINKIAFG
LVIWVAATANTVGSRR*
>HOT232_3_0500m_rep_c203065_1	# 236 # 934 # -1 # ID=203065_1;partial=00;start_type=ATG;rbs_motif=GGA/GAG/AGG;rbs_spacer=5-10bp;gc_cont=0.369
MNKLLLPQDVVGGSFWLISVAMIGAAIFFFLERGRLSSRWGTVMNLVGVIALMSSIHYFY
AKNLWVLNGQAPTALRYIDWILTFPLTILTFYVMLSSVTDVKRGMFWRLLVGTLVWVIAQ
LLGAYGYMSVTLGFLVGIVGWLYIIGELYMGDAGTKNATCNNESVQMAFFANRLIITIGF
SIYHIGYFIEHLAGGANINSLNIIYNLADILNKIIFGMIIYSAALEDTKKGT*
>HOT232_3_0500m_rep_c252195_1	# 13 # 459 # 1 # ID=252195_1;partial=00;start_type=ATG;rbs_motif=None;rbs_spacer=None;gc_cont=0.345
MPLQMVVFYLILGAVRKVSSGMFWRLLIGSLAMVIGGYLGEAEIWPKMLGLVIWMAGWIY
ILYEIFSGEAGRTAAKSGNKPFVTAFNTLRMIVIVGWAIYPLGYIFGYLNGGIDNNSLNV
IYNLADFINKIAFGLVIWAAAVSGGRFR*
>HOT232_3_0500m_rep_c254187_3	# 2238 # 2951 # -1 # ID=254187_3;partial=00;start_type=ATG;rbs_motif=GGA/GAG/AGG;rbs_spacer=5-10bp;gc_cont=0.363
MNKLLLPQDVVGGSFWLISVAMIGAAIFFFLERGRLSSRWGTVMNLVGVIALMSSIHYFY
AKNLWVLNGQAPTALRYIDWILTFPLTILTFYVMLSSVTDVKRGMFWRLLVGTLVWVIAQ
LLGAYGYMSVTLGFLVGIVGWLYIIGELYMGDAGTKNATCNNESVQMAFFANRLIITIGF
SIYHIGYFIEHLAGGANINSLNIIYNLADILNKIIFGMIIYSAALQDTRKRDSTNEV*
>HOT232_3_0500m_rep_c271500_2	# 1794 # 2495 # -1 # ID=271500_2;partial=00;start_type=ATG;rbs_motif=GGA/GAG/AGG;rbs_spacer=5-10bp;gc_cont=0.359
MNKLLLPEDVVGGSFWLISVAMIGAAIFFFLERGRLSNRWATAMNLVGVIALMSSIHYFY
AKNLWVLNGQAPTALRYIDWILTFPLTILTFYVILKSVSVVKRGMFWRLLVGTLVWVIAQ
LLGAYGYMSVTLGFLVGIVGWLYIIVELYMGDAGRSNATCNNESVQMAFFANRLIITIGF
SIYHIGYFIEHLAGGANINSLNIIYNLADILNKIIFGMIIYSAALQDTRKKEA*
>HOT232_3_0500m_rep_c359918_1	# 499 # 1197 # -1 # ID=359918_1;partial=00;start_type=ATG;rbs_motif=GGA/GAG/AGG;rbs_spacer=5-10bp;gc_cont=0.375
MNKLLLPHDVVGGSFWLISVAMISAAIFFFLERGRLSSRWSTAMNLVGVIALMSSIHYFY
AKNLWILNGQAPTALRYIDWILTFPLTILTFYVMLRSVTDVKRGMFWRLLVGTLVWVIAQ
LLGAYGYMSVTLGFLVGIVGWLYIIGELYMGDAGRKNASCNNESVQMAFFANRLIITIGF
SIYHIGYFIEHLAGGANINSLNIIYNLADILNKIIFGMIIYSAALQDTRKEA*
>HOT232_3_0500m_rep_c366446_3	# 2436 # 3134 # -1 # ID=366446_3;partial=00;start_type=ATG;rbs_motif=AGxAG;rbs_spacer=3-4bp;gc_cont=0.368
MNKLLLPQDIVGGSFWLISVAMIGAAIFFFLERGRLSQRWGTAMNLVGVIALMSSIHYFY
AKNLWILNGQAPTALRYIDWILTFPLTILTFYVMLRSVTDVKRGMFWRLLVGTLIWVIAQ
LLGAYGYMSVTLGFLVGIVGWLYIIGELYMGDAGTTNASCNNESVQMAFFANRLIITIGF
SIYHIGYFIEHLAGGANINSLNIIYNLADILNKSIFGMIIYGAALNDTKKAT*
>HOT232_3_0500m_rep_c367855_1	# 176 # 877 # 1 # ID=367855_1;partial=00;start_type=ATG;rbs_motif=GGA/GAG/AGG;rbs_spacer=5-10bp;gc_cont=0.373
MNKLLLPQDVVGGSFWLISVAMIGAAIFFFLERGRLSNRWGTAMNLVGVIALMSSIHYFY
AKNLWILNGQAPTALRYIDWILTFPLIILTFYVMLRSVTDVKRGMFWRLLVGTLVWVIAQ
LLGAYGYMSVTLGFLVGIVGWLYIIGELYMGDAGRSNASCNNENVQMAFFANRLIITIGF
SIYHIGYFIEHLAGGANINSLNIIYNLADILNKIIFGMIIYSAALQDTRKERA*
>HOT232_3_0500m_rep_c383198_1	# 45 # 746 # -1 # ID=383198_1;partial=00;start_type=ATG;rbs_motif=GGA/GAG/AGG;rbs_spacer=5-10bp;gc_cont=0.369
MNKLLLPQDVVGGSFWLISVAMIGAAIFFFLERGRLSNRWGTAMNLVGVIALMSSIHYLY
AKNLWVLNGQAPTALRYIDWILTFPLTILTFYVMLRSVTDVKRGMFWRLLVGTLVWIIAQ
LLGSYGYMSATLGFLVGIVGWLYIIGELYMGDAGRMNASCNNESVQMAFFANRLIITIGF
SIYHIGYFIEHLAGGANIHSLNIIYNLADILNKIIFGMIIYSAALQDTRKEKS*
>HOT232_3_0500m_rep_c390556_1	# 492 # 1193 # -1 # ID=390556_1;partial=00;start_type=ATG;rbs_motif=GGA/GAG/AGG;rbs_spacer=5-10bp;gc_cont=0.379
MNKLLLPQDVVGGSFWLISVAMIGAAIFFFLERARLSNRWSTAMNLVGVIALMSSIHYLY
AKNLWVLNGQAPTALRYIDWILTFPLTILTFYVMLRSVADVKRGMFWRLLVGTLVWVIAQ
LLGAYGYMSVTLGFLVGIVGWLYIIGELYMGDAGRNNASCNNESVQMAFFANRLIITIGF
SIYHIGYFIEHLAGGANINSLNIIYNLADILNKIIFGMVIYSAALQDTRKKEA*
>HOT232_3_0500m_rep_c434621_2	# 831 # 1187 # -1 # ID=434621_2;partial=00;start_type=ATG;rbs_motif=None;rbs_spacer=None;gc_cont=0.367
MVCGGYAGEAGYILPVLGFIVWMGAWIYILYEIFAGEAGKLIARSTNRALITAFETMRMI
VTIGWAIYPLGYVFGYLTGGVDTNTLNVIYNLADFINKIAFGLIIWIAATSNTIGSRR*
>HOT232_3_0500m_rep_c442713_3	# 1629 # 1805 # -1 # ID=442713_3;partial=00;start_type=ATG;rbs_motif=None;rbs_spacer=None;gc_cont=0.367
MIVTVGWAIYPLGYIFGYLTGGVDANALNVIYNLADFINKIAFGLIIWAAAVSGGKFK*
>HOT232_3_0500m_rep_c459265_1	# 803 # 1504 # -1 # ID=459265_1;partial=00;start_type=ATG;rbs_motif=GGA/GAG/AGG;rbs_spacer=5-10bp;gc_cont=0.387
MNKLLLPQDVVGGSFWLISVAMIGAAIFFFLERGRLSNRWATAMNLVGVIALMSSIHYFY
AKNLWVLNGQAPTALRYIDWILTFPLTILTFYVMLRSVTDVKRGMFWRLLVGTLVWVIAQ
LLGAYGYMSVTLGFLVGIVGWLYIIGELYMGDAGRNNASCNNESVQMAFFANRLIITIGF
SIYHIGYFIEHLAGGANINSLNIIYNLADILNKIIFGMIIYSAALQDTRKERA*
>HOT232_3_0500m_rep_c461366_1	# 83 # 781 # -1 # ID=461366_1;partial=00;start_type=ATG;rbs_motif=GGA/GAG/AGG;rbs_spacer=5-10bp;gc_cont=0.345
MNKLLFPQDVVGGSFWLISIAMIGAAIFFFLERGRLSKRWNTVMTLVGVIALMSSIHYFY
AKNLWVMNGQAPIAIRYIDWTLTFPLQILTFYVMLSTVTDVKRGMFWRLLVGTLVWVIAQ
FLGASGYMSVTLGFLVGIVGWLYIIGELYMGDAGRRNAACGNEHVQMAFFANRLIITIGF
SIYHIGYFIEHLAGGANINSLNVIYNLADVLNKIIFGMIIYSAALEDTRKGS*
>HOT232_3_0500m_rep_c516694_1	# 1133 # 1831 # -1 # ID=516694_1;partial=00;start_type=ATG;rbs_motif=GGA/GAG/AGG;rbs_spacer=5-10bp;gc_cont=0.365
MNKLLLPQDVVGGSFWLISVAMIGAAIFFFLERARLSNRWGTVMNLVGVIALMSSIHYFY
AKNLWVLNGQAPTALRYIDWILTFPLTILTFYVMLKSVTDVKRGMFWRLLVGTLVWVIAQ
LLGAYGYMSVTLGFLVGIVGWLYIIGELYMGDAGRKNASCNNENVQMAFFANRLIITIGF
SIYHIGYFIEHLAGGVNLNSLNIIYNLADILNKIIFGMIIYSAALNDTRKTT*
>HOT232_3_0500m_rep_c524968_2	# 401 # 1171 # 1 # ID=524968_2;partial=00;start_type=ATG;rbs_motif=GGA/GAG/AGG;rbs_spacer=5-10bp;gc_cont=0.367
MGKVKIIAIALVALIGISSSAYAEVALLQPDDFVGFTFWLVSIACLATTAFFFLEHGSVT
RAWKASIAVAGIVTGIAFIHSMYMRNIWIGTGDSPTVYRYIDWLITMPLLATEFYLILST
VRKVSSIIFWKLLIGTLVMVLGGYAGEAGYISPFLGFILWMVGWLFILYEIFAGEAGKLC
AKSTNIAMVKAFETMRMILTIGWAIYPLGYVFGYLTGGIDSNTLNVIYNLADFLNKIAFG
LVIWVAAAANTSGLRR*
>HOT233_1_0500m_c6472_1	# 3 # 407 # 1 # ID=6472_1;partial=00;start_type=ATG;rbs_motif=None;rbs_spacer=None;gc_cont=0.348
MLVFGFLGETQKLGGSSIIWWILGMICWIYIIYEIFRGEAAMINKKSGNEAGQFAFQTLK
WIVTIGWAIYPIGYLYGLDETVIFGIKINNTAFSVELINIIYNLADLVNKMAFGIAIWMA
AVKDTKASERTFSI*
>HOT233_1_0500m_rep_c23298_3	# 2743 # 3444 # -1 # ID=23298_3;partial=00;start_type=ATG;rbs_motif=AGGA/GGAG/GAGG;rbs_spacer=11-12bp;gc_cont=0.332
MNKLLLPQDIVGGSFWLISVGMIGAAIFFFLERRRLSERWGTVMTLVGVIALMSSIHYFY
AKNLWVLNGQAPTQLRYIDWLLTFPLTILTFYVMLRSVSEVKRGMFWRLLVGTLVWVIAQ
LLGAYGYMSVTLGFLVGIVGWLYIIGELYMGDAGRANSSCNNESVQMAFFANRLIITIGF
SIYHIGYFIEHLAGGANINSLNVIYNLADFLNKIIFGMIIYSAAIQDTKKGAQ*
>HOT233_1_0500m_rep_c28604_2	# 652 # 1422 # -1 # ID=28604_2;partial=00;start_type=ATG;rbs_motif=GGAG/GAGG;rbs_spacer=5-10bp;gc_cont=0.370
MKTLKTLALALFALVGVTTAANAATTFLATDDFVGISFWLISMGMLAATAFFFMEQANVS
AQWRKSVNVAGLVTGIAFIHYMYMRAVWVETGETPTVYRYIDWLITVPLQLVEFYLILSA
VKKVDSGIFWRILIGSLVMLIGGYLGEAGFINATLGFVIGMAGWVYILYEIFSGEAGKVV
AKSGNKSLVTAFGALRMIVTVGWAIYPLGYIFGYLTGGIDANALNVIYNLADFVNKIAFG
VIIWSCAVANSGGRRA*
>HOT233_1_0500m_rep_c35784_2	# 605 # 1045 # -1 # ID=35784_2;partial=00;start_type=ATG;rbs_motif=TAA;rbs_spacer=14bp;gc_cont=0.376
MVEFYLILAAVGKANSGMFWRLLIGSLVMLIGGYLGEAGYINATLGFVIGMAGWIYILYE
IFSGEAGRAAAKSGNKALVTAFGAMRMIVTVGWAIYPLGYVFGYLTGGVDANSLNVIYNL
ADFINKIAFGLVIWAAAVSSVSRAKR*
>HOT233_1_0500m_rep_c36957_1	# 111 # 881 # 1 # ID=36957_1;partial=00;start_type=ATG;rbs_motif=GGAG/GAGG;rbs_spacer=5-10bp;gc_cont=0.389
MKKLKLFALAALALVGFSGAANAETVLLAQDDFVGISFWVISMGMLAATAFFFMERGSVA
AGWRTSVTVAGLITGIAFIHYMYMRDVWVLTGDSPTVYRYIDWLITVPLQMIEFYLILVA
VRKASSGIFWRLLIGSLVMLIGGYLGEAGYINATLGFVIGMAGWIYILYEIFSGEAGKAA
AKSGNKALVTAFGAMRMIVTVGWAIYPLGYIFGYLTGGVDADSLNVIYNLADFINKIAFG
LVIWAAAVSSAGARAR*
>HOT233_1_0500m_rep_c37287_1	# 110 # 880 # 1 # ID=37287_1;partial=00;start_type=ATG;rbs_motif=GGAGG;rbs_spacer=5-10bp;gc_cont=0.390
MRKLSLIALAAVAFLGITGSANAATPMLETGDFVGISFWLVSMGMIATTVFFFAERGTVA
ASWRTSISVAGLVTGVAFIHYMYMRDVWVTTGDTPTVYRYIDWLITVPLQMVEFYLILAA
VRKVPTSIFWKLLIGSLVMLIGGYLGEAGYIQPFVGFVIGMAGWIYILFEIFSGEAGTMA
AKTGNRAMTTAFSAMRIIVTIGWAIYPLGYVFGYLTGGVDANALNIIYNLADFINKIAFG
LVIWAAAMQNTRLSSR*
>HOT233_1_0500m_rep_c40101_1	# 115 # 846 # 1 # ID=40101_1;partial=00;start_type=ATG;rbs_motif=AGGAG;rbs_spacer=5-10bp;gc_cont=0.377
MKFLLTLAGVVALPAFAADLSTSDMTGMSFWIVTAAMLAATVFFFVERDRVHGKWKTSLS
VAGLVTGVAFWHYLYMRGVWADTGTSPTVYRYIDWLITVPLQIIEFYLILRVCTNVGSGL
FWKLLGASLVMLVCGFLGETGVASANVMGIVGVLAWLYIVYEIFSGEAGQLNASSGNAAA
QQAFGTIRLIVTVGWAIYPIGYWVGVGANADMGNANLIYNYADFINKIAFGLAIYVAAVS
DSE*
>HOT233_1_0500m_rep_c50846_2	# 679 # 1323 # -1 # ID=50846_2;partial=00;start_type=ATG;rbs_motif=None;rbs_spacer=None;gc_cont=0.383
MGMLAATAFFFMERNTVAPGWKTSVTVAGLVTGIAFIHYMYMRDVWVTTGDSPTVYRYID
WLITVPLQMIEFYLILVAVRKASSGIFWRLLIGSTVMLVGGYLGEAGYINSTLGFIIGMA
GWVYILYEIFSGESGKAAAKSGNKALVTAFGALRMIVTVGWAIYPLGYVFGYLTGGIDAE
SLNVIYNLADFINKIAFGLVIWAAAVSAGGRASR*
>HOT233_1_0500m_rep_c70149_1	# 52 # 582 # 1 # ID=70149_1;partial=00;start_type=ATG;rbs_motif=None;rbs_spacer=None;gc_cont=0.382
MYMRAVWVETGDTPTVYRYIDWLITVPLQMIEFYLILVAVRKANSGIFWRLLIGSLVMLI
GGYLGEAGYINATLGFVIGMAGWVYILYEIFSGEAGKAASKSGNKALVTAFGAMRMIVTV
GWAIYPLGYVFGYLTGGVDADSLNVVYNLADFINKIAFGLVIWAAATSSAGRRAKG*
>HOT233_1_0500m_rep_c75023_1	# 5 # 208 # -1 # ID=75023_1;partial=00;start_type=ATG;rbs_motif=GGAGG;rbs_spacer=5-10bp;gc_cont=0.338
MKKLGMIALAAIAFFGITSSANAATAYLATNDFVGITFWLVSMGMLAGAVFFFAGSNTIL
YFLTFFW*
>HOT233_1_0500m_rep_c81971_1	# 420 # 1190 # 1 # ID=81971_1;partial=00;start_type=ATG;rbs_motif=GGAGG;rbs_spacer=5-10bp;gc_cont=0.392
MKKLSMIALAALAFFGITSSANAATAMLATNDFVGITFWLVSMGMLAGAVFFFLERNTVA
ASWRTSVTVAGLIQVVAFVHYVYMRDIWVTTGETPTVYRYIDWLITVPMQIVEFYLILAA
IRKVPSSMFWRLLIASIVMLVGGYLGEAGYIQEFVGFIIGMAGWIYILFEIFSGEAGRAA
AKGGNKAVATAFGAMRMIVTIGWAIYPLGYVFGYLAGGIDSNTLNIIYNLADFVNKLAFG
LVIWAAAMQNTSLAKR*
>HOT233_1_0500m_rep_c117104_1	# 79 # 849 # -1 # ID=117104_1;partial=00;start_type=ATG;rbs_motif=GGAGG;rbs_spacer=5-10bp;gc_cont=0.383
MKKLGMIALAALAFIGITSSANAATAMLATDDFVGITFWLVSMGMLAGAVFFFLERNTVA
ASWRTSVTVAGLIQFVAFVHYVYMRDIWVNTGETPTVYRYIDWLITVPMQIVEFYLILAA
VRKVPTSMFWRLLIASIVMLVGGYLGEAGYIQEFVGFIIGMAGWIYILFEIFSGEAGRAA
AKGGNKAVATAFGAMRMIVTIGWAIYPLGYVFGYLAGGIDSNTLNIIYNLADFVNKLAFG
LVIWAAAMQSTSLSKR*
>HOT233_1_0500m_rep_c118420_1	# 174 # 356 # -1 # ID=118420_1;partial=00;start_type=ATG;rbs_motif=None;rbs_spacer=None;gc_cont=0.339
MRLIVLVGWAIYPLGYVFGLMMGSVDADTLNWIYNLADFINKILFGLIIWNAAAKDSATA
*
>HOT233_1_0500m_rep_c166742_1	# 61 # 351 # 1 # ID=166742_1;partial=00;start_type=ATG;rbs_motif=None;rbs_spacer=None;gc_cont=0.385
MAGWIYILYEIFSGEAGKAAAKSGNKALVTAFGAMRMIVTVGWAIYPLGYVFGYLTGGVD
ATSLNVVYNLADFINKIAFGLVIWAAATSSSGRRAK*
>HOT233_1_0500m_rep_c207589_2	# 563 # 754 # -1 # ID=207589_2;partial=00;start_type=ATG;rbs_motif=None;rbs_spacer=None;gc_cont=0.401
MRMIVTVGWAIYPLGYVFGYLTGGVDANSLNVVYNLADFINKIAFGLVIWAAAVSSGAGA
RAR*
>HOT233_1_0500m_rep_c233214_1	# 15 # 335 # 1 # ID=233214_1;partial=00;start_type=ATG;rbs_motif=None;rbs_spacer=None;gc_cont=0.293
MSVTLGFLVGIVGWLYIIGELYMGDTGRKNASCGNENVQMAFFANRLIITIGFSIYHIGY
FIEHLAGGANINSLNVIYNLADFLNKIIFGMIIYSAAIQDTKKGAQ*
>HOT233_1_0500m_rep_c234050_1	# 74 # 718 # -1 # ID=234050_1;partial=00;start_type=ATG;rbs_motif=None;rbs_spacer=None;gc_cont=0.389
MGMIATTVFFFAERGTVAASWRTSISVAGLVTGVAFIHYMYMRDVLISTGETPTVYRYID
WLITVPMQIVDFYLILAAVRKVPTSMFWRLLIASIVMLVGGYLGEAGYIQEFVGFIIGMA
GWIYILFEIFSGEAGRAAAKGGNKAVATCFGAMRMIVTIGWAIYPLGYVFGYLAGGIDSN
TLNIIYNLADFVNKLAFGLVIWAAAMQNTRLSSR*
>HOT233_1_0500m_rep_c255370_1	# 97 # 867 # -1 # ID=255370_1;partial=00;start_type=ATG;rbs_motif=GGAG/GAGG;rbs_spacer=5-10bp;gc_cont=0.363
MKTLKTLAFAAIALIGASTGANAAEAFLATDDFVGISFWLISMGMLAATAFFFMEQANVS
TQWRKSVNVAGLVTGIAFIHYMYMRAVWVETGDTPTVYRYIDWLITVPLQLIEFYLILAA
VKKVPTGIFWRILIGSLVMLVGGYLGEAGFINPMLGFIIGIAGWIYILYEIFSGEAGKAA
AKSGNKALVTAFSAMRMIVTIGWAIYPLGYVFGYLTGGVDANSLNVIYNLADFINKIAFG
LVIWAAAMQNTSARAR*
>HOT233_1_0500m_rep_c304621_1	# 369 # 563 # -1 # ID=304621_1;partial=00;start_type=ATG;rbs_motif=GGAG/GAGG;rbs_spacer=5-10bp;gc_cont=0.374
MKTLKTLALAMFALIGASTAANATTFLATDDFVGISFWLISMGMLAATAFFFMEQANVST
LWRL*
>HOT233_1_0500m_rep_c316928_1	# 7 # 195 # 1 # ID=316928_1;partial=00;start_type=ATG;rbs_motif=None;rbs_spacer=None;gc_cont=0.333
MRIIVTIGWAIYPLGYVFGYLTGGVDANALNIIYNLADFINKIAFGLVIWAAAMSNTRLA
SR*
>HOT233_1_0500m_rep_c320685_1	# 20 # 658 # 1 # ID=320685_1;partial=00;start_type=ATG;rbs_motif=None;rbs_spacer=None;gc_cont=0.355
MGMLAATAFFFMEQANVSVQWRKSVNVAGLVTGIAFIHYMYMRAVWVETGDTPTVYRYID
WLITVPLQLVEFYLILSAVRKVDTNIFWRILIGSLVMLIGGYLGEAGFINATLGFIIGMA
GWIYILYEIFSGEAGKVAAKSGNKSLVTAFGALRMIVTVGWAIYPLGYIFGYLTGGIDAN
SLNVIYNLADFVNKIAFGIIIWSCAVANSGRR*
>HOT233_1_0500m_c347257_1	# 9 # 179 # -1 # ID=347257_1;partial=00;start_type=ATG;rbs_motif=None;rbs_spacer=None;gc_cont=0.462
MVYPIAYLFPIFDGESETLETLRQVGYTFADITAKGLYGLMILWIAKARTEAEVTS*
>HOT233_1_0500m_rep_c448764_1	# 12 # 368 # -1 # ID=448764_1;partial=00;start_type=ATG;rbs_motif=None;rbs_spacer=None;gc_cont=0.392
MLIGGYLGEAGYINPTLGFIIGIAGWIYILYEVFSGEAGKAAAKSGSKALVTAFGAMRMI
VTVGWAIYPLGYVFGYLTGGVDANSLNVIYNLADFVNKIAFGVIIWSCAVANSGRSRA*
>HOT233_1_0500m_rep_c461786_1	# 8 # 229 # 1 # ID=461786_1;partial=00;start_type=ATG;rbs_motif=None;rbs_spacer=None;gc_cont=0.360
MIEFYLILIAAGLAVSPSVFWRLLFGTLVMLLGGYAGENGWISAPMGFVIGMAGWVFIVF
EILSNSSRNSSEV*
>HOT233_1_0500m_rep_c464179_1	# 226 # 666 # 1 # ID=464179_1;partial=00;start_type=ATG;rbs_motif=None;rbs_spacer=None;gc_cont=0.381
MVEFYLILAAVRKVPTSIFWKLLIGSLVMLIGGYLGEAGYIQPFVGFVIGMAGWIYILFE
IFSGEAGTAAAKSGNKAMSTAFSAMRNIVTIGWAIYPLGYVFGYLTGGVDANALNIIYNL
ADFVNKIAFGLVIWAAAMQNTRLSSR*
>HOT233_1_0500m_rep_c480230_1	# 94 # 612 # -1 # ID=480230_1;partial=00;start_type=ATG;rbs_motif=None;rbs_spacer=None;gc_cont=0.355
MRGVWVQTGESPTVYRYIDWLITVPLQMIEFYLILVAVRKANSGIFWRLLIGALVMLIGG
YLGEAGYINATLGFIIGMAGWIYILYEIFSGEAGKVAAKSGNKALVTAFGALRMIVTVGW
AIYPLGYIFGYLTGGIDGNALNVIYNLADFVNKIAFGLIIWSCAVSNSTRRA*
>HOT233_1_0500m_rep_c499703_1	# 99 # 308 # -1 # ID=499703_1;partial=00;start_type=ATG;rbs_motif=None;rbs_spacer=None;gc_cont=0.367
MTTAFSAMRIIVTIGWAIYPLGYVFGYLTGGVDANSLNVIYNLADFINKIAFGLVIWAAA
MQNTSARSR*
>HOT233_1_0500m_rep_c503107_1	# 187 # 315 # -1 # ID=503107_1;partial=00;start_type=ATG;rbs_motif=None;rbs_spacer=None;gc_cont=0.248
MMETVDINTLNWVYNLADFLNKIIFGMIIYSAAIQDTKKEAQ*
>HOT234_1_0500m_rep_c64681_1	# 931 # 1632 # 1 # ID=64681_1;partial=00;start_type=ATG;rbs_motif=GGA/GAG/AGG;rbs_spacer=5-10bp;gc_cont=0.365
MNKLLLPQDVVGGSFWLISVAMIGAAIFFFLERGRLSEKWGTVMNLVGVIALMSSIHYFY
AKNLWVLNGQAPTALRYIDWTLTFPLTILTFYVMLRSVTDVKRGMFWRLLVGTLIWVIAQ
LLGAYGYMSVTLGFLVGIVGWLYIIGELYMGDAGTKNASCNNESVQMAFFANRLIITIGF
SIYHIGYFIEHLAGGANINSLNIIYNLADILNKIIFGMIIYSAALQDTRKKGA*
>HOT234_1_0500m_rep_c67606_1	# 30 # 335 # 1 # ID=67606_1;partial=00;start_type=ATG;rbs_motif=None;rbs_spacer=None;gc_cont=0.353
MAGFIIGIGGWIYILYEVFSGEAGRAVMKSGNKPMVTAYGSMRKIITIGWALYPLGYIFG
YLTGGVDANSLNVIYNLADFINKIAFGLIIWAAAVSGGRFK*
>HOT234_1_0500m_rep_c110338_5	# 2950 # 3648 # -1 # ID=110338_5;partial=00;start_type=ATG;rbs_motif=GGA/GAG/AGG;rbs_spacer=5-10bp;gc_cont=0.372
MNKLLLPQDVVGGSFWLISVAMIGAAIFFFLERGRLSDKWATVMNLVGVIALMSSIHYFY
AKNLWVLNGQAPTALRYIDWILTFPLTILTFYVMLRSVTDVKRGMFWRLLAGTLVWVIAQ
LLGAYGYMSVTLGFLVGIVGWLYIIGELYMGDAGRKNASCNNESVQMAFFANRLIITIGF
SIYHIGYFIEHLAGGANINSLNIIYNLADILNKIIFGMIIYSAALEDTRKGT*
>HOT234_1_0500m_rep_c193719_1	# 16 # 336 # 1 # ID=193719_1;partial=00;start_type=ATG;rbs_motif=None;rbs_spacer=None;gc_cont=0.340
MSVTLGFLVGIVGWLNIIGELYMGDAGRRNAACGNEHVQMAFFANRLIITIGFSIYHIGY
FIEHLGGGVNISSLNVIYNLGDILNKIIFGMVIYGAASQDTKKRGL*
>HOT234_1_0500m_rep_c224222_1	# 25 # 285 # 1 # ID=224222_1;partial=00;start_type=TTG;rbs_motif=None;rbs_spacer=None;gc_cont=0.199
MDYCKSDYKFIEEENYLDIRCEHVSYKNVNISNIRSTLKGLETININFLNITYNLADFIN
KILFGLIIWNVAYKDKALKLLLLMEN*
>HOT234_1_0500m_rep_c234163_1	# 20 # 454 # 1 # ID=234163_1;partial=00;start_type=ATG;rbs_motif=TAA;rbs_spacer=11bp;gc_cont=0.338
MLKSVTDIKRGMFWRLLVGTLVWVIAQLLGAYGYLSVTLGFLVGIVGWLYIIGELYMGDA
GTKNASCNNESVQMAFFANRLIITIGFSIYHIGYFIEHLAGGANINSLNIIYNLADILNK
IIFGMIIYSAALQDTKKEAWIKEG*
>HOT234_1_0500m_rep_c279420_2	# 1519 # 1842 # -1 # ID=279420_2;partial=00;start_type=ATG;rbs_motif=GGA/GAG/AGG;rbs_spacer=5-10bp;gc_cont=0.336
MGDAGRRNAACGNEHVQMAFFANRLIITIGFSIYHIGYFIEHLGGGVNISSLNVIYNLGD
ILNKIIFGMVIYSAASQDTKKRGLWMTLELIRYMLSRRNILWLEAQI*
>HOT234_1_0500m_rep_c301536_1	# 24 # 722 # 1 # ID=301536_1;partial=00;start_type=ATG;rbs_motif=GGA/GAG/AGG;rbs_spacer=5-10bp;gc_cont=0.353
MNKLLFPQDVVGGSFWLISIAMIGAAIFFFLERGRLSKRWNTVMTLVGVIALMSSIHYFY
AKNLWVMNGQAPIAIRYIDWTLTFPLQILTFYVMLTTVTDVKRGMFWRLLVGTLVWVIAQ
FLGASGYMSVTLGFLVGIVGWLYIIGELYMGDAGRRNAACGNEHVQMAFFANRLIITIGF
SIYHIGYFIEHLGGGVNISSLNVIYNLSDILNKIIFGMIIYSAALEDTKKGT*
>HOT234_1_0500m_rep_c388796_1	# 209 # 766 # -1 # ID=388796_1;partial=00;start_type=ATG;rbs_motif=None;rbs_spacer=None;gc_cont=0.355
MSAIHYFYAKNLWVMNGQAPIAIRYIDWTLTFPLQILTFYVMLKSVTDVKRGMFWRLLAG
TVIWVIAQLLGAYGYMSVTLGFLVGIVGWLYIIGELYMGDAGRSNASCNNESVQMAFFAN
RLIITIGFSIYHIGYFIEHLAGGANINSLNIIYNLADILNKIIFGMIIYSAALQDTRKRD
STNEV*
>HOT234_1_0500m_rep_c465173_1	# 12 # 344 # -1 # ID=465173_1;partial=00;start_type=ATG;rbs_motif=AGGAG/GGAGG;rbs_spacer=11-12bp;gc_cont=0.324
MSVTLGFLVGIVGWLYIIGELYMGDAGRSNASCNNESVQMAFFANRLIITIGFSIYHIGY
FIEHLAGGANINSLNIIYNLADILNKIIFGMIIYSAALQDTKKEAWIKEE*
>HOT234_1_0500m_rep_c500706_1	# 60 # 698 # 1 # ID=500706_1;partial=00;start_type=ATG;rbs_motif=None;rbs_spacer=None;gc_cont=0.352
MIGAAIFFFLERGRLSKRWNTVMTLVGVIALMSSIHYFYAKNLWVMNGQAPIALRYIDWT
LTFPLQILTFYVMLISVTDVKRGMFWRLLVGTLVWVIAQFLGAAGYMSVTLGFLVGLGGW
LYIIGELYMGDAGRRNAACGNEHVQMAFFANRLIITIGFSIYHIGYFIEHLGGGVNISSL
NVIYNLGDILNKIIFGMIIYSAASQDTKKRGL*
>HOT234_1_0500m_rep_c538567_1	# 40 # 462 # 1 # ID=538567_1;partial=00;start_type=ATG;rbs_motif=None;rbs_spacer=None;gc_cont=0.359
MRTTVTDVKRGMFWRLLVGTLVWVIAQFLGASGYMSVTLGFLVGIVGWLYIIGELYMGDA
GRRNAACGNEHVQMAFFANRLIITIGFSIYHIGYFIEHLGGGSNISSLNVIYNLGDILNK
IIFGMIIYSAASQDTKKRGL*
>HOT234_1_0500m_rep_c550656_1	# 63 # 395 # -1 # ID=550656_1;partial=00;start_type=TTG;rbs_motif=AGGAG/GGAGG;rbs_spacer=11-12bp;gc_cont=0.333
MSVTLGFLVGIVGWLYIIGELYMGDAGRNNASCNNESVQMAFFANRLIITIGFSIYHIGY
FIEHLAGGANINSLNIIYNLADVLNKIIFGMIIYSAALEDTKKGTWIKEE*
>HOT234_1_0500m_rep_c551486_1	# 50 # 691 # 1 # ID=551486_1;partial=00;start_type=ATG;rbs_motif=None;rbs_spacer=None;gc_cont=0.372
MIGAAIFFFLERGRLSEKWGTAMNLVGVIALMSSIHYFYAKNLWVMNGQAPTALRYIDWI
LTFPLTILTFYVMLRSVTDVKRGMFWRLLVGTLGWGIAQLLGAYGYMSVTLGFLVGIVGW
LYIIGELYMGDAGRINATCNNESVQMAFFANRLIITIGFSIYHIGYFIEHLAGGANVNSL
NIIYNLADVLNKIIFGMIIYSAALQDTKKGKEV*
>HOT236_1_0500m_rep_c134163_6	# 5751 # 6452 # 1 # ID=134163_6;partial=00;start_type=ATG;rbs_motif=AAAA;rbs_spacer=3bp;gc_cont=0.413
MKEVMLDPADFVGMSFWIISAAMTAATFFFFMERDRAVGKWKTSLSVAALVTGIAAIHYF
YMREVWIVSGTSPTTFRYVDWLLTVPLQIIEFYLILTAIAVVRSALFWKLMFASVVMLVF
GYFGEIRSINVWGAFVISMLAWLFIIYEVFLGEASKISAENGTEASKKAFNALRIIVTVG
WAIYPLGYVLGYTGGGSENMLNIVYNLADFVNKIAFGVVIWAAATSSSHEQTS*
>HOT236_1_0500m_rep_c136394_1	# 119 # 817 # 1 # ID=136394_1;partial=00;start_type=ATG;rbs_motif=GGA/GAG/AGG;rbs_spacer=5-10bp;gc_cont=0.359
MNKLLLPQDVVGGSFWLISVAMIGAAIFFFLERGRLSNRWGTAMNLMGVIALMSSIHYFY
AKNLWVLNGQAPTALRYIDWILTFPLTILTFYVMLRSVTDVKRGMFWRLLVGTLVWVIAQ
LLGAYGYMSVTLGFLVGIVGWLYIIGELYMGDAGRINAACNNENVQMAFFANRLIITIGF
SIYHIGYFIEHLAGGANINSLNIIYNLADILNKIIFGMIIYSAALQDTKKEA*
>HOT236_1_0500m_rep_c382155_1	# 109 # 498 # 1 # ID=382155_1;partial=00;start_type=ATG;rbs_motif=TAA;rbs_spacer=7bp;gc_cont=0.346
MFWRLLVGTLVWVIAQLLGAYGYMSVTLGFLVGIVGWLYIIGELYMGDAGRNNATCNNES
VQMAFFANRLIITIGFSIYHIGYFIEHLAGGANINSLNIIYNLADILNKIIFGMIIYSAA
LQDSRKERA*
>HOT236_1_0500m_rep_c382156_1	# 167 # 898 # 1 # ID=382156_1;partial=00;start_type=TTG;rbs_motif=None;rbs_spacer=None;gc_cont=0.370
MIEKGILNKLLLPQDVVGGSFWLISVAMIGAAIFFFLEGRRLSNRWSTVMNLVGIIALMS
SIHYFYAKNLWVLNGQAPTALRYIDWILTFPLTILTFYVMLKSVTDVKRGMFWRLLVGTL
VWVIAQLLGAYGYMSVTLGFLVGIVGWLYIIGELYMGDAGRSNATCNNESVQMAFFANRL
IITIGISIYHFGFFIEHLAGGANINSLNIIYNLADILNKIIFGMIIYSAALQDTRKGDSI
KEG*
>HOT236_1_0500m_rep_c556640_1	# 47 # 391 # -1 # ID=556640_1;partial=00;start_type=ATG;rbs_motif=None;rbs_spacer=None;gc_cont=0.359
MRDVWVTTGDTPTVYRYIDWLITVPLQMIEFYLILAAVRKVPTSIFWKLLIGSLVMLIGG
YLGEAGYIQPFVGFVIGMAGWIYILFEIFSGEAGTMATAQVIAFDQSIKFLEKI*
>HOT236_2_0500m_c38060_1	# 265 # 954 # -1 # ID=38060_1;partial=00;start_type=ATG;rbs_motif=TAAA;rbs_spacer=15bp;gc_cont=0.448
MLNPADFVGMSFWIISAAMTAATFFFFMERDRAVGKWKTSLSVAALVTGIAAIHYFYMRE
VWIVTGTSPTTFRYVDWLLTVPLQIIEFYLILTAIAVVRSALFWKLMVASIVMLVFGYFG
EIRSINVWGAFVVSMLAWLFIIYEVFLGEASKISAENGTEASKKAFNALRIIVTVGWAIY
PLGYVLGYTGGGSDNMLNIVYNLADFVNKIAFGVVIWAAATSSSHEQTS*
>HOT236_2_0500m_c67151_1	# 21 # 842 # 1 # ID=67151_1;partial=00;start_type=ATG;rbs_motif=None;rbs_spacer=None;gc_cont=0.455
MKIMEIKLIAAKLGVWKSTSFKLNVIAVSMFAASFYSGSANAAANLQPDDFVGISFWLIS
MALMASTVFFLWETQGVTAKWKTSLTVSALVTLIAAVHYFYMRDVWVATGETPTVYRYID
WLLTVPLLMIEFYLILRAIGAASPGIFWRLLIGTLVMLIPGFLGEAGYINVTIGFVIGML
GWAYILYEIFFGEAGKAATNQASDSVRFAYNLMRWIVTVGWAIYPIGYVLGYMMGAVDEA
SLNLVYNLADVINKIAFGLLIWYAATSESQKEA*
>HOT236_2_0500m_rep_c146582_4	# 3913 # 4614 # -1 # ID=146582_4;partial=00;start_type=ATG;rbs_motif=None;rbs_spacer=None;gc_cont=0.415
MKEVMLDPADFVGMSFWIISAAMTAATFFFFMERDRAVGKWKTSLSVAALVTGIAAIHYF
YMREVWIVSGTSPTTFRYVDWLLTVPLQIIEFYLILTAIAVVRSALFWKLMAASVVMLVF
GYFGEIRSINVWGAFVISMLAWLFIIYEVFLGEASKISAENGTEASKKAFNALRIIVTVG
WAIYPLGYVLGYTGGGSENMLNIVYNLADFVNKIAFGVVIWAAATSSSDEQTS*
>HOT236_2_0500m_rep_c226060_2	# 2267 # 2965 # -1 # ID=226060_2;partial=00;start_type=ATG;rbs_motif=GGA/GAG/AGG;rbs_spacer=5-10bp;gc_cont=0.368
MNKLLLPQDVVGGSFWLISVAMIGAAIFFFLERGRLSNRWGTVMNLVGVIALMSSIHYLY
AKDLWVLNGQAPTALRYIDWIITFPLTILTFYVMLRSVTDVKRGMFWRLLVGTLVWVIAQ
LLGAYGYLSVTLGFLVGIVGWLYIIGELYMGDAGRINATCNNENVQMAFFANRLIITIGF
SIYHIGYFVEHLAGGANINSLNIIYNLADILIKIIFGMIIYSAALQDTKKEA*
>HOT236_2_0500m_rep_c395122_1	# 830 # 1543 # -1 # ID=395122_1;partial=00;start_type=ATG;rbs_motif=GGA/GAG/AGG;rbs_spacer=5-10bp;gc_cont=0.356
MNKLLLPQDVVGGSFWLISVAMIGAAIFFFLERGRLSNRWGTVMNLMGVIALMSSIHYFY
AKNLWVLNGQAPTALRYIEWILTFPLIILTFYVMLRSVTDVKRGMFWRLLVGTLVWVIAQ
LLGAYGYMSVTLGFLVGIVGWLYIIGELYMGDAGRKNASCNNESVQMAFFANRLIITIGF
SIYHIGYFIEHLAGGANINSLNIIYNLADILNKIIFGMIIYSAALQDTRKRDSTNEV*
>HOT236_2_0500m_rep_c443234_1	# 23 # 595 # 1 # ID=443234_1;partial=00;start_type=TTG;rbs_motif=GGA/GAG/AGG;rbs_spacer=5-10bp;gc_cont=0.462
MTVSALVTLIAAVHYFYMRDVWVATGETPTVYRYIDWLLTVPLLMIEFYLILRAIGAASA
GIFWRLLVGTLVMLIAGFLGEVGYISVTVGFVIGMLGWFYILYEIFLGEAGRAAKHQASD
SVKFAYNLMRWIVTVGWAIYPLGYVLGYMMGAVDEASLNLVYNLADVVNKIAFGLLIWYA
ATSESQDAKA*
>HOT236_2_0500m_rep_c452735_1	# 351 # 1052 # -1 # ID=452735_1;partial=00;start_type=ATG;rbs_motif=GGA/GAG/AGG;rbs_spacer=5-10bp;gc_cont=0.372
MNKLLLPQDVVGGSFWLISVAMIGAAIFFFLERGRLSNRWATAMNLVGVIALMSSIHYFY
AKNLWVLNGQAPTALRYIDWILTFPLTILTFYVMLRSVSDVKRGMFWRLLVGTLVWVIAQ
LLGAYGYMSVTLGFLVGIVGWLYIIGELYMGDAGRSNASCNNESVQMAFFANRLIITIGF
SIYHIGYFIEHLAGGANINSLNIIYNLADILNKIIFGMIIYSAALQDTRKERA*
>HOT236_2_0500m_rep_c474519_3	# 3146 # 3691 # -1 # ID=474519_3;partial=00;start_type=ATG;rbs_motif=None;rbs_spacer=None;gc_cont=0.352
MSSIHYFYAKNLWVLNGQAPTALRYIDWILTFPLTILTFYVMLRSVTDVKRGMFWRLLVG
TLVWVIAQLLGAYGYMSVTLGFLVGIVGWLYIIGELYMGDAGRKNASCNNESVQMAFFAN
RLIITIGFSIYHIGYFIEHLAGGANINSLNIIYNLADILNKIIFGMIIYSAALQDTRKEK
A*
>HOT236_2_0500m_rep_c571225_1	# 52 # 318 # 1 # ID=571225_1;partial=00;start_type=ATG;rbs_motif=GGA/GAG/AGG;rbs_spacer=5-10bp;gc_cont=0.303
MGDAGRKNASCNNESVQMAFFANRLIITIGFSIYHIGYFIEHLAGGANINSLNIIYNLAD
ILNKIIFGMIIYSAALQDSRKGDSIKEG*
>HOT236_2_0500m_rep_c590010_1	# 110 # 466 # 1 # ID=590010_1;partial=00;start_type=TTG;rbs_motif=TAA;rbs_spacer=14bp;gc_cont=0.319
MEFFFEIILNLVGLLVGIVGWLYIIGELYMGDAGRNNASCNNESVQMAFFANRLIITIGF
SIYHIGYFIEHLAGGANINSLNIIYNLADILNKIIFGMIIYSAALQDTRKERAWIKDG*
>HOT236_2_0500m_rep_c613516_1	# 34 # 603 # 1 # ID=613516_1;partial=00;start_type=ATG;rbs_motif=GGA/GAG/AGG;rbs_spacer=5-10bp;gc_cont=0.349
MNLVGVIALMSSIHYLYAKNLWVLNGQAPTALRYIDWILTFPLTILTFYVMLKSVTDVKR
GMFWRLLVGTLVWVIAQLLGAYGYMSVTLGFLVGIVGWLYIIGELYMGDAGRNNATCNNE
SVQMAFFANRLIITIGFSIYHIGYFIVHLAGGANINSLNIIYNLADILNKIIFGMIIYSA
ALQDTRKEA*
>HOT236_2_0500m_rep_c1124549_1	# 30 # 422 # 1 # ID=1124549_1;partial=00;start_type=ATG;rbs_motif=GGA/GAG/AGG;rbs_spacer=5-10bp;gc_cont=0.356
MGMLAATAFFFMERSTVNPAWKTSVTVAGLVTGIAFIHYMYMREVWVATGDSPTVYRYID
WLITVPLQMIEFYLILSVVRKVSSGMFWRLLIGSLVMLIGGYLAETEAIPRAVGFVIGMI
EFRVFRIEYT*
>HOT236_2_0500m_rep_c1169885_1	# 62 # 481 # -1 # ID=1169885_1;partial=00;start_type=ATG;rbs_motif=None;rbs_spacer=None;gc_cont=0.367
MLTAVTDVKRGMFWRLLVGTLVWVIAQFLGASGYMSVTLGFLVGIVGWLYIIGELYMGDA
GRRNAACGNEHVQMAFFANRLIVTIGFSIYHIGYFIEHLGGGVNISSLNVIYNLGDILNK
IIFGMIIYSAALQDTKKEA*
>HOT237_0500m_c46534_1	# 45 # 386 # 1 # ID=46534_1;partial=00;start_type=TTG;rbs_motif=None;rbs_spacer=None;gc_cont=0.377
MGEAGYIHPFLAFIVGAGGWIYVLYEIFSGELSRLALNSGNKAVVAAFGAMRMIVTVGWA
IYPLTYIFGSLTSGIDTSTLNVVYNLADFVNKIVFGIFIWKAAMSNTSLSRRY*
>HOT237_0500m_c131963_1	# 40 # 267 # 1 # ID=131963_1;partial=00;start_type=GTG;rbs_motif=GGA/GAG/AGG;rbs_spacer=11-12bp;gc_cont=0.382
MNAGSGNAAGQAAFNALRLIVTVGWAIYPLGYAVGYFGGGIDTSSLNLIYNVADFVNKIA
FGMAIYVAAVSDSNK*
>HOT237_0500m_rep_c132687_8	# 6800 # 7498 # 1 # ID=132687_8;partial=00;start_type=ATG;rbs_motif=GGA/GAG/AGG;rbs_spacer=5-10bp;gc_cont=0.371
MNKLLLPQDVVGGSFWLISVAMIGAAIFFFLERGRLAQRWGTAMNLVGVIALMSSVHYFY
AKNLWVLNGQAPTALRYIDWILTFPLTILTFYVMLRSVTDVKRGMFWRLLVGTLVWVIAQ
LLGAYGYMSVTLGFLVGIVGWLYIIGELYMGDAGRSNATCNNESVQMEFFANRLIITIGF
SIYHNGYFIEHLAGGANINSLNIIYNLADILNKIIFGMIIYSAALQDTRKEA*
>HOT237_0500m_rep_c136882_22	# 24366 # 25130 # 1 # ID=136882_22;partial=00;start_type=ATG;rbs_motif=AGxAG;rbs_spacer=5-10bp;gc_cont=0.361
MNKFKTLAFVFLALVGISSTANAETVLLASDDFVGISFWIISMGMLAATAFFFLERGSVA
IAWRPSVTVAGIITGVAFVHYIYMRGVWVQTGDTPTVYRYIDWLITVPLQMIEFYLILSA
VRKVSSGMFWRLLIGSLVMLIGGYLGETEAIPRSLGFVIGMAGWIYILYEIFSGEAGRAA
AKSGNKSFVTAFNALRMIVTVGWAIYPLGYIFGYLTGGVDANALNVIYNLADFINKIAFG
LIIWAAAVSSGRTK*
>HOT237_0500m_rep_c148998_11	# 11579 # 12277 # -1 # ID=148998_11;partial=00;start_type=ATG;rbs_motif=GGA/GAG/AGG;rbs_spacer=5-10bp;gc_cont=0.373
MNKLLLPQDVVGGSFWLISVAMIGAAIFFFLERGRLSNRWGTAMNLVGVIALMSSIHYFY
AKNLWVLNGQAPTALRYIDWILTFPLTILTFYVMLRSVSDVKRGMFWRLLVGTLVWVIAQ
LLGAYGYMSVTLGFLVGIVGWLYIIGELYMGDAGRKNASCNNESVQMAFFANRLIITIGF
SIYHIGYFIEHLAGGVNLNSLNIIYNLADILNKIIFGMIIYGAALNDTKKTT*
>HOT237_0500m_rep_c160376_13	# 11049 # 11819 # -1 # ID=160376_13;partial=00;start_type=ATG;rbs_motif=GGA/GAG/AGG;rbs_spacer=5-10bp;gc_cont=0.353
MNKIKTIVLAFAILIGITSSVQAEVILLQPDDFVGFIFWFVSMSCLAATAFFFLERGSVA
PGWKTSITVAGLVTGIAFMHYMYVRSVWVTTGDSPIIYKYIDWLITMPLLAIQFYLILSA
VRKTSSTIFWKLLIGTLAMVFGGYAGEAGYILPFLGFVIWMTGWIYILYEIFSGEAGKLV
EKSTNKAFVTAFETMRKIVTIGWAIYPLGYVFGYLTGGVDSNTLNVIYNLADFINKIAFG
LVIWIAAVANTSGSRR*
>HOT237_0500m_rep_c165149_1	# 130 # 831 # 1 # ID=165149_1;partial=00;start_type=ATG;rbs_motif=GGA/GAG/AGG;rbs_spacer=5-10bp;gc_cont=0.363
MNKLLLPQDVVGGSFWLISVAMIGAAIFFFLESRRLSNRWGTVMNLMGVIALMSSIHYFY
AKNLWILNGQAPTALRYIDWILTFPLTILTFYVMLRSVTDVKRGMFWRLLVGTLVWVIAQ
LLGAYGYMSVTLGFLVGIVGWLYIIGELYMGDAGRNNASCNNESVQMAFFANRLIITIGF
SIYHIGYFIEHLAGGANINSLNIIYNLADILNKIIFGMIIYSAALQDTKKERA*
>HOT237_0500m_rep_c168909_5	# 4562 # 5260 # -1 # ID=168909_5;partial=00;start_type=ATG;rbs_motif=GGA/GAG/AGG;rbs_spacer=5-10bp;gc_cont=0.371
MNKLLLPQDVVGGSFWLISVAMIGAAIFFFLEGRRLSNRWGTVMNLMGVIALMSSIHYFY
AKNLWVLNGQAPTTLRYIEWILTFPLIILTFYVMLKSVTDVKRGMFWRLLVGTLVWVIAQ
LLGAYGYMSVTLGFLVGIVGWLYIIGELYMGDAGRKNASCNNESVQMAFFANRLIITIGF
SIYHIGYFIEHLAGGANINSLNIIYNLADILNKIIFGMIIYGAALNDTKKAT*
>HOT237_0500m_rep_c180709_15	# 13691 # 14404 # 1 # ID=180709_15;partial=00;start_type=ATG;rbs_motif=GGA/GAG/AGG;rbs_spacer=5-10bp;gc_cont=0.371
MNKLLLPQDVVGGSFWLISVAMIGAAIFFFLERGRLSNKWGTAMNLVGVIALMSSIHYLY
AKDLWVLSGQAPTALRYIDWIITFPLTILTFYVMLRSVTDVKRGMFWRLLVGTLVWVIAQ
LLGAYGYLSVTLGFLVGIVGWLYIIGELYMGDAGRSNATCNNESVQMAFFANRLIITIGF
SIYHIGYFIEHLAGGANVNSLNIIYNLADVLNKIIFGMIIYSAALQDTKKGDSIKEG*
>HOT237_0500m_rep_c195922_17	# 14839 # 15411 # 1 # ID=195922_17;partial=00;start_type=ATG;rbs_motif=None;rbs_spacer=None;gc_cont=0.366
MNLVGVIALMSSIHYFYAKNLWILNGQAPTALRYIDWILTFPLTILTFYVMLRSVSDVKR
GMFWRLLVGTLVWVIAQFLGASGYMSVTLGFLVGIVGWLYIIGELYMGDAGRRNAACGNE
HVQMAFFANRLIITIGFSIYHIGYFIEHLGGGINISSLNVIYNLGDILNKIIFGMIIYGA
ASQDTKKKGL*
>HOT237_0500m_rep_c206963_2	# 1690 # 2388 # -1 # ID=206963_2;partial=00;start_type=ATG;rbs_motif=GGA/GAG/AGG;rbs_spacer=5-10bp;gc_cont=0.368
MNKLLLPQDVVGGSFWLISVAMIGAAIFFFLERGRLSNRWATAMNLVGVIALMSSIHYFY
AKNLWVLNGQAPTALRYIDWMLTFPLTILTFYVMLRSVTDVKRGMFWRLLVGTLIWVTAQ
LLGAYGYMSVTLGFLVGIVGWLYIIGELYMGDAGTKNASCNNESVQMAFFATRLIITIGF
SIYPIGYFIEHLAGGANINSLNIIYNLADILNKIIFGMIIYSAALQDTKKEA*
>HOT237_0500m_rep_c206965_7	# 6751 # 7452 # -1 # ID=206965_7;partial=00;start_type=ATG;rbs_motif=None;rbs_spacer=None;gc_cont=0.376
MNKLLLPQDVVGGSFWLISVAMIGASIFFFLERGRLSDRWGTAMNLVGIIALMSSIHYFY
AKNLWVLNGQAPTALRYIDWILTFPLTILTFYVMLRSVTDVKRGMFWRLLVGTLVWVIAQ
LLGAYGYMSVTLGFLVGIVGWLYIIGELYMGDAGRNNASCNNESVQMAFFANRLIITIGF
SIYHIGYFIEHLAGGANINSLNIIYNLADILNKIIFGMIIYSAALQDTRKERA*
>HOT237_0500m_rep_c206968_6	# 6196 # 6894 # -1 # ID=206968_6;partial=00;start_type=ATG;rbs_motif=GGA/GAG/AGG;rbs_spacer=5-10bp;gc_cont=0.369
MNKLLLPQDVVGGSFWLISVAMIGAAIFFFLERGRLSKRWGTAMNLVGVIALMSSIHYFY
AKNLWVLNGQAPTALRYIDWLLTFPLTILTFYVMLRSVTDVKRGMFWRLLVGTLVWVIAQ
LLGAYGYMSVTLGFLVGIVGWLYIIGELYMGDAGRNNASCNNESVQMAFFANRLIITIGF
SIYHIGYFIEHLAGGANINSLNIIYNLADILNKIIFGMIIYSAALQDTKKEA*
>HOT237_0500m_rep_c211345_9	# 6972 # 7745 # -1 # ID=211345_9;partial=00;start_type=ATG;rbs_motif=GGA/GAG/AGG;rbs_spacer=5-10bp;gc_cont=0.388
MGIVKIIVIALVALIGISGSAYAEVALLQPDDFVGFTFWLVSIACLATTAFFFLEHGSVA
PAWKASIAVAGIVTGIAFIHSMYIRNIWVGTGDAPTVYRYIDWLITMPLLATEFYLILST
VRKVSLIIFWKLSIGTFVMVFGGYAGEAGYISPFLGFVTWMVGWLYILYEIFAGEAGKLC
AKSANKDMVRAFETMRMILTIGWAIYPLGYVFGYLTGGVDSNTLNVIYNLADFINKIAFG
LVIWVAATANTSGSRRF*
>HOT237_0500m_rep_c245914_3	# 2157 # 2927 # 1 # ID=245914_3;partial=00;start_type=ATG;rbs_motif=GGA/GAG/AGG;rbs_spacer=5-10bp;gc_cont=0.333
MKIIKLLAFVTVTLLAMSGTSNANIDLLSSDDLVGISFWVTSMGLLAATAFFFLERRSVV
SNWRTTLTLAGIITGVAFINYLYVRNIYVSQGEASTLYRYIDWIITMPLQMIQFYLILAT
VRKVPKSLFWKLLTGTVVMVLAAYLGASENIPSMVGFIISIGGWIYILYEIFSGEAGRTV
AKIGNKPMVNAYVSMRMIVTVGWAIYPLGYVFGYVTNSVDDNLLNLIYNIADFINKIVFG
LVIWAAAMQNTTPRNR*
>HOT237_0500m_rep_c263189_3	# 1325 # 2092 # -1 # ID=263189_3;partial=00;start_type=ATG;rbs_motif=AGxAG;rbs_spacer=5-10bp;gc_cont=0.379
MKKWSIVVIATLSFLGITNSASAVTIPLQTNDFVGITFWIVSMGMLAGAVFFFLERNTIA
VAWRASVTVAGLVCLIAFVHYIYLRNIWVTTGDVPTAYRYVDWLITIPMQTIAFYLILTA
VRKVSDAIFWRFLIASLTMLIGGYLGEAGYIQAFVGFIILIAGWLYILFELFSGEAGRAA
SKGGNRPLSNAFATMRMIVTIGWAIYPLGYLFGHLFDGIDLNTLNVIYNLADFVNKLAFG
LVIWTAGMQNTSSRR*
>HOT237_0500m_rep_c285505_4	# 3104 # 3868 # 1 # ID=285505_4;partial=00;start_type=ATG;rbs_motif=GGAG/GAGG;rbs_spacer=5-10bp;gc_cont=0.356
MKTLKTLALTLFALVGATTAANAATAFLATDDFVGISFWLISMGMLAATAFFFMEQANVG
VQWRKSVNVAGLVTGIAFIHYMYMRNVWVETGDTPTVYRYIDWLITVPLQLIEFYLILAA
VKKVPTGIFWRLLIGSLVMLVGGFCGEAGFIAPMLGFIIGIAGWIYILYEIFSGEAGKAV
SRSGNKSLGTAFGALRMIVTVGWAIYPLGYIFGYLTGGVDSNSLNVIYNLADFINKIAFG
VIIWSCAVANSRGR*
>HOT237_0500m_rep_c287073_6	# 5172 # 5939 # 1 # ID=287073_6;partial=00;start_type=ATG;rbs_motif=GGAG/GAGG;rbs_spacer=5-10bp;gc_cont=0.361
MKNFKLFAFTVLALAGFSGAANAETMLLASDDFVGVSFWLISMGMLAATAFFFMERGSVA
AGWRTSVTVAGLITGIAFIHYMYMRGVWVQTGDSPTVYRYIDWLITVPLQMVEFYLILAA
VRKIPSGIFWRLLIGSLVMLIGGYLGEAGYINSMLGFIIFMAGWIYVLYEIFSGEAGKAA
AKSGNKSFSTAFSALRMIVTVGWAIYPLGYIFGNLTGGVDAESLNVIYNLADFINKIAFC
LIIWAAAMQVSSRSR*
>HOT237_0500m_rep_c305770_1	# 828 # 1544 # -1 # ID=305770_1;partial=00;start_type=ATG;rbs_motif=None;rbs_spacer=None;gc_cont=0.338
MNKLLLPQDIVGGSFWLISVAMIGAAIFFFLERGRLSNRWGTVMNLVGIIALMSSIHYFY
AKNLWVLNGQAPTALRYIDWLLTFPLTILTFYVMLKSVTDIKRGMFWRLLVGTLVWVIAQ
LLGAYGYMSVTLGFLVGIVGWLYIIGELYMGDTGRKNASCGNESVQMAFFANRLIITIGF
SIYHIGYFIEHLAGGANINSLNVIYNMADFLNKIIFGMIIYSAALADTKKGSLIKEEE*
>HOT237_0500m_rep_c307891_7	# 6566 # 7081 # 1 # ID=307891_7;partial=00;start_type=ATG;rbs_motif=None;rbs_spacer=None;gc_cont=0.331
MNKVKIILLTFPFLIGIPCIAHAEGMLQPDDLVGFSFLLVSMGCLAATAFFFLERNTVAQ
GWKTSITVAGIVTGIAFIHSVYLRNIWLSTGDSPVTYKYIEWLITMPLLTIQFYLILSAV
KKTSSIIFWKLLIATLIMVSGGYAGEAGYILPFLGFIVWMTCWIYILYEIY*
>HOT237_0500m_rep_c311050_6	# 3104 # 3460 # -1 # ID=311050_6;partial=00;start_type=TTG;rbs_motif=GGA/GAG/AGG;rbs_spacer=5-10bp;gc_cont=0.314
MIATLIMVSGSYAREAGYILPFLGFIVWMTCWIYILYEIFSGDSGKVVSRSSNENLIAVF
GTLRMIITIGWAVYPLGYVFGYLTGGLDSNTLNIIYNFADFINKIAFGIIIWTAAKQQ*
>HOT237_0500m_rep_c315481_10	# 7532 # 8125 # -1 # ID=315481_10;partial=00;start_type=GTG;rbs_motif=AGxAG;rbs_spacer=3-4bp;gc_cont=0.355
MAPAWKTSVTVAGLITGTAFIHYIYLRGVWVQTGDVPTLYRYIEWLITMPLQMVVFYLIL
SAVRKVSSGIFWRLLVGSLAMVIGGYLGEAEIFPKILGLVIWIAGWIYILYEIFSGEAGR
SAAKSGNKPFAKAFSILRMIVTVGWAIYPLGYVFGYLTGGIDVNSLNVIYNLADFINKIA
FGLVIWVAAVSSGVRVR*
>HOT237_0500m_rep_c315971_3	# 1494 # 1937 # -1 # ID=315971_3;partial=00;start_type=ATG;rbs_motif=None;rbs_spacer=None;gc_cont=0.354
MQTIEFYLILAAVRKVSDSIFWRLLIASLTMLIGGYLGEAGYIQAFVGFIILIAGWIYIL
FELFSGEAGKAASKSGNKPLSNAFAAMRMIVTIGWVIYPLGYLFGHLFGAIDSNTLNVIY
NLADFVNKLVFGLVIWTVAMKNTSSRR*
>HOT237_0500m_rep_c321918_1	# 315 # 1079 # 1 # ID=321918_1;partial=00;start_type=ATG;rbs_motif=GGAG/GAGG;rbs_spacer=5-10bp;gc_cont=0.384
MKTIKMLALALVLIGATTAANAATVFLAADDFVGISFWLISMGMLAATAFFFMEQANVGA
QWRKCVNVAGLVTGVAFIHYMYMRGVWVETGETPTVYRYVDWLITVPLQLVEFYLILSAV
RKVDSNIFWKLLIGALVMLVGGYLGEAGFINPTLGFIIGMAGWIYVLYEIFSGDAGKAAA
KSGNKALVTAFGALRMIVTVGWAIYPLGYIFGYLIGGVDANTLNVIYNLADFVNKIAFGL
VIWSCAVANSSKRQ*
>HOT237_0500m_rep_c335478_1	# 279 # 1052 # 1 # ID=335478_1;partial=00;start_type=ATG;rbs_motif=GGA/GAG/AGG;rbs_spacer=5-10bp;gc_cont=0.354
MKRLRLFVFATVTLLILPGTANANITLLSSDDLVGISFWVISMGMLAATAFFFMERGSVS
ASWRTSITVAGLITGIAFINYMYMRGIWVQTGDTKTLYRYIDWLITIPLQMVEFYLILAA
IRKVPSGIFWRLLIGSLVMVTGGYLGEAGYLPSSMLGFIIAMAGWIYLLYEIFSGEAGKA
AAKSGNKVFVTAFSALRMIVTVGWSIYPLGYVFGYLTGGIDTNSLNVIYNLVDFVNKIAF
GLVIWSVAMSSTGIRSK*
>HOT237_0500m_rep_c347231_6	# 3272 # 3973 # 1 # ID=347231_6;partial=00;start_type=ATG;rbs_motif=GGA/GAG/AGG;rbs_spacer=5-10bp;gc_cont=0.359
MNKLLLPQDVVGGSFWLISVAMIGAAIFFFLERGRLSNRWATVMNLVGVIALMSSIHYFY
AKNLWVLNGQAPTALRYIDWILTFPLTILTFYVMLRSVSDVKRGMFWRLLVGTLVWVIAQ
LLGAYGYMSVTLGFLVGIVGWLYIIGELYMGDAGRSNASCNNESVQMAFFANRLIITIGF
SIYHIGYFIEHLAGGANINSLNIIYNLADILNKIIFGMIIYSAALQDTRKKGA*
>HOT237_0500m_rep_c356239_3	# 2916 # 3632 # 1 # ID=356239_3;partial=00;start_type=ATG;rbs_motif=GGA/GAG/AGG;rbs_spacer=5-10bp;gc_cont=0.371
MNKLLLPQDVVGGSFWLISVAMIGAAIFFFLERGRLSDKWATVMNLVGVIALMSSIHYFY
AKNLWVLNGQAPTALRYIDWILTFPLTILTFYVMLRSVTDVKRGMFWRLLVGTLVWVIAQ
LLGAYGYMSVTLGFLVGIVGWLYIIGELYMGDAGRSNATCNNESVQMAFFANRLIITIGF
SIYHIGYFIEHLAGGANINSLNIIYNLADILNKIIFGMIIYSAALQDTRKERAGFKEG*
>HOT237_0500m_rep_c357351_4	# 4237 # 5004 # 1 # ID=357351_4;partial=00;start_type=ATG;rbs_motif=GGA/GAG/AGG;rbs_spacer=5-10bp;gc_cont=0.359
MKTMRMLALVLVFFGATTAANAATAILATDDFVGISFWIISMGMLAATAFFFMEQANVGA
QWRKSVNVAGLVTGITFVNYMYMRAVWVETGDAPTVYRYVDWFITVPLQLIAFYLILSAV
RKVNSNIFWRILIGSLVMLMGGFLGVTEKIPATLGFVIGIAGWIYILYEIFSGEAGKAAA
KSGNKALVTAFGALRMIVTIGWAIYPLGYIFGYLIGTGVIDANSLNIIYNLADFVNKIAF
GLIIWSCAVANSSRR*
>HOT237_0500m_rep_c363303_7	# 4239 # 5003 # -1 # ID=363303_7;partial=00;start_type=ATG;rbs_motif=GGA/GAG/AGG;rbs_spacer=5-10bp;gc_cont=0.344
MDKLKIFAFVLVAFVTLSSAANANTAILAPDDFVGITFWVISMGMLAATAFFFLERSSIT
TAWRLSVTVAGIITGVAFVNYIYMRGVWVQTGDSPTVYRYIDWLITVPLQMIEFYLILSA
VRKVSSRMFWRLLIGSLVMLIGGYLGETETIPRFLGFVIGMAGWIYILYEIFSGEAGRIV
AKSGNKPFVTAFNTLRIIVIVGWAVYPLGYIFGYLNGGIDNNLLNVIYNLADFINKIAFG
LVIWAAAVSGGRFK*
>HOT237_0500m_rep_c372865_3	# 3574 # 4344 # 1 # ID=372865_3;partial=00;start_type=ATG;rbs_motif=GGA/GAG/AGG;rbs_spacer=5-10bp;gc_cont=0.344
MKRSKLFVFATMTLLILSGTANANIDFLPADDLVGISFWVISISMLAATAFFFFERGSVV
SNWRTTLTVAGIVTGVAFINYLYVRNVYVSQGEVPILYRYIEWIITMPLQAVLFYLILKT
VRKVPKSLFWKLLIGAVAMVLGAYLGELEIIPSMVGFIIGIGGWIYILYEIFSGEAGRAV
AKSGNKPMVTAYGSMRKIITIGWALYPLGYIFGYLTGGIDVNSLNIIYNIADFINKIAFG
LVIWVAAMQNTAPRSR*
>HOT237_0500m_rep_c380194_6	# 4218 # 4529 # -1 # ID=380194_6;partial=00;start_type=ATG;rbs_motif=None;rbs_spacer=None;gc_cont=0.369
MLGFIIGMSGWIYILFEIFSGEAGKMAAKTGNKGLSTAFGAMRMIVTIGWAIYPLGYVFG
YLTGGVDSNSLNIIYNLADFINKIVFGLVIWSAAVQNTSARSR*
>HOT237_0500m_rep_c380410_1	# 271 # 1032 # 1 # ID=380410_1;partial=00;start_type=ATG;rbs_motif=GGAG/GAGG;rbs_spacer=5-10bp;gc_cont=0.356
MKTIKMLALVLVLFGVTTAANAATTFPPTDDLVGISFWLISMGMLAATAFFFMEQANVST
QWRKSVNVAGLVTGIAFINYMYMRAVWVETGDTPTVYRYVDWLITAPLQLVQFYLILSAV
RKVNSNIFWRILIGSLVMLVGGYLGEAGHIIPTLGFIIWVFGWIYILYEIFSGEAGKAVA
KSGNKALVTAFSALRMIVTIGWAIYPLGYIFGNLTGGIDSNSLNIIYNLADFVNKIAFGL
IIWSCAVANSSKR*
>HOT237_0500m_rep_c389719_2	# 374 # 1129 # 1 # ID=389719_2;partial=00;start_type=GTG;rbs_motif=GGA/GAG/AGG;rbs_spacer=5-10bp;gc_cont=0.343
MKKLKIIILTLAALIGISSYTQAEVAFLQPYDFVGFTFWLVSISCLAATAFFFLESGLVA
PEWRVSIIVAGLITGIAFIHSMYMRNMWVTTGDSPIIYRHIDWLITMPLLIIEFYLVLSA
VKKISSSIFWKFLIGSLIMVCGSYAGQAGYIHSFLGFVIWMGGWIFILYELFSGDAGKFV
DRSSNNELVTSFEIMRMIVTIGWTIYPLGYVFGYLTGGLDSNTLNVIYNFGDFINKIGFG
VVIWIAARQHK*
>HOT237_0500m_rep_c398115_1	# 20 # 658 # 1 # ID=398115_1;partial=00;start_type=ATG;rbs_motif=GGA/GAG/AGG;rbs_spacer=5-10bp;gc_cont=0.366
MGMLAATAFFFLERGSVAIVWRPAVTVAGVITGVAFVNYLYMRDVWVQTGDISTVYRYID
WLITAPLQMIEFYLILSAVRKVSSGMFWRLLIGSLVMLIGGYLGETEVIPRSLGFVIGMA
GWIYILYEIFSGEAGRAAAKSGNKPFVTAFNALRMIVTVGWAIYPLGYIFGYLTGGVDAN
ALNVIYNLADLINKIAFGLIIWAAAVSSGRTK*
>HOT237_0500m_rep_c428533_6	# 3835 # 4536 # -1 # ID=428533_6;partial=00;start_type=ATG;rbs_motif=GGA/GAG/AGG;rbs_spacer=5-10bp;gc_cont=0.360
MNKLLFPQDVVGGSFWLISVAMIGAAIFFFLERGRLSKRWNTVMTLVGVIALMSAIHYFY
AKNLWVMNGQAPIAIRYIDWILTFPLQILTFYVMLTAVTDVKRGMFWRLLVGTLVWVIAQ
FLGASGYMSVTLGFLVGIVGWLYIIGELYMGDAGRKNAACGNEHVQMAFFANRLIITIGF
SIYHIGYFIEHLGGGVNISSLNVIYNLGDILNKIIFGMVIYGAASQDTKKSGL*
>HOT237_0500m_rep_c429145_2	# 1035 # 1799 # 1 # ID=429145_2;partial=00;start_type=ATG;rbs_motif=AGxAG;rbs_spacer=5-10bp;gc_cont=0.369
MNKLKIIALVLLVLVGISNTANAETVLLASDDFVGISFWIISMGMLAATAFFFIERGSVA
IAWRPSVTVAGIVTGVAFVHYIYMRGVWVQTGDTPIVYRYIDWFITVPLQMIEFYLILSA
VRKVSSKMFWRLLIGSLVMLTGGYLGETEAIPRSLGFVIGVAGWIYILYEIFSGEAGRAA
AKSGNKPFVTAFNGLRMIVTVGWAIYPLGYVFGYLTGGVDVNVLNVIYNLADFINKIAFG
LIIWAAAVSSGRTK*
>HOT237_0500m_rep_c432609_7	# 7417 # 8130 # -1 # ID=432609_7;partial=00;start_type=ATG;rbs_motif=None;rbs_spacer=None;gc_cont=0.359
MNKLLLPQDVVGGSFWLISVAMIGAAIFFFLERGRLSKRWATVMNLVGVIALMSSIHYYY
AKNLWVLNGQAPTALRYIDWILTFPLTILTFYVMLRSVTDVKRGMFWRLLVGTLVWVIAQ
LLGAYGYMSVTLGFLVGIVGWLYIIGELYMGDAGRNNASCNNESVQMAFFANRLIITIGF
SIYHIGYFIEHLAGGANINSLNIIYNLADILNKIIFGMIIYSAALQDTRKRDSIKEV*
>HOT237_0500m_rep_c434537_1	# 12 # 713 # 1 # ID=434537_1;partial=00;start_type=ATG;rbs_motif=None;rbs_spacer=None;gc_cont=0.360
MNKLLLPQDVVGGSFWLISVAMIGAAIFFFLERDRLSKRWGTAMNLVGVIALMSSIHYFY
AKNLWILNGQAPTALRYIDWILTFPLTVLTFYVILRSVTDVKRGMFWRLLVGTLVWVIAQ
LLGAYGYMSVTLGFLVGIVGWLYIIGELYMGDAGRSNATCNNESVQMAFFANRLIITIGF
SIYHIGYFIEHLAGGANINSLNIIYNLADILNKIIFGMIIYSAALQDTRKKGA*
>HOT237_0500m_rep_c436764_5	# 2420 # 3184 # -1 # ID=436764_5;partial=00;start_type=ATG;rbs_motif=GGA/GAG/AGG;rbs_spacer=11-12bp;gc_cont=0.345
MSKLKILALVLIVLVGISSTAKAETVLLASDDFVGISFWIISMGMLAATAFFFIERGSVA
IAWRPSVTVAGIITGVAFVNYIYMRGVWVQTGDALIVYRYIDWFITVPLQMIEFYLILSA
VRKVSSRMFWRLLIGSLLMLIGGYLGETEAIPRFLGFIIGMAGWIYVLYEIFSGEAGRTA
AKSGNKPFVTAFNALRMIVTVGWAIYPLGYIFGYLTGGVDANSLNVIYNFADFINKIAFG
LIIWAAAVSSGRFK*
>HOT237_0500m_rep_c438290_1	# 540 # 1238 # 1 # ID=438290_1;partial=00;start_type=ATG;rbs_motif=None;rbs_spacer=None;gc_cont=0.362
MNKLLLPQDVVGGSFWLISVAMIGAAIFFFLERGRLSNRWGTAMNLVGVIALMSSIHYFY
AKNLWVLNGQAPTALRYIDWILTFPLTILTFYVMLRSVTDVKRGMFWRLLVGTLVWVIAQ
LLGAYGYMSVTLGFLVGIVGWLYIIGELYMGDAGRSNASCNNESVQMAFFANRLIITIGF
SIYHIGYFIEHLAGGANINSLNIIYNLADILNKIIFGMIIYSAALQDTRKEA*
>HOT237_0500m_rep_c439020_9	# 3203 # 3901 # 1 # ID=439020_9;partial=00;start_type=ATG;rbs_motif=GGA/GAG/AGG;rbs_spacer=5-10bp;gc_cont=0.372
MNKLLLPQDVVGGSFWLISXAMMGAAIFFFLERGRLSNRWATAMNLVGVIALMSSIHYFY
AKNLWILNGQAPTALRYIDWILTFPLTILTFYVMLRSVTDVKRGMFWRLLVGTLVWVIAH
LLGAYGYMSVTLGFLVGIVGWLYIIGELYMGDAGRSNATCNNESVQMAFFANRLIITIGF
SXCHIGYFIEHLAGGXNINSLNIIYNLADILNKIIFGMIIYSAALQDTRKEV*
>HOT237_0500m_rep_c442749_2	# 1648 # 2361 # 1 # ID=442749_2;partial=00;start_type=ATG;rbs_motif=GGA/GAG/AGG;rbs_spacer=5-10bp;gc_cont=0.371
MNKLLLPQDVVGGSFWLISVAMIGAAIFFFLERGRLSNRWATAMNLVGVIALMSSIHYFY
AKNLWVLNGQAPTALRYIDWILTFPLTILTFYVMLRSVTDVKRGMFWRLLVGTLVWVIAQ
LLGAYGYMSVTFGFLVGIVGWLSIIGELYMGDAGRSNATCNNESVQMAFFANRLIITIGF
SIYHIGYFIEHLAGGANVNSLNIIYNLADVLNKIIFGMIIYSAALQDTKKGDSIKEG*
>HOT237_0500m_rep_c443555_1	# 4 # 690 # 1 # ID=443555_1;partial=00;start_type=TTG;rbs_motif=None;rbs_spacer=None;gc_cont=0.365
MPQDVVGGSFWLISVAMIGTAIFFFLERGRLSNRWGTAMNLVGVIALMSSIHYFYAKNLW
VLNGQAPTALRYIDWLLTFPLTILTFYVMLRSVTEVKRGMFWRLLVGTLVWVIAQLLGAY
GYMSVTLGFLVGIVGWLYIIGELYMGDAGRNNASCNNESVQMAFFANRLRIRRGCTMEKI
GDVIEHLAGGANINSLNIIYNLADILNKIIFGMIIYSAALQDTRKEKA*
>HOT237_0500m_rep_c444479_5	# 4773 # 5471 # -1 # ID=444479_5;partial=00;start_type=ATG;rbs_motif=GGA/GAG/AGG;rbs_spacer=5-10bp;gc_cont=0.362
MNKLLLPQDVVGLSFWLISVAMIGAAIFFFLERGRLSNRWSTVMNLMGVIALMSSIHYFY
AMNLWVLNGQAPTTLRYIDWILTFPLIILTFYVMLKSVTDVKRGMFWRLLVGTLVWVIAQ
LLGAYGYMSVTLAFLVGIVGWLYIIGELYMGDAERINASCNNENVQMAFFANRLIITIGF
SIYHIGYFIEHLAGGINLNSLNVIYNLADILNKIIFGMIIYSAALNDTRKAT*
>HOT237_0500m_rep_c444608_1	# 34 # 747 # 1 # ID=444608_1;partial=00;start_type=ATG;rbs_motif=GGA/GAG/AGG;rbs_spacer=5-10bp;gc_cont=0.374
MNKLLLPQDIVGGSFWLISVAMIGAAIFFFLERGRLSNRWATAMNLVGVIALMSSIHYFY
AKNLWVLNGQAPTALRYIDWILTFPLTILTFYVMLRSVTDVKRGMFWRLLVGTLVWVIAQ
LLGAYGYMSVTLGFLVGIVGWLYIIGELYMGDAGRSNASCNNESVQMAFFANRLIITIGF
SIYHIGYFIEHLAGGANINSLNIIYKLADILNKIIFGMIIYSAALQDTRKGDSIKEG*
>HOT237_0500m_rep_c445463_1	# 171 # 893 # -1 # ID=445463_1;partial=00;start_type=ATG;rbs_motif=AAAAA;rbs_spacer=6bp;gc_cont=0.368
MNKLLLPQDVVGGSFWLISVAMIGAAIFFFLERGRLSSRWGTAMNLVGVIALMSSIHYFY
AKNLWVLNGQAPTALRYIDWILTFPLTILTFYVMLRSVTDVKRGMFWRLLVGTLVWVIAQ
LLGAYGYMSVTLGFLVGIVGWLYIIGELYMGDAGRINASCNNESVQMAFFANRLIITIGF
SIYHIGYFIEHLAGGANINSLNIIYNLADILNKIIFGMIIYSAALKDTREKKLELRRDNV
*
>HOT237_0500m_rep_c446459_3	# 3197 # 3895 # -1 # ID=446459_3;partial=00;start_type=ATG;rbs_motif=GGA/GAG/AGG;rbs_spacer=5-10bp;gc_cont=0.373
MNKLLLPQDVVGGSFWLISVAMIGAAIFFFLERGRLSKRWGTVMNLVGVIALMSSIHYFY
AKNLWVLNGQAPTALRYIDWMLTFPLTILTFYVMLRSVTDVKRGMFWRLLVGTLVWVIAQ
LLGAYGYMSVTLGFLVGIVGWLYIIGELYMGDAGRSNATCNNESVQLAFFANRLIITIGF
SIYHIGYFIEHLAGGANINSLNIIYNLADILNKIIFGMIIYSAALQDTRKEA*
>HOT237_0500m_rep_c448280_1	# 293 # 991 # 1 # ID=448280_1;partial=00;start_type=ATG;rbs_motif=GGA/GAG/AGG;rbs_spacer=5-10bp;gc_cont=0.372
MNKLLLPQDVVGGSFWLISVAMIGAAIFFFLERGRLSSRWGTAMNLVGVIALMSAIHYFY
AKNLWVLNGQAPTALRYIDWILTFPLTILTFYVMLRSVSDVKRGMFWRLLVGTLVWVIAQ
LLGAYGYMSVTLGFLVGIVGWLYIIGELYMGDAGRINATCNNESVQMEFFANRLIITIGI
SIYHIGYFIEHLAGGANINSLNIIYNLADILNKIIFGMIIYSAALKDTRKET*
>HOT237_0500m_rep_c448288_11	# 12178 # 12891 # -1 # ID=448288_11;partial=00;start_type=ATG;rbs_motif=GGA/GAG/AGG;rbs_spacer=5-10bp;gc_cont=0.373
MNKLLLPQDVVGGSFWLISVAMIGAAIFFFLERGRLSNRWGTAMNLVGVIALMSSIHYLY
AKNLWVVNGQAPTALRYIDWLLTFPLTILTFYVILKSVTDVKRGMFWRLLVGTLVWVIAQ
LLGAYGYMSVTLGFLVGIVGWLYIIGELYMGDAGRKNASCNNESVQMAFFANRLIITIGF
SIYHIGYFIEHLAGGANINSLNIIYNLADILNKIIFGMIIYGAALNDTKLNDTKKVT*
>HOT237_0500m_rep_c453442_5	# 3264 # 4031 # -1 # ID=453442_5;partial=00;start_type=ATG;rbs_motif=AGGA;rbs_spacer=5-10bp;gc_cont=0.341
MNKIKMFTLVAILMGLPNVANANPSLLAYDDFIGMTFWLISMAMLAATVFFFMERSSVAT
GWKTPITVVGLITGVAFIHYMYVRDVWIQFEEVDIVYRYIEWLITMPLQMIIFYLILAAV
RKVSNGMFWRLLIGSLVMLIGGYLGEANHIHELIGFLIWMIGWVYVLYEIFSGEAGKSAA
RSGNKVFVSGFSALRMIVTIGWCIYPLGYIFGPTLTNSLDSNSLNVIYNLADFVNKIAFG
LIVWAVAVYSGGRVR*
>HOT237_0500m_rep_c460885_6	# 3441 # 4205 # -1 # ID=460885_6;partial=00;start_type=ATG;rbs_motif=AGxAG;rbs_spacer=5-10bp;gc_cont=0.366
MNKLKISALVLIVLVGISNTANAETVLLASDDFVGISFWIISMGMLAATAFFFLERGSVA
VAWRPSVTVAGIITGVAFVNYLYMRGVWVQTGDTPTVYRYIDWLITVPLQMIEFYLILSA
VRKVSSGMFWRLLIGSLVMIVGGYLGETEAIPRVVGFVIGMAGWIYILYEIFSGEAGRAA
AKSGNKPFVTAFSALRMIVTVGWIIYPLGYIFGYLNGGVDNSSLNVIYNLADFINKIAFG
LVIWAAAVSGGRAK*
>HOT237_0500m_rep_c461588_2	# 1317 # 2030 # -1 # ID=461588_2;partial=00;start_type=ATG;rbs_motif=GGA/GAG/AGG;rbs_spacer=5-10bp;gc_cont=0.367
MNKLLLPHDVVGGSFWLISVAMIGAAIFFFLERGRLSSRWSTAMNLVGVIALMSSIHYFY
AKNLWILNGQAPTALRYIDWMLTFPLTILTFYVMLRSVTDVKRGMFWRLLVGTLVWVIAQ
LLGAYGYMSVTLGFLVGIVGWLYIIGELYMGDAGRNNASCNNESVQMAFFANRLIITIGF
SIYHIGYFIEHLAGGANINSLNIIYNLADILNKIIFGMIIYSAALQDTRKRDSIKGV*
>HOT237_0500m_rep_c463315_3	# 3143 # 3844 # -1 # ID=463315_3;partial=00;start_type=ATG;rbs_motif=GGA/GAG/AGG;rbs_spacer=5-10bp;gc_cont=0.375
MNKLLLPQDIVGGSFWLISVAMIGAAIFFFLERGRLPNRWGTAMNLVGVIALMSSIHYFY
AKNLWVLNGQAPTALRYIDWIITFPLTILTFYVMLRSVTDVKRGMFWRLLVGTLVWVIAQ
LLGAYGYMSVTLGFLVGIVGWLYIIGELYMGDAGRNNASCNNESVQMAFFANRLIITIGF
SIYHIGYFIEHLAGGANINSLNIIYNLADILNKIIFGMIIYSAALQDTRKERA*
>HOT237_0500m_rep_c465523_2	# 949 # 1647 # 1 # ID=465523_2;partial=00;start_type=ATG;rbs_motif=GGA/GAG/AGG;rbs_spacer=5-10bp;gc_cont=0.361
MNKLLLPQDVVGGSFWLISVAMIGAAIFFFLERGRLSKRWATVMNLVGVIALMLAIHYFY
AKNLWVLNGQAPTALRYIEWILTFHLTILTFYVMLRSVSDVKRGMFWRLLVGTLVWVIAQ
MLGAYGYMSVTLGFLVGIVGWLYIIGELYMGDAGRSNATCNNESVQMAFFANRLIITIGF
SIYHIGYFIEHLAGGANINSLNIIYNLADILNKIIFGMIIYSAALQDTRKEA*
>HOT237_0500m_rep_c467903_3	# 2512 # 3210 # 1 # ID=467903_3;partial=00;start_type=ATG;rbs_motif=GGA/GAG/AGG;rbs_spacer=5-10bp;gc_cont=0.369
MNKLLLPQDVVGGSFWLISVAMIGAAIFFFLERGRLSNRWATVMNLVGVIALMSSFHYFY
AKNLWVLNGQAPTALRYVDWILTFPLTILTFYVMLRSVTDVKRGMFWRLLVGTLVWVIAQ
LLGAYGYMSVTLAFLVGIVGWLYIIGELYMGDAGRKNASCNNESVQMAFFANRLIITIGF
SIYHIGYFIEHLAGGANINSLNIIYNLADILNKIIFGMIIYSAALEDTRKGT*
>HOT237_0500m_rep_c469484_3	# 2965 # 3663 # -1 # ID=469484_3;partial=00;start_type=ATG;rbs_motif=GGA/GAG/AGG;rbs_spacer=5-10bp;gc_cont=0.379
MNKLLLPQDVVGGSFWLISVAMIGAAIFFFLERGRLSNRWGTVMNLVGVIALMSSIHYFY
AKNLWILNGQAPTALRYIDWILTFPLTILTFYVMLRSVTDVKRGMFWRLLVGTLVWVIAQ
LLGAYGYMSVTLGFLVGIVGWLYIIGELYMGDAGRSNATCNNESVQMAFFANRLIITIGF
SIYHIGYFIEHLAGGANINSLNIIYNLADILNKIIFGMIIYSAALQDTRKEA*
>HOT237_0500m_rep_c477069_4	# 4313 # 5014 # 1 # ID=477069_4;partial=00;start_type=ATG;rbs_motif=GGA/GAG/AGG;rbs_spacer=5-10bp;gc_cont=0.368
MNKLLLPQDIVGGSFWLISVAMIGAAIFFFLERXHLSDRWGTAMNLVGVIALMSSIHYFY
AKNLWILNGQAPTALRYIDWILTFPLTILTFYVMLRSVTDVKRGMFWRLLVGTLVWVIAH
LLGAYGYMSVTLGFLVGIVGWLYIIGELYMGDAGRSNASCNNESVQMAFFANRLIITIGF
SIYHIGYFIEHLAGGANINSLNIIYNLADILNKIIFGMIIYSAALQDTRKKET*
>HOT237_0500m_rep_c477968_1	# 275 # 817 # 1 # ID=477968_1;partial=00;start_type=ATG;rbs_motif=TAA;rbs_spacer=8bp;gc_cont=0.346
MSSIHYFYAKNLWVLNGQAPTALRYIDWILTFPLTILTFYVMLKSVTDVKRGMFWRLLVG
TLVWVIAQLLGAYGYMSVTLGFLVGIVGWLYIIGELYMGDAGRKNASCNNESVQMAFFAN
RLIITIGFSIYHIGYFIEHLAGGVNLNRLNIIYNLADILNKIIFGMIIYSAALNDTRKAT
*
>HOT237_0500m_rep_c481673_3	# 2001 # 2357 # -1 # ID=481673_3;partial=00;start_type=ATG;rbs_motif=None;rbs_spacer=None;gc_cont=0.347
MVCGGYVGEVGYILPFLGFIVWMAGWIYILYEIFPGEAGKIIARSPNKALVTAFETMRMI
VTIGWAIYPLGYVFGYLTGGVDSNTLNIIYNFADFINKIAFGFVIWIAATASASGLRR*
>HOT237_0500m_rep_c483022_3	# 917 # 1615 # 1 # ID=483022_3;partial=00;start_type=ATG;rbs_motif=GGA/GAG/AGG;rbs_spacer=5-10bp;gc_cont=0.371
MNKLLLPQDVVGGSFWLISVAMIGAAIFFFLERGRLSNRWGTAMNLVGVIALMSSIHYFY
AKNLWILNGQAPTALRYIDWILTFPLTILTFYVMLRSVTDVKRGMFWRLLVGTLVWVIAQ
LLGAYGYMSVTLGFLVGIVGWLYIIGELYMGDAGRSNASCNNESVQMAFFANRLIITIGF
SIYHIGYFIEHLAGGANINSLNIIYNLADVLNKIIFGMIIYSAALQDTKKGT*
>HOT237_0500m_rep_c486057_5	# 3218 # 4603 # -1 # ID=486057_5;partial=00;start_type=ATG;rbs_motif=None;rbs_spacer=None;gc_cont=0.406
MDEITRSPEVSNNPAALLAWMWHHAGRGRGEKAMVLLPYKDRLLLFSRYLQQLVMESIGK
EKDLVGKKVNQGLTVYGNKGSTDQHAFVQQLLDGPDDFFVTFIEVLKDRENRSLEVEPGI
TSGDFLHGFLLGTREALFQNGRASLTITLEEINAQTLGALIALFERAVGLYASLVGINAY
HQPGVEAGKQAASDVLELAEKIQHHLHSHPEQKFTATELADILRKTINAETVLLASDDFV
GISFWIISMGMLAATAFFFLERGSIAIAWRPSVTVAGIITGVAFVYYLYMRGVWIQTGDA
PTVYRYIDWLITVPLQMIEFYLILSVVRKVSSGMFWRLLIGSLVMLIGGYLAETEAIPRA
VGFVIGMAGWIYILYEIFSGEAGRTAAKSGNKPFVTAFNTLRMIVLVGWAIYPLGYIFGY
LNGGVDNNNSLNVIYNLADFINKXTFGLVIWAAAVSGGRFK*
>HOT237_0500m_rep_c492717_6	# 5616 # 6329 # -1 # ID=492717_6;partial=00;start_type=ATG;rbs_motif=GGA/GAG/AGG;rbs_spacer=5-10bp;gc_cont=0.353
MNKLLLPQDVVGGSFWLISVAMIGAAIFFFLERGHLSNRWGTVMNLVGIIALMSSIHYFY
AKNLWVLNGQAPTALRYIDWILTFPLTILTFYVMLKSVTDVKRGMFWRLLVGTLVWVIAQ
LLGAYGYMSVTLGFLVGIVGWLYIIGELYMGDAGRNNATCNNESVQMAFFANRLIITIGF
SIYHIGYFIEHLAGGANINSLNIIYNLADILNKIIFGMIIYSAALQDTRKRDSIKEV*
>HOT237_0500m_rep_c492916_4	# 2745 # 2996 # -1 # ID=492916_4;partial=00;start_type=ATG;rbs_motif=None;rbs_spacer=None;gc_cont=0.313
MGDAGRSNASCNNESVQMAFFANRLIITIGFSIYHIGYFIEHLAGGANINSLNIIYNLAD
ILNKIIFGMIIYSAALEDTKKGT*
>HOT237_0500m_rep_c495659_1	# 1492 # 2190 # -1 # ID=495659_1;partial=00;start_type=ATG;rbs_motif=GGA/GAG/AGG;rbs_spacer=11-12bp;gc_cont=0.351
MNKLLFPQDVVGGSFWLISIAMIGAAIFFFLERGRLSKRWNTVMTLVGVIALMSSIHYFY
AKNLWVLNGQAPIAIRYIDWTLTFPLQILTFYVMLTTVTDVKRGMFWRLLVGTLVWVIAQ
FLGASGYMSVTLGFLVGIVGWLYIIGELYMGDAGRKNASCNNESVQMAFFANRLIITIGF
SIYHIYYFIEHLAGGANINSLNIIYNLADILNKIIFGMIIYGAALNDTKKAT*
>HOT237_0500m_rep_c497767_9	# 6172 # 6870 # 1 # ID=497767_9;partial=00;start_type=ATG;rbs_motif=GGA/GAG/AGG;rbs_spacer=5-10bp;gc_cont=0.363
MNKLLLPQDVVGGSFWLISVAMLGAAIFFFLERGRLSNRWATAMNLVGVIALMSSIHYFY
AKNLWVLNGQAPTALRYIDWILTFPLTILTFYVMLRSVTDVKRGMFWRLLVGTLVWVIAQ
LLGAYGYMSVTLGFLVGIVGWLYIIGELYMGDAGRINATCNNESVQMAFFANRLIITIGF
SIYHIGYFIEHLAGGANINSLNIIYNLADILNKIIFGMIIYGAALNDTKKAT*
>HOT237_0500m_rep_c500216_1	# 1171 # 1869 # -1 # ID=500216_1;partial=00;start_type=ATG;rbs_motif=GGA/GAG/AGG;rbs_spacer=5-10bp;gc_cont=0.355
MNKLLLPQDVVGGSFWLISVAMIGAAIFFFLERGRLLDKWATVMNLVGVIALMSSIHYFY
AKNLWVLNGQAPTALRYIDWILTFPLTILTFYVMLRSVIDVKRGMFWRLLVGTLVWVIAQ
LLGAYGYMSVTLGFLVGIVGWLYIIGELYMGDAGRKNTSCNNESVQMAFFANRLIITIGF
SIYHIGYFIEHLAGGANINSLNVIYNLADVLNKIIFGMIIYSAALEDTRKGS*
>HOT237_0500m_rep_c500503_2	# 1940 # 2365 # -1 # ID=500503_2;partial=00;start_type=ATG;rbs_motif=None;rbs_spacer=None;gc_cont=0.359
MLRSVTDVKRGMFWRLLVGTLVWVIAQLLGAYGYMSVTLGFLVGIVGWLYIIGELYMGDA
GRKNASCNNESVQMAFFANRLIITIGFSIYHIGYFIEHLAGGANINSLNIIYNLADILNK
IIFGMMIDSAALQDTRKGDSI*
>HOT237_0500m_rep_c504450_1	# 871 # 1584 # 1 # ID=504450_1;partial=00;start_type=ATG;rbs_motif=None;rbs_spacer=None;gc_cont=0.368
MNKLLLPQDVVGGSFWLISVAMIGTAIFFFLERGRLSDKWGTAMNIVGVIALMSSIHYFY
AKNLWILNGQAPTALRYIDWILTFPLTILTFYVMLRSVTDVKRGMFWRLLVGTLVWVIAQ
LLGAYGYMSVTLGFLVGIVGWLYIIGELYMGDAGRSNASCNNESVQMAFFANRLIITIGF
SIYHIGYFIEHLAGGANVNSLNIIYNLADVLNKIIFGMIIYSAALQDTKKGDSIKEG*
>HOT237_0500m_rep_c520626_1	# 674 # 1372 # -1 # ID=520626_1;partial=00;start_type=ATG;rbs_motif=GGA/GAG/AGG;rbs_spacer=5-10bp;gc_cont=0.372
MNKLLLPQDVVGGSFWLISVAMIGAAIFFFLERGRLSNRWGTVMNLVGVIALMSSIHYLY
AKNLWVLNGQAPTALRYIDWILTFPLTILTFYVMLKSVTDVKRGMFWRLLVGTLVWVIAQ
LLGAYGYMSVTLAFLVGIVGWLYIIGELYMGDAGRKNASCNNESVQMAFFANRLIITIGF
SIYHIGYFIEHLAGGANINSLNVIYNLADILNKIILGMIIYGAALNDTKKAT*
>HOT237_0500m_rep_c523934_2	# 2022 # 2720 # -1 # ID=523934_2;partial=00;start_type=ATG;rbs_motif=GGA/GAG/AGG;rbs_spacer=5-10bp;gc_cont=0.368
MNKLLLPQDVVGGSFWLISVAMIGAAIFFFLERGRLSKRWATAMNLVGVIALMSSIHYFY
AKNLWVLNGQAPTALRYIDWILTFPLTILTFYVMLRSVTDVKRGMFWRLLVGTLVWVIAQ
LLGAYGYMSVTLGFLVGIVGWLYIIGELYMGDAGRSNATCNNESVQMAFFANRLIITIGF
SIYHIGYFIEHLAGGANINSLNVIYNLADFLNKIIFGMIIYSAALADTKKES*
>HOT237_0500m_rep_c528577_5	# 2905 # 3675 # 1 # ID=528577_5;partial=00;start_type=ATG;rbs_motif=GGA/GAG/AGG;rbs_spacer=5-10bp;gc_cont=0.361
MNKVKTIVLTFVILIGISSSVHAEVALLQPDDFVGFTFWFVSMSCLAATAFFFLERGSVA
PEWKTPITVAGLVTGIAFMHYMYVRSVWVTTGDSPIIYKYIDWLITMPLLALQFYLILSA
VKKTSSTIFWKLLIGTLAMVFGGYAGEAGYILPFLGFVIWMTGWIYILYEIFSGEAGKLV
EKSTNKAFVTAFETMRMIVTIGWAIYPLGYVFGYLTGGVDSNTLNVIYNLADFFNKIAFG
LVIWIAAVANTSGLRR*
>HOT237_0500m_rep_c544895_3	# 1487 # 2257 # -1 # ID=544895_3;partial=00;start_type=ATG;rbs_motif=GGA/GAG/AGG;rbs_spacer=5-10bp;gc_cont=0.364
MGKVKIIVIALVALIGISGSAYAEEALLQSDDFVGFTFWLVSIACLATTAFFFLEHGSVA
TAWKTSIAVAGIVPVIAFMHSMYMRSVWVTTGDSPIIYRYIDWLITMPLLALQFYLILSA
VRKVSSIIFWKLLIATLAMVCGGYAGEAGYILPFLGFIIWMTAWIYILYEIFAGEPGKLV
ARSTNRDLITTFETMRMIVTIGWAIYPLGYVFGYLTGGVDSNTLNVIYNFADFINKIAFG
LIIWVVAMANTSVSRR*
>HOT237_0500m_rep_c544896_2	# 443 # 1216 # -1 # ID=544896_2;partial=00;start_type=ATG;rbs_motif=GGA/GAG/AGG;rbs_spacer=5-10bp;gc_cont=0.367
MGKVRIIVIALVALIGISSSAYAEVALLQPDDFVGFTFWLVSIACLATTAFFFLEHRSVA
SAWKTPIAVAGIVTGIAFIHSMYMRNIWIGTGDSPTVYRYIDWVITMPLLATEFYLILST
VRKVSSIIFWKLLIGTLVMVLGGYAGEAGYISSFLGFVIWMVGWLYILYEIFVGEAGKLC
AKFPNEAMVKAFETMRMILTIGWAIYPLGYVFGYLTGGIDSNTLNVIYNFADFINKIAFG
LVIWVAATANTSGSRRF*
>HOT237_0500m_rep_c552913_4	# 2157 # 2684 # -1 # ID=552913_4;partial=00;start_type=ATG;rbs_motif=None;rbs_spacer=None;gc_cont=0.354
MYVRSVWVTTGDSPIVYKYIDWLITMPLLALQFYLILSAVRKVSSTIFWKLLIGTLVMVC
GGYAGEAGYILPFLGFIVWMGAWIYILYEIFAGEAGKLVARSTNRTLITAFETMRMIVTI
GWAIYPLGYVFGYLTGGVDSNTLNVIYNFADFINKIAFGLVIWVAATANTLGSRR*
>HOT237_0500m_rep_c557669_1	# 64 # 828 # -1 # ID=557669_1;partial=00;start_type=ATG;rbs_motif=GGAG/GAGG;rbs_spacer=5-10bp;gc_cont=0.370
MKTIKMLALALVLFGATTAANAATTFLATDDFVGISFWLISMGMLAATAFFFMEQANVGA
QWRKSVNVAGLVTGIAFIHYMYMRGVWVETGDTPTVYRYIDWFITVPLQLVEFYLILSAV
RKVDSNIFWRLLIGSLVMVVGGYLGEAGFINPTLGFIIGMAGWIYILYEIFSGDAGKAAA
KSGNKALVTAFSALRMIVIVGWAIYPLGYIFGYLMGGVIDAASLNIIYNLADFVNKIAFG
LIIWSCAVANSSKR*
>HOT237_0500m_rep_c557802_1	# 207 # 908 # 1 # ID=557802_1;partial=00;start_type=ATG;rbs_motif=GGA/GAG/AGG;rbs_spacer=5-10bp;gc_cont=0.356
MNKLLLPQDVVGGSFWLISIAMIGAAIFFFLERGRLSQRWNTVMTLIGVIALMSSIHYFY
AKNLWVMNGQAPISIRYIDWTLTFPLQILTFYVMLTTVTDVKRGMFWRLLVGTLVWVIAQ
FLGASGYMSVTLGFLVGIVGWLYIIGELYMGEAGRRNAACGNEDVQMAFFANRLIITIGF
SIYHIGYFIEHLGGGVNISSLNVIYNLGDILNKIIFGMIIYSAASQDTKKRGL*
>HOT237_0500m_rep_c564727_1	# 482 # 1180 # -1 # ID=564727_1;partial=00;start_type=ATG;rbs_motif=GGA/GAG/AGG;rbs_spacer=5-10bp;gc_cont=0.375
MNKLLLPQDVVGGSFWLISVAMIVAAIFFFLELGRLSTRWSTVLHLVGVIALMSSIHYFY
AKNLWVLNGQAPTALRYIDWILTFPLTILTFYVMLRSVSDVKRGMFWRLLVGTLVWVIAQ
LLGAYGYMSVTLGFLVGLVGWLYIIGELYMGDAGRSNATCNNESVQMAFFANRLIITIGF
SIYHIGYFIEHLAGGANINSLNIIYNLADILNKIIFGMIIYSAALQDTRKEA*
>HOT237_0500m_rep_c567593_2	# 491 # 1192 # -1 # ID=567593_2;partial=00;start_type=ATG;rbs_motif=None;rbs_spacer=None;gc_cont=0.368
MNKLLLPQDIVGGSFWLISVAMIGAAIFFFLERGRMSNRWGTVMNLIGIIALMSSIHYFY
AKNLWVLNGQAPTALRYIDWILTFPLTILTFYVMLKSVTDIKRGMFWRLLVGTLVWVIAQ
LLGAYGYMSVTLGFLVGIVGWLYIIGELYMGDAGRKNASCNNESVQMAFFANRLIITIGF
SIYHIGYFIEHLAGGANINSLNIIYNLADILNKIIFGMIIYSAALQDTRKKEA*
>HOT237_0500m_rep_c569600_2	# 1661 # 2383 # -1 # ID=569600_2;partial=00;start_type=ATG;rbs_motif=None;rbs_spacer=None;gc_cont=0.340
MNKLLFPQDVVGGSFWLISIAMIGAAIFFFLERGRLSKRWNTVMTLVGVIALMSSIHYFY
AKNLWVMNGQAPIAIRYIDWTLTFPLQILTFYVMLTTVTDVKRGMFWRLLVGTLVWVIAQ
FLGASGYMSVTLGFLVGIVGWLYIIGELYMGDAGRRNAACGNEHVQMAFFANRLIITIGF
SIYHIGYFIEHLGGGVNISSLNVIYNLGDILNKIIFGMIIYSAASQDTKNERSIDDIRIN
*
>HOT237_0500m_rep_c572109_1	# 541 # 1020 # 1 # ID=572109_1;partial=00;start_type=ATG;rbs_motif=GGA/GAG/AGG;rbs_spacer=5-10bp;gc_cont=0.373
MNKLKMLAFALVVLAALPSATMAETLLLAPDDFVGITFWVISMGMLAATVFFFMERGSVA
ISWRAPLTVAGLVTGIAFVHYIYIRGVWIQTGDSSTVYRYIEWFITMPLQMLVFYLILGV
VRKVSSGVFWRLLIGTLVMVIGGYLGEAAHVHSMVGFII*
>HOT237_0500m_rep_c572109_2	# 1021 # 1311 # 1 # ID=572109_2;partial=00;start_type=ATG;rbs_motif=None;rbs_spacer=None;gc_cont=0.347
MVGWIYVLYEIFSGETGKVAERSGNKAFVNAFGVLRMIVTIGWCIYPLGYVFRPALTDSV
DSNSLNVIYNLADFINKIAFGLIIWVAAISSGGRTR*
>HOT237_0500m_rep_c572738_2	# 2127 # 2897 # 1 # ID=572738_2;partial=00;start_type=ATG;rbs_motif=GGA/GAG/AGG;rbs_spacer=5-10bp;gc_cont=0.370
MNKIKIIVLALAVLIGISSSVHAEVALLQPDDFVGFTYWFVSIACLAATVFFFLERGSVA
PGWKISITVAGLVTGIAFMHSMYMRSVWVTTGDSPIIYRYIDWLITMPLLALQFYFILST
VRKVSSVIFWKLLIATLVMVCGGYAGEAGYILPFLGFIIWMVAWMYILYEIFAGEPGKLV
ARSTNSALITTFETMRMILTIGWAIYPLGYVFGYLTGGVDSDTLNVIYNFADFINKIAFG
LVIWVAATANTSGSRR*
>HOT237_0500m_rep_c580645_1	# 14 # 388 # 1 # ID=580645_1;partial=00;start_type=TTG;rbs_motif=GGA/GAG/AGG;rbs_spacer=5-10bp;gc_cont=0.363
MIGTLVIVCGGYAGEAGYISPFLGFVIWMVGWIYILYEIFAGEAGKLIIKSTNKPLVTAF
ETMRMIVTIGWAIYPLGYVFGYLTGGVDSNTLNVIYNLADFINKIVFGLVIWVAATANTS
GSRQ*
>HOT237_0500m_rep_c589833_5	# 2327 # 3097 # -1 # ID=589833_5;partial=00;start_type=ATG;rbs_motif=GGAG/GAGG;rbs_spacer=5-10bp;gc_cont=0.346
MKKIKTLTLAILGLLAASTSANAEVQLLQSSDFVGITFWVVSMGMLASTAFFFIERGTVA
AAWRTSITVAGLVTGVAFVHYMYMRGVWVQTSESPTVYRYIDWIITIPLQVIEFYLILAA
VRKVPTSMFWRLLAASLVMLIGGYLGEAGYIPSFLAFIIGTTGWLYILFEIFSGEASKLA
ARSRNKSLVNAFGAMRMIVTIGWAIYPLGYVFGYLTESVDTSSLNVIYNLADFVNKIAFG
LIIWVAAMDNTSLKKR*
>HOT237_0500m_rep_c595587_1	# 14 # 838 # 1 # ID=595587_1;partial=00;start_type=ATG;rbs_motif=None;rbs_spacer=None;gc_cont=0.336
MGIVYIVYIKIIKKKGIFMKRLKMFALVIVTLLGLSGVANADTTLLSSDDLVGISFWIVS
MGLLAATAFFFLERGSVASNWRTTLTVAGIVTGIAFINYLYLRNVYVSQGEAPILYRYIE
WIITMPLQAVLFYLILKTVRKVPKSLFWKLLIGAVVMVLGAYLGELEYIPNMVGFIIGIG
GWIYILYEIFSGEAGRAVAKSGNKPMVTAYNSMRKIVTIGWAVYPLGYIFGYLTGGVDPN
SLNIIYNIADFFNKIAFGLVIWVAAIQNTAPRTR*
>HOT237_0500m_rep_c598981_4	# 2385 # 3083 # -1 # ID=598981_4;partial=00;start_type=ATG;rbs_motif=GGA/GAG/AGG;rbs_spacer=5-10bp;gc_cont=0.365
MNKLLLPQDVVGGSFWLISVAMIGAAIFFFLERSRLSNRWGTVMNLVGVIALMSSIHYIY
AKNLWVLNGQAPTALRYIDWILTFPLTILTFYVMLKSVTDVKRGMFWRLLVGTLVWVIAQ
LLGAYGYMSVTLAFLVGIVGWLYIIGELYMGDAGRINATCNNENVQMAFFANRLIITIGF
SIYHIGYFIEHLAGGANINSLNIIYNLADILNKIIFGMIIYSAALQDTKKEA*
>HOT237_0500m_rep_c604952_1	# 896 # 1660 # 1 # ID=604952_1;partial=00;start_type=ATG;rbs_motif=GGA/GAG/AGG;rbs_spacer=5-10bp;gc_cont=0.390
MKKLKLFALATLAFLGLSGSASADTAILASDDFVGITFWVISMGMLAATAFFFMERGSAA
SAWKTPITVAGLITGIAFIHYMYMRNVWVQTGDSPVVYRYIDWLITMPLQMAEFYLILSA
VRKVSGGMFWRLLLGSLVMVVGGYMGEAGHINEMLGFFTFMAGWIYVLYEIFSGEAGKIA
ARSGNKGLTSAFGALRMIVTIGWAIYPLGYVFGYLTGGVDANSLNIIYNLGDFVNKIAFC
LVIWAAAMSNTKQR*
>HOT237_0500m_rep_c609824_3	# 1525 # 2226 # 1 # ID=609824_3;partial=00;start_type=ATG;rbs_motif=GGA/GAG/AGG;rbs_spacer=5-10bp;gc_cont=0.358
MNKLLLPQDVVGVSFWLISVAMIGAAIFFFLERGRLSNRWATVMNLVGVIALMSSIHYFY
AKNLWVLNGQAPTALRYIDWILTFPLTILTFYVMLRSVTDIKRGLFWRLLVGTLVWVIAQ
LLGAYGYMSVTLGFLGGIVGWLYIIGELYMGDAGRSNATCNNESVQMAFFANRLIITIGF
SIYHIGYFIEHLAGGANINSLNIIYNLADILNKIIFXMIIYSAALQDTRKKEA*
>HOT237_0500m_rep_c614358_1	# 646 # 1362 # 1 # ID=614358_1;partial=00;start_type=ATG;rbs_motif=TAA;rbs_spacer=10bp;gc_cont=0.364
MNKLLLPQDIVGGSFWLISVAMMGAAIFFFLERGRLSDRWATAMNIVGVIALMSSIHYFY
AKNLWVLNGQAPTALRYIDWILTFPLIILTFYVMLRSVTDVKRGMFWRLLVGTLVWVIAQ
LLGAYGYMSVTLGFLVGIVGWLYIIGELYMGDAGRNNASCNNESVQMAFFANRLIITIGF
SIYHIGYFIEHLAGGANINSLNIIYNLADILNKIIFGMIIYSAALQDTKKERVWFREG*
>HOT237_0500m_rep_c626897_2	# 786 # 1484 # 1 # ID=626897_2;partial=00;start_type=ATG;rbs_motif=GGA/GAG/AGG;rbs_spacer=5-10bp;gc_cont=0.368
MNKLLLPQDVVGGSFWLISVAMIGAAIFFFLERGRLSSRWGTAMNLVGVIALMSAIHYFY
AKNLWVLNGQAPTALRYIDWILTFPLMILTFYVMLRSVTDVKRGMFWRLLVGTLVWVIAQ
LLGAYGYMSVTLGFLVGIVGWLYIIGELYMGDAGRKNASCNNENVQMAFFANRLIITIGF
SIYHIGYFIEHLAGGVNLNSLNIIYNLADILNKIIFGMIIYSAALNDTRKAT*
>HOT237_0500m_rep_c631715_4	# 2722 # 2892 # -1 # ID=631715_4;partial=00;start_type=ATG;rbs_motif=None;rbs_spacer=None;gc_cont=0.298
MRIIITFGWTIYPIGYVFGYLTGGIDSDTLNIIYNLGDFINKIAFGLVIWFAARSQ*
>HOT237_0500m_rep_c632730_1	# 922 # 1620 # -1 # ID=632730_1;partial=00;start_type=ATG;rbs_motif=None;rbs_spacer=None;gc_cont=0.363
MNKLLLPQDIVGGSFWLISVAMIGAAIFFFLERGRMSKRWGTVMNLIGIIALMSSIHYFY
AKNLWVLNGQAPTALRYIDWILTFPLTILTFYVMLKSVTDIKRGMFWRLLVGTLVWVIAQ
LLGAYGYMSVTLGFLVGIVGWLYIIGELYMGDAGRKNASCNNESVQMAFFANRLIITIGF
SIYHIGYFIEHLAGGANINSLNIIYNLADILNKIIFGMIIYSAALEDTRKGT*
>HOT237_0500m_rep_c635143_5	# 2614 # 3378 # -1 # ID=635143_5;partial=00;start_type=ATG;rbs_motif=GGA/GAG/AGG;rbs_spacer=5-10bp;gc_cont=0.370
MNKPKMFALALLAFLSLSSAANAETLLLASDDFVGITFWVISMGMLAATVFFFMERGSVA
IGWRTSVTVASLITGIAFIHYMYMRGVWVQTGDVPTIYRYIEWLITMPLQTIVFYLILTA
VRKVSNGMFWRLLVGTLVMVIGGYLGEAEHINAMLGFVIWMAGWVYILYEIFSGEAGKTA
AKSGNKAFATAFGTLRMIITVGWCIYPLGYIFGFLTVGINANSLNVIYNLADFINKIAFC
LVIWAAAVSGGRGK*
>HOT237_0500m_rep_c644365_2	# 1877 # 2644 # 1 # ID=644365_2;partial=00;start_type=ATG;rbs_motif=None;rbs_spacer=None;gc_cont=0.354
MNKLKMFTPVIILMGLSSVANADSLYLAYDDFVGMTFWLISMGMLAATVFFFMERGAVAT
GWKTPVTLAGLITGIAFINYMYVRGVWVQTGELQIVYRYIEWLITMPLQMIMFYLILAAV
RKVSNGMFWRLLIGSLVMVMGGYLGEAAHVHSMVGFIIWMVGWIYVLYEIFSGETGKVAE
RSGNKAFVTAFGALRMIVTIGWCIYPLGYVFGPALTDSVDSNSLNVIYNLADFINKIVFG
LIIWVTAISSGGRTR*
>HOT237_0500m_rep_c647262_1	# 62 # 829 # 1 # ID=647262_1;partial=00;start_type=ATG;rbs_motif=AGGA;rbs_spacer=5-10bp;gc_cont=0.372
MNKLKFFTPVAILMVLSSAAHADSSLLAYDDFVGMTFWLISMGMLAATVFFFMERGAVAT
GWKTPVTLAGLITGIAFINYMYVRGVWLQAGELQIIYRYIEWLITMPLQMIMFYLILATV
RKVSSRMFWRLLIGSLVMLIGGYLGEAAHVHSMVGFIIWMAGWIYVLYEIFSGEAGRSAA
KSGSKPFVTAFSTLRMIVTVGWAIYPLGYIFGYLTGGVLDVNSLNVIYNLADFINKIAFG
LVIWAAAVSSGGRVR*
>HOT237_0500m_rep_c647739_4	# 1408 # 1806 # -1 # ID=647739_4;partial=00;start_type=ATG;rbs_motif=AGxAG;rbs_spacer=5-10bp;gc_cont=0.338
MNKLKTLALVPLVLVGISSTANAETVLLASDDFVGISFWIISMGMLAATAFFFLERISIA
IAWRSSVTVAGIITGVAFVNYLYMRDVWVQTGDISTVYRYIDWLITAPLQMIEFYLILSA
VRKVSSECFGDF*
>HOT237_0500m_rep_c651588_1	# 1661 # 2362 # -1 # ID=651588_1;partial=00;start_type=ATG;rbs_motif=GGA/GAG/AGG;rbs_spacer=5-10bp;gc_cont=0.343
MNKLLFPQDVVGGSFWLISIAMIGAAIFFFLERGRLSKKWNTVMTLIGVIALMSSIHYFY
AKNLWVMNGQAPIAIRYIDWTLTFPLQILTFYVMLTAVTDVKRGMFLLLLVGTLVWVIAQ
FLGASGYMSVTLGFLVGIVGWLYIIGELYMVDAGRRNAACGNEHVQMAFFANRLIITIGF
SIYHIGYFIEHLGRGVNTSSLNVIYNLGDILNKIIFGMIIYSAASQDTKKRGL*
>HOT237_0500m_rep_c654893_3	# 2719 # 3420 # 1 # ID=654893_3;partial=00;start_type=ATG;rbs_motif=GGA/GAG/AGG;rbs_spacer=5-10bp;gc_cont=0.365
MNKLLLPQDVVGGSFWLISVAMIGAAIFFFLERGRLSNRWGTAMNIVGVIALMSSIHYFY
AKNLCVLNGEAPTALRYIDWILTFPLTILTFYVMLRSVTDVKRGMFWRLLVGTFVWVIAQ
LLGAYGYMSVTLGFLVGIVGWLYIIGELYMGDAGRNNASCNNESVQMAFFANRLIITIGF
SIYHIGYFIEHLAGGANINSLNIIYNLADILNKIIFGMIIYSAALQDTKKKEA*
>HOT237_0500m_rep_c658352_1	# 349 # 1050 # -1 # ID=658352_1;partial=00;start_type=ATG;rbs_motif=GGA/GAG/AGG;rbs_spacer=5-10bp;gc_cont=0.365
MNKLLLPQDVVGGSFWLISVAMIGAAIFFFLERGRLSPKWGTAMNLVGVIALMSSIHYFY
AKNLWVMNGQAPTALRYIDWILTFPLTILTFYVMLRSVTDVNRGMFWRLLVGTLVWVIAQ
LLGAYGYMSVTLGFLVGIVGWLYIIGELYMGDAGRNNASCNNESVQMAFFANRLIITIGF
SIYHIGYFIEHLAGGANINSLNIIYNLADILNKIIFGMIIYSAALQDSRKKGA*
>HOT237_0500m_rep_c659924_4	# 3181 # 3882 # -1 # ID=659924_4;partial=00;start_type=ATG;rbs_motif=None;rbs_spacer=None;gc_cont=0.365
MNKLLLPQDVVGGSFWLISVAMIGASIFFFLERGRLSNRWGTAMNLVGVIALMSSIHYLY
AKNLWVLNGQAPTALRYIDWLLTFPLTILTFYVMLRSVTEVKRGMFWRLLVGTLVWVIAQ
LLGAYGYMSVTLGFLVGIVGWLYIIGELYMGDAGRNNASCNNESVQMAFFANRLIITIGF
SIYHIGYFIEHLAGGANINSLNIIYNLADILNKIIFGMIIYGAVSQDTKKEGL*
>HOT237_0500m_rep_c663256_1	# 471 # 788 # -1 # ID=663256_1;partial=00;start_type=ATG;rbs_motif=AGGAG/GGAGG;rbs_spacer=11-12bp;gc_cont=0.327
MSVTLGFLVGIVGWLYIIGELYMGDAGRKNASCNNESVQMAFFANRLIITIGFSIYHIGY
FIEHLAGGANINSLNVIYNLADILNKIIFGMIIYSAALQDTRKTT*
>HOT237_0500m_rep_c671055_1	# 265 # 1035 # -1 # ID=671055_1;partial=00;start_type=ATG;rbs_motif=GGA/GAG/AGG;rbs_spacer=5-10bp;gc_cont=0.362
MAKVKIIVIALVALIGITSSAYAEVALLQPDDFVGFTFWLVSIVCLASTAFFFLEHGSVA
PAWKTSIAVAGIVTGIAFIQSMYMRNIWVETGDSPTVYRYIDWLITMPLLATEFYLILST
VRKVSSIIFWKLLIGTFVMVLGGYAGEAGYISSFLGFVIWMVGWLFILYEIFSGEAGKLC
AKSANIAMVKAFETMRMILTIGWAIYPLGYVFGYLTGGVDSNTLNVIYNFADFINKIAFG
LIIWVAATANTIGSRR*
>HOT237_0500m_rep_c678890_6	# 1732 # 2502 # -1 # ID=678890_6;partial=00;start_type=ATG;rbs_motif=None;rbs_spacer=None;gc_cont=0.333
MKIIKLLTFVTVTLLAMSGTSNANIDLLPADDIVGISFWVISMGLLAATAFFFFEIRSVA
SNWRTTLTVAGIITGVAFINYLYVRNVYVSQGEASILYRYIDWIITMPLQMIQFYLILAT
VRKVPKSLFWKLLIGTVVMVLAAYLGASENIPSMIGFIIGIGAWIYILYEIFSGEAGRVL
VKIGNKPMVNAYVSMRMIVTVVWAIYPLGYVFGHITNSIDDNLLNLIYNAADFINKIVFG
LVIWVAATQNTTPRNR*
>HOT237_0500m_rep_c679379_3	# 2044 # 2808 # -1 # ID=679379_3;partial=00;start_type=ATG;rbs_motif=GGAG/GAGG;rbs_spacer=5-10bp;gc_cont=0.382
MNKLKMFALALVTFLGLSSVANAETSLLAYDDFVGTTFWVISMGTLAATVFFFLERESAT
AGWKPSITVAGLVTGIAFIHYMYVRNIWVQTGDAPTVYRYIDWLITMPMQMIVFYLILDA
VRKVSRGMFWRLLIGSVVMVLGGYLGEAGYINAMLGFVIGMGGWIFVLYEIFSGEAGKVA
ARIGNKALVTAFGVLRMIVTVGWCIYPLGYIFGYLTGGLDPNSLNVIYNLADFVNKIAFG
LVIWAAAVSGVRAR*
>HOT237_0500m_rep_c698418_2	# 1280 # 2047 # 1 # ID=698418_2;partial=00;start_type=ATG;rbs_motif=AGGA;rbs_spacer=5-10bp;gc_cont=0.358
MNKLKIFTPVIILMGLSSVAKADSSNLAYDDFVGMTFWLISMGMLAATVFFLMERGSVAT
AWKIPVTLAGLITGIAFINYMYVRGVWLQAGELQIIYRYIEWLITMPLQMIMFYLILAAV
RKVSSGMFWRLLIGSLVMLIGGYLGEAAHIHSMVGIIIWMAGWIYVLYEIFSGETGKVAT
RSGNKTFVTAFGALRMIVTVGWCIYPLGYVFGPALTDSIDSNSLNVIYNLADFTNKIVFG
LIIWAAAISSGGRTR*
>HOT237_0500m_rep_c699714_2	# 292 # 1074 # 1 # ID=699714_2;partial=00;start_type=ATG;rbs_motif=AGGA;rbs_spacer=5-10bp;gc_cont=0.368
MKGFMGKVKIIVIALVALTGISSSAYAEVALLQPDDFVGFTFWLVSIACLATTAFFFLEH
RSVASAWKAPIAVAGIVTGIAFIHSMYMRNIWVGTGDSPTVYRYIDWLITMPLLAIEFYL
ILSTVRKVSSKIFWKLLTGTLVMVFGGYAGEAGYISPFLGFVIWMVGWLYILYEIFAGEA
GKLCAKSVNNTMVEAFETMRMILTIGWAIYPLGYVFGYLTGGVDSNTLNVIYNFSDFINK
IAFGLVIWVAATENTNGSRR*
>HOT237_0500m_rep_c715975_2	# 1925 # 2626 # -1 # ID=715975_2;partial=00;start_type=ATG;rbs_motif=GGA/GAG/AGG;rbs_spacer=5-10bp;gc_cont=0.345
MNKLLFPQDVVGGSFWLISVAMIGAAIFFFLERGRLSKRWNTVMTLIGVIALMSSIHYFY
AKNLWVMNGQAPIAIRYIDWTLTFPLQILTFYVMLTTVTDVKRGMFWRLLVGTLVWVIAQ
FLGASGYMSVTLGFLVGIVGWLYIIGELYMGDAGRRNAACGNEHVQMAFFANRLIITIGF
SIYHIGYFIEHLGGGINISSLNVIYNLGDILNKIIFGMIIYSAASQDTKKKGL*
>HOT237_0500m_rep_c738683_2	# 1557 # 2273 # -1 # ID=738683_2;partial=00;start_type=ATG;rbs_motif=GGA/GAG/AGG;rbs_spacer=5-10bp;gc_cont=0.367
MNKLLLPQDVVGGSFWLISVAMIGAAIFFFLERGRLSKRWGTAMNLVGVIALMSSIHYLY
AKNLWVLNGQAPTALRYIDWLLTFPLTILTFYVMLRSVTDVKRGMFWRLLVGTLVWVIAQ
LLGAYGYMSVTLGSLVGIVGWLYIIGELYMGDAGRNNASCNNESVQMAFFANRLIITIGF
SIYHIGYFIEHLAGGANINSLNIIYNLADILNKIIFGMIIYSAALQDTRKERAWIKKG*
>HOT237_0500m_rep_c756358_1	# 142 # 846 # 1 # ID=756358_1;partial=00;start_type=ATG;rbs_motif=TAA;rbs_spacer=10bp;gc_cont=0.345
MNKLLFPQDVVGGSFWLISIAMIGASIFFFLERGRLSKRWNTVMTLVGVITLMSAIHYFY
AKNLWVMNGQAPIAIRYIDWTLTFPLQILTFYVMLIAVTDVKRGMFWRLLVGTLVWVIAQ
FLGASGYMSVTLGFLVGLVGWLYIIGELYMGDAGRRNAACENEDVQMAFFANRLIVTIGF
SIYHIGYFIEHLGGGVNISSLNVIYNLADVLNKIIFGMIIYSAASQDTKKRRNL*
>HOT237_0500m_rep_c759157_1	# 760 # 945 # 1 # ID=759157_1;partial=00;start_type=ATG;rbs_motif=AATAA;rbs_spacer=6bp;gc_cont=0.339
MNKLLFPQDVVGGSFWLISIAMIGAAIFFFLERGRLSKRWNTVMTLVGVIMLMSALHYFS
L*
>HOT237_0500m_rep_c762927_2	# 1241 # 2011 # 1 # ID=762927_2;partial=00;start_type=ATG;rbs_motif=GGA/GAG/AGG;rbs_spacer=5-10bp;gc_cont=0.364
MGKVKIIVIALVALIGITSNAYAGIALLQPDDFVGFTFLLVSIACLATTAFFFLEHSSVA
PAWKTSIAVAGIVTGIAFIHSMYMRNIWVETGDSPTVYRYIDWLITMPLLATQFYLILST
VRKVLSIIFWKLLIGTLVMVLGGYAGEAGYISSLLGFVLWMVGWLFILYEIFAGEAGKLC
EKSANEAMAKAFETMRMILTIGWAIYPLGYVFGYLTGGIDSNTLNVIYNLADFINKIAFG
LVIWVAATANTSGSRR*
>HOT237_0500m_rep_c800701_1	# 14 # 622 # 1 # ID=800701_1;partial=00;start_type=ATG;rbs_motif=None;rbs_spacer=None;gc_cont=0.369
MERSSLVAVWRTPVTVAGLVTGIAFVHYMYIRGIWVQTGDTPTVYRYIEWLITMPLQMIL
FYLILSALRRVSNGMFWRLLIGTLVMVIGGYFGEAGHINPMLGLVTWMAGWVFILYEVFS
GEAGKTAAKIGNKPVVTAFSTLRMIVTLGWSIYPLGYIFSYLTGGVDVNSLNAIYNFADF
VNKIAFGLVIWTAAVSSGGRSR*
>HOT237_0500m_rep_c809274_2	# 958 # 1728 # -1 # ID=809274_2;partial=00;start_type=ATG;rbs_motif=GGA/GAG/AGG;rbs_spacer=5-10bp;gc_cont=0.367
MGKVKIIVIALVALVGISSSAYAEVALLQPDDFIGFTFWLVSIACLATTAFFFLEHGSVA
PAWKVSITVAGIVTGIAFIHSMYMRNVWVGTGDAPTVYRYIDWLITMPLLAIEFYLILST
VRKVSLIIFWKLLIGTLVIVLGGYAGEAGYISPFLGFVIWMAGWLYILYEIFAGEAGKLY
AKSSNVAMVKAFETMRMILTIGWAIYPLGYVFGYLTGGVDSKTLNFIYNFADFINKIVFG
LVIWVAATANTIGSRR*
>HOT237_0500m_rep_c818898_1	# 103 # 867 # -1 # ID=818898_1;partial=00;start_type=ATG;rbs_motif=AGxAGG/AGGxGG;rbs_spacer=5-10bp;gc_cont=0.362
MKNLKIFALVLLALIGISNTANAETLPLAPDDFVGISFWIISMGMLAATAFFLLERSSVA
IAWRPSVTVAGIITGVAFVNYIYMRGVWIDTGNTPTEYRYIDWLITVPLQMIEFYLILSA
VRKVSSGMFWRLLIGSLVMLIGGYLGETEVIPRAVGFVIGMAGWIYILYEIFSGEAGRAA
AKSGNKPFVTAFNALRMIVTVGWIIYPLGYIFGYLNGGVDNSSLNVIYNLADFINKIAFG
LVIWAAAVSGGRVK*
>HOT237_0500m_rep_c835026_1	# 352 # 1119 # -1 # ID=835026_1;partial=00;start_type=ATG;rbs_motif=AGxAG;rbs_spacer=5-10bp;gc_cont=0.349
MNKLKTLALALLALVGISSTANAETVLLASDDFVGISFWIISMGMLAATAFFFFERSSVA
VAWRPSVTVAGIITGVAFVHYIYMRDIWIQTGDVPTVYRYIDWLITVPLQMIEFYLILSA
VRKVSSGIFWRLLIGSLIMIIGWYLGEAEYVSRMLGFVIGMAGWIYILYEIFSGEAGRSV
AKSGNKPFVTSFSSLRMIVCVGWAIYPLGYIFGYLIDSVDGESLNVIYNLADFINKIAFG
LIIWIAAINSGGRAK*
>HOT237_0500m_rep_c839289_7	# 4244 # 5014 # -1 # ID=839289_7;partial=00;start_type=ATG;rbs_motif=AGGA;rbs_spacer=5-10bp;gc_cont=0.353
MNKLKIFTPVIILMGLSSAAHADSSLVLAYDDFVGMTFWLISMGMLAATVFFFMERGSVA
TGWKTPVTVAGLITGIAFINYMYVRGVWIQTGELQIIYRYIEWIITMPLQAVLFYLILKT
VRKVPKSLFWKLLIGAVVMVLGAYLGELEYIPSMAGFIIGIGGWIYILYEIFSGEAGRAV
VKSGNKPMVTAYGSMRKIITIGWAIYPLGYVFGYLTGGVDVNSLNIIYNIADFINKIAFG
LVIWAAAMQNTTPRTR*
>HOT237_0500m_rep_c843432_2	# 965 # 1678 # -1 # ID=843432_2;partial=00;start_type=ATG;rbs_motif=GGA/GAG/AGG;rbs_spacer=5-10bp;gc_cont=0.364
MNKLMLPQDIVGGSFWLISVAMIGAAIFFFLERGRLSSRWGTAMNLVGVIALMSSIHYFY
AKYLRFLNGQASTALRYIDWILTFHLTLLTFYVMLRSVTDVKRGMFWRLLVGTLVWVIAQ
LLGAYGYLSVTLGFLVGIVGWLYIIGELYMGDAGRSNATCNNESVQMAFFANRLIITIGF
SIYHIGYFIEHLAGGANINSLNIIYNLADILNKIIFGMIIYSAALQDSKKEDSIKEG*
>HOT237_0500m_rep_c844651_1	# 749 # 1516 # 1 # ID=844651_1;partial=00;start_type=ATG;rbs_motif=GGA/GAG/AGG;rbs_spacer=5-10bp;gc_cont=0.358
MNKLKIFGLAFVIVVSLSRTANAETILLASDDFVGITFWVISMGMLAATAFFFIERSSVS
PAWKASVTVSGLITGIAFVHYMYLRDIWVQNGDVPMLYRYIEWLITMPLQMIVFYLILGA
VRKVSSGMFWRLLIGSLVMIIGGYLGEAEIWPKMLGFVIWIAGWIYVLYEIFSGEAGRSA
AKSGNKSFVNAFSALRMIVTVGWAVYPLGYVFGTVTGGVDANSLNVIYNLIDFINKIAFG
LVIWAAAVSSGGRVR*
>HOT237_0500m_rep_c846661_2	# 425 # 1195 # -1 # ID=846661_2;partial=00;start_type=ATG;rbs_motif=GGA/GAG/AGG;rbs_spacer=5-10bp;gc_cont=0.370
MGKVKIIVIALVALIGISSTAYSKVTLLQPDDFVGSTFWLVSIACLATTAFFFLEHGSIA
PAWKTSIAVAGIVTGVTFIHSMYMRNLWVETGDSSTVYRYIDWLITMPLLATEFYLILST
VRKVSSIIFWKLLIGTLVIVLGGYAGEAGYISPFLGFVIWMAGWLYILYEIFAGEAGKLY
AKSSNVAMVKAFETMRMILTIGWAIYPLGYVFGYLTGGVDSNTLNVIYNLADFINKIAFG
LVIWVAATTNTSGSRR*
>HOT237_0500m_rep_c850214_1	# 1327 # 2025 # -1 # ID=850214_1;partial=00;start_type=ATG;rbs_motif=GGA/GAG/AGG;rbs_spacer=5-10bp;gc_cont=0.366
MNKLLLPQDVVGGSFWLISVAMIGAAIFFFLERGRLSNRWGTAMNLVGVIALMSSIHYFY
AKNLWVLNGQAPTALRYIDWILTFPLTILTFYVMLRSVTDVKRGMFWRLLVGTLVWVIAQ
LLGAYGYMSVTLGFLVGIVGWLYIIGELYMGDAGRSNASCNNESVQMAFFANRLIITIGF
SIYHIGYFIEHLAGGANINSLNIIYNLADILNKIIFGMIIYSAALQDSRKEA*
>HOT237_0500m_rep_c860194_1	# 9 # 368 # 1 # ID=860194_1;partial=00;start_type=ATG;rbs_motif=None;rbs_spacer=None;gc_cont=0.375
MVLGGYAGEAGYISSFFGFVIWMVGWLYILYEIFAGEAGKLYDKSANMAVVKAFETMRMI
LTIGWAIYPLGYVFGYLTGGIDSNTLNVIYNLADFINKIAFGLVIWVAATANTIGSRRQ*
>HOT237_0500m_rep_c893877_2	# 368 # 1138 # 1 # ID=893877_2;partial=00;start_type=ATG;rbs_motif=GGA/GAG/AGG;rbs_spacer=5-10bp;gc_cont=0.375
MDKFKIIVIALVVLIGISSSAYAEVALLQPDDFVGFTFWLVSIACLATTAFFFLEHGSVA
PAWKASIAVAGIVTGIAFIHSMYMRNIWVGTGDSPTVYRYIDWLITMPLLATEFYLILST
VNKVSPIIFWKLLIGTLVMVLGGYAGEAGYISPFLGFILWMVGWLYILYEIFAGEAGKLC
AKSANIAMVKAFETMRMILTIGWAIYPLGYVFGSLTGGVDSNTLNVIYNLADFINKIAFG
LVIWVAATANTSGLRR*
>HOT237_0500m_rep_c900662_1	# 552 # 1316 # 1 # ID=900662_1;partial=00;start_type=ATG;rbs_motif=None;rbs_spacer=None;gc_cont=0.337
MSKLKILALVLIVLVGISNTANAETVLLASDDFVGISFWIISIGMLAATAFFFLERGSIA
VAWRPSVTVAGIITGVAFVNYLYMRDVWVQTGDTSTVYRYIDWLITAPLQMIEFYLILSA
VRKVPSKMFWRLLIGSLVLLIGGYLGETDVIPRYLGFVIGMTGWIYILYEIFSGEAGRMA
AKSGNKSFVTAFNTLRMIVIVGWAIYPLGYIFGYLNGGIDNNSLNVIYNLADFINKIAFG
LVIWAAAVSGGRFK*
>HOT237_0500m_rep_c907624_2	# 786 # 1565 # -1 # ID=907624_2;partial=00;start_type=ATG;rbs_motif=GGA/GAG/AGG;rbs_spacer=5-10bp;gc_cont=0.319
MSKLKKFAIAFAFIIGLTTTANADTTILARDDLVGISFWVISMAMLATTVFFFLERGSVA
TSWRPSVTVAGLITGVAFINYLYMRGIWVETYKTGDTLTIYRYIDWLITMPLQMVEFYLI
LAAVRKVSFNIFWRILAGSLVMVIGGFLGEVNYINSYLGFVIGIVGWIYVLYEIYSGEAG
KMVARSGNKSLVTSYGAMRIIVTIGWAIYPISYVFVYLMSDIDVNSINVVYNLADFVNKI
AFGLIIYACAITNTSSRIR*
>HOT237_0500m_rep_c910806_2	# 1605 # 2378 # 1 # ID=910806_2;partial=00;start_type=ATG;rbs_motif=GGA/GAG/AGG;rbs_spacer=5-10bp;gc_cont=0.358
MNKVKIIVLVFAILIGISRSAHAEVAVLQPDDFVGFTFWFVSMACLATTAFLFLERDSVA
PEWKISVTVAGIVTGIAFIHSMYMRNIWIGTGDSPTVYRYIDWLITMPLLATEFYLILST
VRKVSSIIFWKLLIGTLVIVLGGYAGEAGYISPFLGFIIWMVGWLYILYEIFSGEAGKLC
ARSANKAMVKAFETMRMILTIGWAIYPLGYVFGYLTGGVDSNTLNVIYNLGDFINKIAFG
LVIWVAATASTSGSRRF*
>HOT237_0500m_rep_c918831_2	# 378 # 1148 # 1 # ID=918831_2;partial=00;start_type=ATG;rbs_motif=GGAG/GAGG;rbs_spacer=5-10bp;gc_cont=0.359
MHKVKIIVIALVTLIGISSSAQAEVVLLQPDDFVGFTYWFVSMACLAATVFFFLERGSVA
PGWKLSITVAGLVTGIAFMHSMYMRSVWVSTGDSPIIYRYIDWLITMPLLALQFYLILSA
VRKVSSIIFWKLLIATLVMVCGGYVGEAGYILPFLGFIIWMMAWIYILYEIFAGEPGKLI
ARSTNRALITAFETMRMIVTIGWAIYPLGYVFGTLTGGVDFNTLNVIYNLADFVNKIVFG
LLIWIAATANTIGSRR*
>HOT237_0500m_rep_c942105_4	# 1853 # 2368 # -1 # ID=942105_4;partial=00;start_type=ATG;rbs_motif=None;rbs_spacer=None;gc_cont=0.351
MRGVWVQTGDTPTVYRYIDWFITVPLQMIEFYLILSAVRKVSSKMFWRLLIGSLVMLIGG
YLGETEAIPRSLGFVIGLIGWIYILYEIFSGEAGRAAAKSGNKPFVTAFSALRIIVTVGW
IIYPLGYIFVYLTDGVDVNALNVIYNLADFINKIAFGLIIWTAAVSGGRYK*
>HOT237_0500m_rep_c942939_3	# 667 # 1380 # 1 # ID=942939_3;partial=00;start_type=ATG;rbs_motif=GGA/GAG/AGG;rbs_spacer=5-10bp;gc_cont=0.366
MNKLLLPQDVVGGSFWLISVAMIGAAIFFFLERGRLSNRWGTAMNLVGVIALMSSIHYFY
AKNLWVLNGQAPTALRYIDWILTFPLTILTFYVMLKSVTDVKRGMFWRLLVGTLVWVIAQ
LLGAYGYMSVTLGFLVGIVGWLYIIGELYMGDAGRKNASCNNESVQMAFFANRLIITIGF
SIYHIGYFIEHLAGGANLNSLNIIYNLADILNKIIFGMIIYSAALQDTRKGDSIKEG*
>HOT237_0500m_rep_c969391_1	# 926 # 1468 # -1 # ID=969391_1;partial=00;start_type=ATG;rbs_motif=None;rbs_spacer=None;gc_cont=0.346
MSSIHYFYAKNLWVLNGQAPTALRYIDWVLTFPLTILTFYVMLRSVSDVKRGMFWRLLVG
TLVWVIAQLLGAYGYMSVTLGFLVGIVGWLYIIGELYMGDAGRKNASCNNESVQMAFFAN
RLIITIGFSIYHIGYFIEHLAGGVNLNSLNIIYNLADILNKIIFGMIIYSAALNDTRKAT
*
>HOT237_0500m_rep_c973685_2	# 311 # 1081 # 1 # ID=973685_2;partial=00;start_type=ATG;rbs_motif=GGAG/GAGG;rbs_spacer=5-10bp;gc_cont=0.381
MNKVKIILLALVALFGITSSVHAEVAVLQPDDFVGFTFWLVSIACLAATAFFFLEHGSVA
QAWKTSIAVAGIVTGIAFIHSMYMGNMWLRTGDSPTVYRYIDWLITMPLLATQFYLILST
VRKVLSIIFWKLLIGTLVMVLGGYAGEAGYISSLLGFVIWMVGWLFILYEIFAGEAGKLC
EKSANEAMAKAFETMRMIVTIGWAIYPLGYVFGYLTGGVDSNTLNVIYNLADFINKIGFG
LVIWVAATANTSGSRR*
>HOT237_0500m_rep_c981829_1	# 315 # 1088 # -1 # ID=981829_1;partial=00;start_type=ATG;rbs_motif=GGA/GAG/AGG;rbs_spacer=5-10bp;gc_cont=0.367
MGKFKIIVIALVALIGISSSAYAEVALLRPDDFVGFTFCLVSIACLATTAFFFLEHGSVA
LAWKASIAVAGIVTGIAFIHSMYMRNIWAATGDIPIIYRYIDWLITMPLLAIQFYLVLST
VRKVSSTIFWKLLIGTLIMVWGGYAGEAGYILPFLGFVIWMAGWIYILYELFPGEAGKLV
VRSTNKALVTAFETMRMIVTIGWAIYPLGYVFGPTLTGGVDSNTLNVIYNFADLINKIAF
GLIIWIAATANTIGSRR*
>HOT237_0500m_rep_c987543_1	# 149 # 850 # -1 # ID=987543_1;partial=00;start_type=ATG;rbs_motif=GGA/GAG/AGG;rbs_spacer=5-10bp;gc_cont=0.360
MNKLLLPQDIVGGSFWLISVAMIGAAIFFFLERGRLSNRWGTAMNLVGVIALMSSIHYLY
AKNLWVMNGQAPTALRYIDWILTFPLTILTFYVILKSVTDVKRGMFWRLLVGTLVWVIAQ
LLGAYGYMSVTLGFLVGIVGWLYIIGELYMGDAGRSNATCNNESVQMAFFANRLIITIGF
SIYHIGYFIEHLAGGANINSLNIIYNLADILNKIIFGMIIYSAALQDTRKKEA*
>HOT237_0500m_rep_c994935_2	# 1040 # 1807 # -1 # ID=994935_2;partial=00;start_type=ATG;rbs_motif=None;rbs_spacer=None;gc_cont=0.363
MNRLKVFGLTFVIFVSLSRAANAEPILLAPDAFVGITFGLISMGMLAATAFFFLESGSIA
VAWRPSVIVAGIITGVAFVNYLYMRGAWIQTGDTPTVYRYIDWLITVPLQMIEFYLILSA
VRKVSSGMFWRLLIGSLVMLFGGYLGESNQIPAMLGFVIYIGGWVYVLYEIFSGEAGKTA
ARSGNKALVTAFGALRMIVTIGWAIYPLGYIFGYLTGSVDAQTINIIYNLADFINKIAFG
LIIWAAAVSISGRAK*
>HOT237_0500m_rep_c996370_1	# 553 # 1266 # -1 # ID=996370_1;partial=00;start_type=ATG;rbs_motif=None;rbs_spacer=None;gc_cont=0.356
MNKLLLPQDVVGGSFWLISVAMIGAAIFFFLERGRLPNRWGTTMNLVGIIALMSSIHYLY
AKNLWVLNGQAPTALRYIDWLLTFPLTILTFYVMLRSVTEVKRGMFWRLLVGTLVWVIAQ
LLGAYGFMRVTLGFLVGIVGWLYIIGELYMGDAGRINASCNNESVQMAFFANRLIITIGF
SIYHIGYFIEHLAGGANINSLNIIYNLADILNKIIFGMIIYSAALQDTRKADSIKEI*
>HOT237_0500m_rep_c1007626_5	# 3849 # 4160 # -1 # ID=1007626_5;partial=00;start_type=ATG;rbs_motif=None;rbs_spacer=None;gc_cont=0.337
MIGFIIGIGAWIYILYEIFSGEAGRAVAKSGNKPMVSAYVSMRMIVTVGWAIYPLGYVFG
YITNSVDDNLLNIIYNIADFINKIAFGLVIWAAAMQNTTPRTR*
>HOT237_0500m_rep_c1010487_1	# 703 # 1473 # 1 # ID=1010487_1;partial=00;start_type=ATG;rbs_motif=GGA/GAG/AGG;rbs_spacer=5-10bp;gc_cont=0.364
MDKLKIFALALLALVGLSSAASANINMIASDDFVGLTFWLISMGMLAATAFFFFERGSVA
ATWRTSITVAGLITGIAFINYMYMRDGWVLTNDSPTEYRYIDWFITMPLQMVEFYLILAV
VRKIPNRIFWKLLIGSLVMVTGWYAGQAGHIDRILGFVIGISGWIYVLYEIFSGEAGKAA
AKSGNKSFVTAFGILRMIVTVGWCIYPLGYIFGHITGGVDDNALSVIYNLADFLNKITFG
LVIWVVAMQNTHARSK*
>HOT237_0500m_rep_c1014546_3	# 941 # 1708 # 1 # ID=1014546_3;partial=00;start_type=ATG;rbs_motif=AGGA;rbs_spacer=5-10bp;gc_cont=0.366
MNKLKMFTPVIILMGLSSVANADSLYLAYDDFVGMTFWLISMGMLAATVFFFMERGSVAT
VWKTPVTLAGLITGIAFINYMYMRGVWVQTGDTAILYRYIEWLITMPLQMVVFYLILAAV
RKVSSGMFWRLLIGSLVMVIGGYLGEAGTINSMLGFVIWMAGWIYVLYEVFSGEAGKVAA
RSGNKAFVTAFGTLRMIVTIGWCIYPLGYVFGPALTDSIDSNSLNVIYNLADFINKIAFG
LIIWAAAISSGGRTR*
>HOT237_0500m_rep_c1034057_1	# 7 # 642 # 1 # ID=1034057_1;partial=00;start_type=GTG;rbs_motif=None;rbs_spacer=None;gc_cont=0.360
MSIACLATTAFFFLEHGSVTRAWKASIAVAGIVTGIAFIHSMYVGNIWVVTGNSPIIYRY
VNWLITMPLLTIQFYLVLSAVKKVSPILFWKFLIAPLAMVLGCYAGEAGYISPFLGFVIW
MVGWIYILYEIFPGEAGRFCAKSTNDDLVTAFGKMRMIVTIGWAIYPLGYVFGYLTGGID
SNTLNVIYNFADFINKIAFGLVIWVAARNQY*
>HOT237_0500m_rep_c1041841_1	# 330 # 845 # -1 # ID=1041841_1;partial=00;start_type=ATG;rbs_motif=None;rbs_spacer=None;gc_cont=0.360
MRGVWVQTGDSPTVYRYIDWLITVPLQMVEFYLILAAVRKIPSSIFWRLLIGSLVMIAGG
YLGEAAYIPAMLGFVIFMAGWIYVLYEIFSGEAGKAAAKSGNKSFSTAFSALRMIVTVGW
AIYPLGYIFSNLTGGVDAESLNVIYNLTDFVNKIAFCLIIWVAAVGSDGRK*
>HOT237_0500m_rep_c1043481_1	# 181 # 951 # 1 # ID=1043481_1;partial=00;start_type=ATG;rbs_motif=GGA/GAG/AGG;rbs_spacer=5-10bp;gc_cont=0.370
MGIVKIIVIALVALIGISGSAYAEVALLQPDDFVGFTFWLVSIACLAATVFFFLERGSVV
PGWKISITVAGLVTGIAFMHSMYMRSVWVTTGDSPIIYKYIDWLITMPLLALQFYLILSA
VRKISPTIFWKLLVGTLIMVCGGYAGEAGYILPFLGFVIWMGAWIYILYEIFSGEAGKLV
NRSTNRALITAFETMRMIVTIGWAIYPLGYVFGYLTGGVDSNTLNVIYNLTDLINKIAFG
LVIWTAAIANTSGSRR*
>HOT237_0500m_rep_c1052098_1	# 69 # 707 # 1 # ID=1052098_1;partial=00;start_type=ATG;rbs_motif=None;rbs_spacer=None;gc_cont=0.362
MGMLAATAFFFMEQANVGVQWRKTVNVAGLVTGIAFINYMYMRGIWVETGDTPTVYRYID
WLITVPLQLIQFYLILSAVRKVDSGIFWRILFGSLTMSLGGYLGEAGFIPAILGFLIGIV
GWIYILYEIYSGEAGKIVSRSGNKALVTAFSALRMIVTVGWAIYPLGYIFGYITGGIDSN
SLNVIYNLADFINKIAFGLIVWSCAVANSKGR*
>HOT237_0500m_rep_c1059243_1	# 244 # 942 # -1 # ID=1059243_1;partial=00;start_type=ATG;rbs_motif=None;rbs_spacer=None;gc_cont=0.363
MLLASDDFVGITFWLISMGMLAATAFFFMERGSVAASWRTSVTVAGLITGIAFINYMYMR
GIWVQTGDTKTLYRYIDWLITIPLQMVEFYLILAAIRKVPSGIFWRLLIGSLVMVIGGYL
GEASYLPSPMLGFVIAMAGWIYLLYEIFSGEAGRAAAKSGNKAFVNAFSALRMIVTVGWS
IYPLGYVFGYLMGSIDINSLNVIYNLVDFINKIAFGLVIWSVAMSSTGTRSK*
>HOT237_0500m_rep_c1070926_1	# 343 # 1038 # -1 # ID=1070926_1;partial=00;start_type=ATG;rbs_motif=GGA/GAG/AGG;rbs_spacer=5-10bp;gc_cont=0.366
MLQPDDFVGFTFWFVSMACLATTAFLFLERGSVAPGWKTSITVAGIVTGIAFVHSMYMRN
IWDTTGDSPIIYRYIDWLITMPLLTIEFYLILSAVRKVSSTIFWKLLIGTLIMVFGGYVG
EAGYILPFLGFVIWMTGWIYILYEIFSGEAGKLIARSTNRALITAFETMRMIVTIGWAIY
PLGYVFGPTLTGGVDSNTLNIIYNFADFINKIAFGLVIWVAATANTSASRR*
>HOT237_0500m_rep_c1071182_1	# 100 # 849 # 1 # ID=1071182_1;partial=00;start_type=ATG;rbs_motif=None;rbs_spacer=None;gc_cont=0.324
MNKLKVIILTLVILMGLSLNAQAAYILQPDDFVGFSFQLLAMGCLAATVFFFLEQGSVAT
GWKTSITVAGIITGITFVHSIYTANIWVTTGDSPIVYKYIDWLITMPLLMVQFYLILSAV
RKVSSIIFWKLLIGTIIMVCGGYAGQAGYILPILGFFIWMAGWIYILYEVFSGDVAKIVS
RSSNEDLIIAFGRMKMIITIGWSIYPLGYVFGYLTGGIDSNTLNVIYNFTDFINKIAFGL
VIWTAAKQN*
>HOT237_0500m_rep_c1080821_1	# 299 # 1066 # 1 # ID=1080821_1;partial=00;start_type=ATG;rbs_motif=GGA/GAG/AGG;rbs_spacer=5-10bp;gc_cont=0.370
MKKLKLFALATLALVGFAGTANAQTVLLASDDFVGISFWIISMGMLATTVFFFMERGSVA
TSWRTAVTVAGLITGIGFIHYMYMRGVWVQTGDSPTVYRYIDWLITVPLQMVEFYLILAA
VRKIPSGIFWRLLIGSLVMIIGGYLGEAGYIPAMLGFIIFMTGWIYVLYEIFSGEAGKAA
EKTGNKALSTAFSALRMIVTVGWAIYPLGYIFSNLTGVVDANSLNVIYNFADFINKIAFG
LIIWAAAMGTSGSRK*
>HOT237_0500m_rep_c1081488_2	# 530 # 1300 # -1 # ID=1081488_2;partial=00;start_type=ATG;rbs_motif=GGAG/GAGG;rbs_spacer=5-10bp;gc_cont=0.359
MNKVKIIISALAVLIGITNNAHAEVALLQPDDFIGFTFWFVSMACFAATVFFILERGSVA
PGWQASITVAGLITGVAFIHSMYMRSVWVTTGDSPIIYRYVDWLITMPLLALQFYLILSA
VRKVSSIIFWKLLIGTLAMVCGGYAGEAGYILPFLGFLIWMTGWIYILYEIFSGEAGKLV
NKSTNKNFVTAFETMRMIVTIGWAIYPLGYVFGYLTGGVDSNTLNVIYNLADFFNKIAFG
LVIWVAAVANTSGLRR*
>HOT237_0500m_rep_c1090628_3	# 822 # 1595 # 1 # ID=1090628_3;partial=00;start_type=ATG;rbs_motif=None;rbs_spacer=None;gc_cont=0.355
MKKQSVVIIAIATLVFLGITDPANASTTLLQTNDYVGITFWIVSMGMLAGAVFFFLERNT
VAVAWRASVTVAGLVCFIAFVHYTYIRNIWVTTGDVPTAYRYVDWLITIPMQTIVFYLIL
RAVRKVSDSIFWRFLIASLTMLIGGYLGEAGYIQAFVGFIILTAGWIYILFELFSGEAGR
AAFKGGNKPLSNAFAIMRMIVTIGWAIYPLGYLFGYLFGAIDSNTLNVIYNLADFVNKLV
FGLVIWTVAMKNTSSRR*
>HOT237_0500m_rep_c1113799_3	# 1790 # 1966 # -1 # ID=1113799_3;partial=00;start_type=ATG;rbs_motif=None;rbs_spacer=None;gc_cont=0.384
MIVTVGWAIYPLGYIFGYLTGGIDANALNVIYNLADFVNKIAFGVIIWSCAVANSKGR*
>HOT237_0500m_rep_c1148406_1	# 197 # 967 # 1 # ID=1148406_1;partial=00;start_type=ATG;rbs_motif=GGAG/GAGG;rbs_spacer=5-10bp;gc_cont=0.370
MRKLSIFALAAVAFLCITSSANAATALLQTNDFVGVSFWLVSMGMIATTVFFFAERNTVA
ASWRTSISVAGLFTGVAFVHYMYMREIWVTTGDTPTVYRYIDWLITVPLQMIEFYLILAA
VRKVPISIFWKLLIGSLVMLIGGYLGEAGYIQPFVGFVIGMAGWIYILFEIFSGEAGIMA
SKTGNRAMTTAFSAMRIIVTIGWAIYPLGYVFGYLTGGVDPDALNIIYNLADFINKIAFG
LVIWAAAMQNTRLSSR*
>HOT237_0500m_rep_c1150982_1	# 27 # 740 # 1 # ID=1150982_1;partial=00;start_type=GTG;rbs_motif=None;rbs_spacer=None;gc_cont=0.361
MANSATSIFAPDDLVGVSFWVISMGLLVATAFFFLERGSVAVSWRPAVTVAGLVTGVAFI
NYIYMRGVWVETGDTPTVYRYIDWIITMPLQMLTFYLILSAVRRVSFNIFWRILGGSLVM
IVGGFLGEVDYINSYLGFSLAMIGWIYILYEIYSGEAGKMAAKSGNKSLVAAYGAMRIIV
TIGWAIYPLAYVFVYLIGEVDTGSLNIVYNLVDFINKIAFGLIVYACAVFNSSSRIR*
>HOT237_0500m_rep_c1153603_1	# 28 # 477 # 1 # ID=1153603_1;partial=00;start_type=ATG;rbs_motif=TAA;rbs_spacer=5bp;gc_cont=0.353
MPLLMLQFYFVLSTVRKVSRAIYWKLLIGTLAMFVGGYLGEAGHIPSMLGFTILVAGWIY
ILYEVFSGDAGKLAAKSGNKALVVAYGSMRMIITIGWAIYPFGYIFGFLTGGLDNISINV
IYNAVDLLNKIAFGLIIWSAAMQQSGRAR*
>HOT237_0500m_rep_c1190325_2	# 926 # 1300 # -1 # ID=1190325_2;partial=00;start_type=TTG;rbs_motif=GGA/GAG/AGG;rbs_spacer=5-10bp;gc_cont=0.373
MIGTLAMVCGGYAGEAGYILPFLGLVIWMTGWIYILYEIFTGEAGKLIARSTNKALVTAF
ETMRMIVTIGWAIYPLGYVFGYLTGGVDSNTLNVIYNLADFVNKIAFGLVIWVAATANTS
GLRR*
>HOT237_0500m_rep_c1199459_1	# 269 # 973 # -1 # ID=1199459_1;partial=00;start_type=ATG;rbs_motif=GGA/GAG/AGG;rbs_spacer=11-12bp;gc_cont=0.353
MNKLLFPQDVVGGSFWLISIAMIGAAIFFFLERGRLSKRWNTAMTLVGVIMLMSAIHYFY
AKNLWVMNGQAPIAIRYIDWTLTFPLQILTFYVMLIAVTDVKRGMFWRLLVGTLVWVIAQ
FLGASGYMSVTLGFLVGIVGWLYIIGELYMGDAGRRNAACENEHVQMAFFANRLIVTIGF
SIYHIGYFIEHLGGGANISSLNVIYNLADVLNKIIFGMMIYSAASQDTKKRRNL*
>HOT237_0500m_rep_c1260880_1	# 274 # 1047 # 1 # ID=1260880_1;partial=00;start_type=ATG;rbs_motif=GGAG/GAGG;rbs_spacer=5-10bp;gc_cont=0.339
MSKLKTFLIALMAIIGFTSTANAATIILASDDFVGISFWLISMGTLAATAFFFLERGSVA
TNWRPSVTVAGIITGVAFVHYMYMRVIWIETGDIPTVYRYIDWIITMPLIMLEFYLIPAA
VRKVSFNIFWRILAGSLVMVVGGFLGEMNYINTFLGFVIAMSGWIYILYEIYSGEAGIMV
AKSGNKALVTSYSAMRIIVTIGWAIYPLGYVFGYLTGDVEANSINIVYNLVDFINKIAFG
LIVYACATSNTGSRARY*
>HOT237_0500m_rep_c1279589_1	# 82 # 720 # 1 # ID=1279589_1;partial=00;start_type=ATG;rbs_motif=None;rbs_spacer=None;gc_cont=0.369
MLAATAFFFFERNSVAAAWRTPVTVAGLLTGISFLSSLSFPLSCVQPADSPTVYRYIDWF
ITMPLQMVEFYLILAVVRKISNRIFWRLLIGSFVMVGGAYAGETEHIKPMLGLVISIGGW
VFVLYEIFSGEAGKAAAKSGNKIFVTAFGILRMIVTVGWCIYPLGYVFGYLTGSVDDNSL
NIIYNLADFVNKIAFGLVIWIAATQSTNTRAK*
>HOT237_0500m_rep_c1291940_2	# 711 # 1481 # 1 # ID=1291940_2;partial=00;start_type=ATG;rbs_motif=GGA/GAG/AGG;rbs_spacer=5-10bp;gc_cont=0.368
MKKRSIVVIAALAFLGITNPANAATTLLQTNDLVGITFWIVSMGMLAGAVFFFLERNTIA
VAWRTSVTVAGLVCFIAFVHYIYIRNIWVTTGDVPTAYRYVDWLITIPMQTIEFYLILAA
VRKVSDAIFWRFLIASLTMLIGGYLGEAGYIQAFVGFIILIAGWIYILFELFSGEAGRAA
SKGGNRPLSNAFAAMRMIVTIGWAIYPLGYLFGYLFDGIDSNTLNIIYNLTDFVNKLVFG
LVIWIAAKQNTSSSRR*
>HOT237_1_0500m_rep_c79061_1	# 1532 # 2245 # -1 # ID=79061_1;partial=00;start_type=ATG;rbs_motif=GGA/GAG/AGG;rbs_spacer=5-10bp;gc_cont=0.367
MNKLLLPQDVVGGSFWLISVAMIGAAIFFFLERGRLSNRWGTVMNLVGVIALMSSIHYFY
AKNLWILNGQAPTALRYIDWILTFPLTILTFYVMLRSVTDVKRGMFWRLLVGTLVWVIAQ
LLGAYGYMSVTLGFLVGIVGWLYIIGELYMGDAGRNNASCNNESVQMAFFANRLIITIGF
SIYHIGYFIEHLAGGANINSLNIIYNLADILNKIIFGMIIYSAALQDTRKRDSTNEV*
>HOT237_1_0500m_rep_c102174_6	# 5024 # 5788 # 1 # ID=102174_6;partial=00;start_type=ATG;rbs_motif=AGxAG;rbs_spacer=5-10bp;gc_cont=0.361
MSKLKILALVLMALVGISNIANAETVLLASDDFVGISFWIISMGMLAATAFFFLERGSIA
IAWRPSVTVAGIITGVAFVYYLYMRGVWIQTGDAPTVYRYIDWLITVPLQMIEFYLILSA
VRKVSSGMFWRLLIGSLVMLIGGYLGETEAIPRSLGFVIGMAGWIYILYEIFSGEAGRAV
AKSGNKPFVTAFNALRMIVTVGWAIYPLGYIFGYLTGGIEANSLNVIYNLADFINKIAFG
LIIWAAAVSSGRTK*
>HOT237_1_0500m_rep_c102660_1	# 163 # 861 # 1 # ID=102660_1;partial=00;start_type=ATG;rbs_motif=None;rbs_spacer=None;gc_cont=0.375
MNKLLMPQDVVGGSFWLISVAMIGAAIFFFLERGRLSNRWGTVMNLVGVIALMSSIHYFY
AKNLWLLNGQAPTALRYIDWILTFPLTILTFYVMLKSVTDVKRGMFWRLLVGTLVWVIAQ
LLGAYGYMSVTLGFLVGIVGWLYIIGELYMGDAGRKNASCNNESVQMAFFANRLIITIGF
SIYHIGYFIEHLAGGANINSLNIIYNLADILNNIIFGMIIYGAALNDTKKAT*
>HOT237_1_0500m_rep_c114311_4	# 3637 # 4335 # 1 # ID=114311_4;partial=00;start_type=ATG;rbs_motif=GGA/GAG/AGG;rbs_spacer=5-10bp;gc_cont=0.375
MNKLLLPQDVVGGSFWLISVAMIGAAIFFFLERGRLSNRWGTAMNLVGVIALMSSIHYFY
AKNLWVLNGQAPTALRYIDWILTFPLTILTFYVMLKSVTDVKRGMFWRLLVGTLVWVIAQ
LLGAYGYMSVTLGFLVGIVGWLYIIGELYMGDAGRKNASCNNENVQMAFFANRLIITIGF
SIYHIGYFIEHLAGGVNLNSLNVIYNLADILNKIIFGMIIYGAALNDTRKAT*
>HOT237_1_0500m_rep_c119768_1	# 722 # 1426 # 1 # ID=119768_1;partial=00;start_type=ATG;rbs_motif=GGA/GAG/AGG;rbs_spacer=5-10bp;gc_cont=0.372
MNKLLLPQDVVGGSFWLISVAMIGAAIFFFLERGRLSNRWATVMNLVGVIALMSSIHYFY
AKNLWVLNGQAPTALRYIDWILTFPLTILTFYVMLRSVTDVKRGMFWRLLVGTLVWVIAQ
LLGAYGYMSVTLGFLVGIVGWLYIIGELYMGDAGRNNASCNNESVQMAFFANRLIITIGF
SIYHIGYFIEHLAGGANINSLNIIYNLADILNKIIFGMIIYSAALQDTKKGKEA*
>HOT237_1_0500m_rep_c136711_1	# 8 # 730 # 1 # ID=136711_1;partial=00;start_type=ATG;rbs_motif=None;rbs_spacer=None;gc_cont=0.369
MNKLLLPQDVVGGSFWLISVAMIGAAIFFFLERGRLSDRWATSMNLVGVIALMSSIHYLY
AKNLWVLNGQAPTALRYIDWILTFPLTILTFYVMLRSVTDVKRGMFWRLLVGTLVWVIAQ
LLGAYGYMSVTLGFLVGIVGWLYIIGELYMGDAGRNNASCNNESVQIAFFANRLIITIGF
SIYHIGYFIEHLAGGANINSLNIIYNLADILNKIIFGMVIYSAALQDTRKKELELKRDNL
*
>HOT237_1_0500m_rep_c162428_1	# 55 # 309 # 1 # ID=162428_1;partial=00;start_type=ATG;rbs_motif=GGA/GAG/AGG;rbs_spacer=5-10bp;gc_cont=0.322
MGDAGRRNAACGNEHVQMAFFANRLIITIGFSIYHIGYFIEHLGGGVNISSLNVIYNLGD
ILNKIIFGMIIYSAASQDTKKGGL*
>HOT237_1_0500m_rep_c189995_6	# 3799 # 4563 # -1 # ID=189995_6;partial=00;start_type=ATG;rbs_motif=AGxAG;rbs_spacer=5-10bp;gc_cont=0.339
MYKLKVLALVFLALVGISNTAKAETILLASDDFVGISFWIISMGMLAATAFFFLERSSIT
TAWRLSVTVAGIITGVAFVNYIYMRGVWVQTGDSPTVYRYIDWLITVPLQMIEFYLILSA
VRKVSSRMFWRLLIGSLVMLIGGYLGETETIPRFLGFVIGMAGWIYILYEIFSGEAGRMA
AKSGNKSFVTAFNTLRMIVIVGWAIYPLGYIFGYLNGGIDNNSLNVIYNLADFINKIAFG
LVIWAAAVSGGRFK*
>HOT237_1_0500m_rep_c198308_2	# 1019 # 1783 # -1 # ID=198308_2;partial=00;start_type=ATG;rbs_motif=AGxAG;rbs_spacer=5-10bp;gc_cont=0.357
MNKLKTLALALLALVGISSTANAETALLASDDFVGISFWIISMGMLAATAFFFLERSSVA
VAWRPSVTVAGIITGVAFVNYLYMRGVWVQTGDTPTVYRYIDWLITVPLQMIEFYLILSV
VRKVSIRMFWRLLIGSLVMVIGGYLGETEAIPRSLGFIIGMAGWIYILYEIFSGEAGRVA
AKSGNKPFVTAFNALRIIVTVGWAIYPLGYIFGYLTGGVDTNSLNAIYNLADFINKIAFG
LIIWAAAVSAGRTK*
>HOT237_1_0500m_rep_c205039_3	# 3340 # 4047 # 1 # ID=205039_3;partial=00;start_type=ATG;rbs_motif=GGA/GAG/AGG;rbs_spacer=5-10bp;gc_cont=0.356
MNKLLFPQDVVGGSFWLISIAMIGAAIFFFLERGRLSKRWNTVMTLVGVIALMSSIHYFY
AKNLWVMNGQAPIAIRYIDWTLTFPLQILTFYVMLSTVTDVKRGMFWRLLVGTLVWVIAQ
FLGASGYMSVTLGFLVGIVGWLYIIGELYMGDAGRRNAACGNEHVQMAFFANRLIITIGF
SIYHIGYFIEHLGGGVNISSLNVIYNLGDILNKSIFGMIIYGAASQDTKKERSLR*
>HOT237_1_0500m_rep_c220842_2	# 726 # 1265 # -1 # ID=220842_2;partial=00;start_type=ATG;rbs_motif=None;rbs_spacer=None;gc_cont=0.356
MHYMYVRSVWITTGDSPIVYKYIDWLITMPLLAIQFYLILSAIRRVSSIIFWKLLIGTLV
IVLGGYAGEAGYISPFLGFVIWMAGWLYILYEIFAGEAGKLYAKSSNVAMVKAFETMRMI
LTIGWAIYPLGYVFGYLTGGVDSNTLNVIYNLADFINKIAFGLVIWVAATANTSGSRRF*
>HOT237_1_0500m_rep_c224445_1	# 1367 # 2080 # -1 # ID=224445_1;partial=00;start_type=ATG;rbs_motif=GGA/GAG/AGG;rbs_spacer=5-10bp;gc_cont=0.367
MNKLLLPQDVVGGSFWLISVAMIGAAIFFFLERGRLSNRWGTAMNLVGVIALMSSIHYLY
AKNLWVLNGQAPTALRYIDWILTFPLTILTFYVMLRSVTDVKRGMFWRLLVGTLVWVIAQ
LLGAYGYMSVTLGFLVGIVGWLYIIGELYMGDAGRKNASCNNESVQMAFFANRLIITIGF
SIYHIGYFIEHLAGGANINSLNIIYNLADILNKIIFGMIIYSAALQDSKKEDSIKEG*
>HOT237_1_0500m_rep_c269342_2	# 307 # 1089 # 1 # ID=269342_2;partial=00;start_type=ATG;rbs_motif=AGGA;rbs_spacer=5-10bp;gc_cont=0.369
MKGFMGKVKIIVIALVALIGISGSAYAEVALLQPDDFVGFTFWLVSIACLATTAFFFLEH
GSIAPAWKTPIAVAGIVTGIAFIHSMYMRNIWVGTGDSPTVYRYIDWLITMPLLATEFYL
ILSTIRKVSSIIFWKLLIGTLAMVFGGYAGEAGYISSFLGFVIWMVGWLFILYEIFAGEA
GKLCAKFANEAMVKAFETMRMILTIGWAIYPLGYVFGYLTGGVDSNTLNVIYNLGDFINK
IAFGLVIWVAATANTNVSRR*
>HOT237_1_0500m_rep_c295262_1	# 234 # 998 # 1 # ID=295262_1;partial=00;start_type=ATG;rbs_motif=None;rbs_spacer=None;gc_cont=0.333
MGNLKKFTLAIVTFVGVTTSADAATAFLGTDDFVGISFWLISMGMLAATAFFFMEQANVA
TQWRKSVNVAGLVTGIAFINYMYIRTLWVETGDAPIIYRYIDWIITMPLQIVEFYLILTA
VRKVPIGIFWKILIGSLVMSVGGYLGEARFIQPFLGLIIAVFGWIYILYEVFSGEAGKAV
SKSGNKSLVITFGALRMIVTIGWAIYPIGYVFSHITGGVDPETLNVIYNLSDFINKIVFG
IIIWSCAVANSGRR*
>HOT237_1_0500m_rep_c300309_3	# 2068 # 2769 # 1 # ID=300309_3;partial=00;start_type=ATG;rbs_motif=GGA/GAG/AGG;rbs_spacer=5-10bp;gc_cont=0.365
MNKLLLPQDVVGGSFWLISVAMIGAAIFFFLERGRLSNRWGTAMNLVGVIALMSSIHYFY
AKNLWVLNGQAPTALRYIDWVLTFPLTILTIYVMRRSVTDVKRGMFWRLLVGTLVWVIAQ
LLGAYGYMSVTLGFLVGIVGWLYIIGELYMGDAGRKNASCNNESVQMAFFANRLIITIGF
SIYHIGYFIEHLAGGANINSLNIIYNLADILNKIIFGMIIYSAALQDTRKEST*
>HOT237_1_0500m_rep_c305815_3	# 1422 # 2186 # -1 # ID=305815_3;partial=00;start_type=ATG;rbs_motif=AGGA;rbs_spacer=5-10bp;gc_cont=0.365
MNKLKIFTPVAILMVLSSAAHADSSLLAYDDFVGMTFWLISMGMLAATVFFFMERGAVAT
GWKTPVTLAGLITGIAFINYMYVRGVWVQTGELQIVYRYIEWLITMPLQMIMFYLILAAV
RKVSSGMFWRLLIGSLVMVMGGYLGEAGHVHSMVGFIIWMAGWIYVLYEIYSGEAGKAAA
KSGNKPFVTAFGALRMIVTIGWFIYPLGYIFGSLTGGLDPNSLNVIYNITDFVNKIAFGI
IIWAAAISSGIKAK*
>HOT237_1_0500m_rep_c323517_2	# 969 # 1259 # -1 # ID=323517_2;partial=00;start_type=ATG;rbs_motif=None;rbs_spacer=None;gc_cont=0.351
MAGWIYLLYEIFSGEAGRAAAKSGNKAFITAFSALRMIVTVGWSIYPLGYVFGYLLGSID
INSLNVIYNLVDFVNKIAFGLVIWSVAMSSTGTRSK*
>HOT237_1_0500m_rep_c352972_1	# 589 # 846 # -1 # ID=352972_1;partial=00;start_type=ATG;rbs_motif=GGA/GAG/AGG;rbs_spacer=5-10bp;gc_cont=0.302
MGEAGRRNAACGNEHVQMAFFANRLIVTIGFSIYHIGYFIEHLGGGININSLNVIYNLGD
ILNKVIFGMIIYSAASQDTQNKENL*
>HOT237_1_0500m_rep_c363910_2	# 1200 # 1451 # -1 # ID=363910_2;partial=00;start_type=ATG;rbs_motif=None;rbs_spacer=None;gc_cont=0.321
MGDAGRQNASCNNESFQMAFFANRLIITIGFSIYHIGYFIEHLAGVANINSLNIIYNLAD
VLNKIIFGMIIYSAALNDTRKAT*
>HOT237_1_0500m_rep_c375710_1	# 305 # 1021 # 1 # ID=375710_1;partial=00;start_type=ATG;rbs_motif=TAA;rbs_spacer=9bp;gc_cont=0.364
MNKLLLPQDVVGGSFWLISVAMMGAAIFFLLERSRLSNRWATAMNLVGVIALMSSIHYFY
AKNLWILNGQAPTALRYIDWILTFPLTILTFYVMLRSVTDVKRGMFWRLLVGTLVWVIAQ
LLGAYGYMSVTLGFLVGIVGWLYVIGELYMGDAGRSNASCNNESVQMAFFANRLIITIGF
SIYHIGYFIEHLAGGANINSLNIIYNLADILNKIIFGMIIYSAALQDTRKKEAWIKEG*
>HOT237_1_0500m_rep_c376543_2	# 1293 # 1931 # -1 # ID=376543_2;partial=00;start_type=ATG;rbs_motif=None;rbs_spacer=None;gc_cont=0.362
MIGASIFFFLERGRLSNRWGTAMNLVGVIALMSSIHYFYAKNLWILNGQAPTALRYIDWI
LTFPLIVMTFYVMLRSVTDVKRGMFWRLLVGTLVWVIAQLLGAYGYMSVTLGFLVGIVGW
LYIIGELYMGDAGRNNASCNNESVQMAFFANRLIITIGFSIYHIGYFIEHLAGGANINSL
NIIYNLADILNKIIFGMIIYSAALQDTRKEKA*
>HOT237_1_0500m_rep_c378019_1	# 61 # 759 # 1 # ID=378019_1;partial=00;start_type=ATG;rbs_motif=GGA/GAG/AGG;rbs_spacer=5-10bp;gc_cont=0.378
MNKLLLPQDVVGGSFWLISVAMIGAAIFFFLERGRLSSRWGTAMNLVGVIALMSSIHYFY
AKNLWVLNGQAPTALRYIDWILTFPLTILTFYVMLRSVADVKRGMFWRLLVGTLVWVIAQ
LLGAYGYMSVTLGFLVGIVGWLYIIGELYMGDAGRSNATCNNESVQMAFFANRLIITIGF
SIYHIGYFIEHLAGGANINSLNIIYNLADILNKIIFGMIIYSAALQDTRKEA*
>HOT237_1_0500m_rep_c467157_1	# 535 # 1233 # 1 # ID=467157_1;partial=00;start_type=ATG;rbs_motif=GGA/GAG/AGG;rbs_spacer=5-10bp;gc_cont=0.375
MNKLLLPQDIVGGSFWLISVAMIGAAIFFFLERGRLSDKWATAMNLVGVIALMSSIHYLY
AKNLWVLNGQAPTALRYIDWLLTFPLTILTFYVMLRSVTDVKRGMFWRLLVGTLVWVIAQ
LLGAYGYMSVTLAFLVGIVGWLYIIGELYMGDAGRKNASCNNESVQMAFFANRLIITIGF
SIYHIGYFIEHLAGGANINSLNIIYNLADVLNKIIFGMIIYSAALEDTKKGT*
>HOT237_1_0500m_rep_c484116_2	# 607 # 963 # -1 # ID=484116_2;partial=00;start_type=ATG;rbs_motif=GGA/GAG/AGG;rbs_spacer=5-10bp;gc_cont=0.339
MLIGGYLGEAGYINEFLGFVIWMAGWIYILYEIFSGETGKSAGKSGNKIFASAFGTLRMI
VTLGWSIYPLGYIFGYITGGVDSNSLNVIYNLADFVNKIAFGLIIWTAAISSGGRNKQ*
>HOT237_1_0500m_rep_c496948_2	# 948 # 1646 # 1 # ID=496948_2;partial=00;start_type=ATG;rbs_motif=GGA/GAG/AGG;rbs_spacer=5-10bp;gc_cont=0.369
MNKLLLPQDVVGGSFWLISVAMIGAAIFFFLERGRLSNRWGTAMNIVGVIALMSSIHYLY
AKNLWVLNGQAPTALRYIDWILTFPLTILTFYVMLRSVTDVKRGMFWRLLVGTLVWVIAQ
LLGAYGYMSVTLGFLVGIVGWLYIIGELYMGDAGRNNASCNNESVQMAFFANRLIITIGF
SIYHIGYFIEHLAGGANINSLNIIYNLADILNKIIFGMIIYSAALQDTRKEA*
>HOT237_1_0500m_rep_c524748_1	# 37 # 537 # 1 # ID=524748_1;partial=00;start_type=ATG;rbs_motif=None;rbs_spacer=None;gc_cont=0.349
MNGQAPISLRYIDWTLTFPLQILTFYVMLISVTDVKRGMFWRLLVGTLVWVIAQFLGASG
YMSVTLGFLVGLVGWLYIIGELYMGDAGRRNAACGNQHVQMAFFANRLIITIGFSIYHIG
YFIEHLAGGANINSLNIIYNLADILNKIIFGMIIYGAALNDTRKAT*
>HOT237_1_0500m_rep_c563944_1	# 557 # 1192 # -1 # ID=563944_1;partial=00;start_type=ATG;rbs_motif=None;rbs_spacer=None;gc_cont=0.355
MIGTAIFFFLERGRLSNKWGTVMTLMGVIALMSSIHYYYAKNLWVLNGQAPTALRYIDWI
LTFPLMILTFYVMLRSVTDIKRGLFWRLLVGTLVWVIAQLLGAYGYMSVTLGFLVGIVGW
LEISGELYMGDAGRRNATCNNESVQMAFFANRLIITIGFSIYHIGYFIEHLAGGANINSL
NIIYNLADILNKIIFGMMIYSAALQDTRKED*
>HOT237_2_0500m_rep_c42451_1	# 99 # 800 # 1 # ID=42451_1;partial=00;start_type=ATG;rbs_motif=None;rbs_spacer=None;gc_cont=0.336
MNKLLFPQDVVGGSFWLISIAMIGAAIFFFLERGRLSKKWNTVMTLVGVIALMSAIHYFY
AKNLWVMNGQAPIAIRYIDWTLTFPLQILTFYVMLSAVTDVKRGMFWRLLVGTLVWVIAQ
FLGASGYMSVTLGFLVGIVGWLYIIGELYMGDAGRRNAACGNEQVQMAFFANRLIVTIGF
SIYHIGYFIEHLGGGVNISSLNVIYNLGDILNKIIFGMIIYSAASQDTKKRGL*
>HOT237_2_0500m_rep_c68941_1	# 273 # 1040 # -1 # ID=68941_1;partial=00;start_type=ATG;rbs_motif=GGA/GAG/AGG;rbs_spacer=5-10bp;gc_cont=0.340
MRRLKLFAFVTMTLLGLSGIANANTNLLPADDLVGISFWVISMGLLAATAFFFFERGSVA
SNWRTTLTVAGIVTGIAFINYLYMRNVYLSQGESPILYRYIDWIITMPLQMVQFYLILAT
VRKVPKSIFWKLLIGATVMVLGGYFGETEYIPAMAGFIIGIGGWIYILYEVFSGEAGRAV
MKSGNKPMVTAYGSMRKIITIGWALYPLGYIFGYLTGGVDTNSLNVIYNLADFINKIAFG
LVIWAAAVSSAGRAR*
>HOT237_2_0500m_rep_c74350_2	# 1055 # 1753 # 1 # ID=74350_2;partial=00;start_type=ATG;rbs_motif=GGA/GAG/AGG;rbs_spacer=5-10bp;gc_cont=0.368
MNKLLLPQDVVGGSFWLISVAMIGAAIFFFLERGRLSDKWATVMNLVGVIALMSSIHYFY
AKNLWVLNGQAPTALRYIDWILTFPLTILTFYVMLRSVTVVKRGMFWRLLVGTLDWVIAQ
LLGAYGYMSVTLGFLVGIVGWLYIIGELYMGDAGRINASCNNENVQMAFFANRLIITIGF
SIYHIGYFIEHLAGGVNLNSLNVIYNLADILKKIIFGMIIYGAALNDTKKAT*
>HOT237_2_0500m_rep_c77421_14	# 16592 # 17293 # -1 # ID=77421_14;partial=00;start_type=ATG;rbs_motif=None;rbs_spacer=None;gc_cont=0.369
MNKLLLPQDVVGGSFWLISVAMIGAAIFFFLERGRLSDKWGTAMNLVGVIALMSAIHYLY
AKNLWILNGQAPTALRYIDWILTFPLTILTFYVMLRSVTDVKRGMFWRLLVGTLVWVIAQ
LLGAYGYMSVTLGFLVGIVGWLYIIGELYMGDAGRSNASCNNESVQMAFFANRLIITIGF
SIYHIGYFIEHLAGGANINSLNIIYNLADILNKIIFGMIIYSAALQDTKKERV*
>HOT237_2_0500m_rep_c93906_1	# 288 # 986 # 1 # ID=93906_1;partial=00;start_type=ATG;rbs_motif=GGA/GAG/AGG;rbs_spacer=5-10bp;gc_cont=0.379
MNKLLLPQDVVGGSFWLISVAMIGAAIFFFLERGRLSNRWGTVMNLVGVIALMSSIHYFY
AKNLWILNGQAPTALRYIDWILTFPLTILTFYVMLRSVADVKRGMFWRLLVGTLVWVIAQ
LLGAYGYMSVTLGFLVGIVGWLYIIGELYMGDAGRKNASCNNESVQMAFFANRLIITIGF
SIYHIGYFIEHLAGGANINSLNIIYNLADILNKIIFGMIIYGAALNDTKKAT*
>HOT237_2_0500m_rep_c115769_6	# 4456 # 5157 # 1 # ID=115769_6;partial=00;start_type=ATG;rbs_motif=GGA/GAG/AGG;rbs_spacer=5-10bp;gc_cont=0.362
MNKLLLPQDVVGGSFWLISVAMIGAAIFFFLERGRLSNRWGTVMNLVGIIALXSSIHYFY
AKNLWVLNGQAPTALRYIDWILTFPLTILTFYVMLKSVTDVKRGMFWRLLVGTLVWVIAQ
LLGAYGYMSVTLGFLVGIVGWLYIIGELYKGDAGRNNASCNNESVQMAFFANRLIITIGF
SIYHIGYFIEHLAGGANINSLNIIYNLADILNKIIFGMIIYSAALQDTRKEKA*
>HOT237_2_0500m_rep_c134994_2	# 869 # 1585 # 1 # ID=134994_2;partial=00;start_type=ATG;rbs_motif=TAA;rbs_spacer=10bp;gc_cont=0.368
MNKLLLPQDVVGGSFWLISVAMIGAAIFFFLERGRISDQWATAMNLVGVIALMSSIHYFY
AKNLWVLSGQAPTALRYIDWILTFPLTILTFYVMLRSVTDVKRGMFWRLLVGTLVWVIAQ
LLGAYGYMSVTLGFLVGIVGWLYIIGELYMGDAGRNNASCNNESVQMAFFANRLIITIGF
SIYHIGYFIEHLAGGANINSLNIIYNLADILNKIIFGMIIYSAALQDTRKERAWIKEG*
>HOT237_2_0500m_rep_c175369_4	# 2679 # 3392 # 1 # ID=175369_4;partial=00;start_type=ATG;rbs_motif=GGA/GAG/AGG;rbs_spacer=5-10bp;gc_cont=0.368
MNKLLLPQDVVGGSFWLISVAMIGAAIFFFLERGRLSNRWGTVMNLVGVIALMSSIHYLY
AKDLWVLNGQAPIALRYIDWILTFPLTILTFYVMLRSVTDVKRGMFWRLLVGTLVWVIAQ
LLGAYGYMSVTLGFLVGIVGWLYIIGELYMGDAGRNNATCNNESVQMAFFANRLIITIGF
SIYHIGYFIEHLAGGANINSLNIIYNLADILNKIIFGMIIYSAALQDTRKRDSINEV*
>HOT237_2_0500m_rep_c183861_5	# 3100 # 3867 # -1 # ID=183861_5;partial=00;start_type=ATG;rbs_motif=GGAG/GAGG;rbs_spacer=5-10bp;gc_cont=0.371
MKTLKILALAFFAFIGVSTAANAATAFLATDDFVGISFWLISMGMLAATAFFFMEQANVS
TQWRKSVNVAGLITGVAFINYMYMRGVWVETGDTPTVYRYIDWLITIPLQLVEFYLILSA
VRKVDSSIFWRLLIGSLVMLAGGYLGEAGFINATLGFIIGMAGWIYILYEIFSGDAGKAA
AKSGNKALVTAFGALRMIVTVGWAIYPLGYIFGYLIGGVDANTLNVIYNLADFVNKIAFG
LVIWSCAVANSSKRQ*
>HOT237_2_0500m_rep_c196439_1	# 402 # 1166 # 1 # ID=196439_1;partial=00;start_type=ATG;rbs_motif=AGxAG;rbs_spacer=5-10bp;gc_cont=0.361
MNKLKILVLVLIVLIGISNTANAETALLASDDFVGISFWIISMAMLAATAFFFLERSSVA
VAWRPSVTVAGIITGVAFVNYIYLREIWVQTGDVPTVYRYIDWLITVPLQMIEFYLILSA
VRKVSSRMFWRLLIGSLVMLIGGYLGETEVIPRSLGFVIGMAGWIYILYEIFSGEAGRAA
AKSGNKPFVSAFSLLRMIVTVGWIIYPLGYIFGYLNGGVDNSSLNVIYNLADFINKIAFG
LIIWAAAVSGGRVK*
>HOT237_2_0500m_rep_c207259_3	# 1783 # 2553 # -1 # ID=207259_3;partial=00;start_type=ATG;rbs_motif=GGA/GAG/AGG;rbs_spacer=5-10bp;gc_cont=0.370
MDKVKVIVIALVALIGISSSAYAEVALLQSDDFVGFTFWLASIACLASTAFFFLEHGSVA
PAWKVPIAVAGIVTGVAFIHSMYMRNLWVGTGDSSTVYRYIDWLITMPLLATEFYLILST
VRKVSSIIFWKLLIGALVMVLGGYAGEAGYISSLLGFVIWMVGWLFILYEIFAGEAGKLC
EKSANEAIVKAFETMRIILTIGWAIYPLGYVFGYLTGGVDSDTLNVIYNFADFINKIAFG
LVIWVAATANTIGSRR*
>HOT237_2_0500m_rep_c217418_4	# 2943 # 3656 # -1 # ID=217418_4;partial=00;start_type=ATG;rbs_motif=GGA/GAG/AGG;rbs_spacer=5-10bp;gc_cont=0.361
MNKLVLPQDVVGGSFWLISVAMIGTAIFFFLERGRLSDKWGTAMNLVGIIALMSSIHYFY
AKNLWVLNGQAPTALRYIDWLLTFPLTILTFYVMLRSVTEVKRGMFWRLLVGTLVWVIAQ
LLGAYGYMSVTLGFLVGIVGWLYIIGELYMGDAGRINASCNNENVQMAFFTNRLIITIGF
SIYHIGYFIEHLAGGANINSLNIIYNLADILNKIIFGMIIYSAALQDTRKGDSIKEG*
>HOT237_2_0500m_rep_c219105_1	# 609 # 1322 # -1 # ID=219105_1;partial=00;start_type=ATG;rbs_motif=None;rbs_spacer=None;gc_cont=0.375
MNKLLLPQDVVGGSFWLISVAMLGAAIFFFLERGRLSNRWGTAMNLVGVIALMSSIHYFY
AKNLWVLNGQAPTALRYIDWILTFPLTILTFYGMHRSVSDVKRGMFWRLLVGTLVWVIAQ
LLGAYGYMSVTLGFLVGIVGWLYIIGELYMGDAGRSNATCNNESVQMAFFANRLIITIGF
SIYHIGYFIEHLAGGANINSLNIIYNLADILNKIIFGMMIYSAALQDTRKGDSIKEG*
>HOT237_2_0500m_rep_c267431_2	# 1533 # 2120 # -1 # ID=267431_2;partial=00;start_type=ATG;rbs_motif=TAA;rbs_spacer=13bp;gc_cont=0.340
MNLVGVIALMSSIHYFYAKNLWVLNGQAPIALRYIDWILTFPLIILTFYVMLRSVTDVKR
GMFWRLLVGTLVWVIAQLLGAYGYMSVTLGFLVGIVGWLYIIGELYMGDAGRNNASCNNE
SVQMAFFANRLIITIGFSIYHIGYFIEHLAGGANINSLNIIYNLADILNKIIFGMIIYSA
ALQDTRKKEAWIKEG*
>HOT237_2_0500m_rep_c273701_4	# 2261 # 3028 # -1 # ID=273701_4;partial=00;start_type=GTG;rbs_motif=AGGAG;rbs_spacer=5-10bp;gc_cont=0.355
MCKLKMFAFVLVALAGSTSVANAEPILLASDDFVGISFWIISMGMLAATAFFFLERNSVA
TSWRTSVTVAGIITGVAFIHYMYMRDVWVQTGYSSIVFRYIDWLITLPLQMIEFYLILLT
VRKVSGGIFWRLLIGSLAMIIGGYLGEAGYIKSILGFIIWMAGWVYVLYEIYSGEAGKAA
AKSGNKPFVTAFSTLRMIVTVGWFIYPLGYIFGSLTGGLDPNSLNVIYNITDFVNKIAFG
IVIWTAAISSGVKAK*
>HOT237_2_0500m_rep_c274667_2	# 622 # 840 # -1 # ID=274667_2;partial=00;start_type=GTG;rbs_motif=None;rbs_spacer=None;gc_cont=0.279
MAGVVGFEPTNAGSKIGWSIYPIGYIFGLLSPIIGLETININFLNITYNLADFINKILFG
LIIWNVAYKDKT*
>HOT237_2_0500m_rep_c304898_1	# 195 # 965 # 1 # ID=304898_1;partial=00;start_type=ATG;rbs_motif=GGA/GAG/AGG;rbs_spacer=5-10bp;gc_cont=0.358
MGKVKIIVIALVALIGISSSAYAEVALLQPDDFVGFTFWLVSIACLATTAFFFLEHRSVA
SAWKAPIAVAGIVTGIAFIHSMYMRNMWAVTSDSPIIYRYVEWLITMPLLTIEFYLVLSA
VKKVSSTIFWKLLIGTLLMVCGGYAGEAGYILPFLGFVIWMVAWMYILYEIFSGEAGKLI
TRSTNRSLVTAYETMRMIITIGWAIYPLGYVFGYLTGGVDSNTINVIYNFADFVNKIGFA
IVIWIASTANISGLRR*
>HOT237_2_0500m_rep_c305644_1	# 90 # 605 # 1 # ID=305644_1;partial=00;start_type=ATG;rbs_motif=None;rbs_spacer=None;gc_cont=0.351
MKNIWVQTGDVPTVYRYIDWLITVPLQTVEFYLILTAIRKVSSRMFWRLLIGSLVMLIGG
YLGETEAIPRSLGFVIGMAGWIYILYEIFSGEAGRASAKSGNKSFVTAFNTLRMIVIVGW
AIYPLCYIFGYLNGGVDTSSLNVIYNLADFINKIVFGLVIWAAAVSGGRFK*
>HOT237_2_0500m_rep_c308952_1	# 11 # 781 # 1 # ID=308952_1;partial=00;start_type=ATG;rbs_motif=GGA/GAG/AGG;rbs_spacer=5-10bp;gc_cont=0.366
MGKVKIIAIALVALIGISSSAYAEVALLQPDDFVGFTFWLVSIACLATTAFFFLEHGSVA
PAWKASIAVAGIVTGIAFIHSMYMRNIWVGTGDSPTVYRYIEWLITMPLLATEFYLILST
VRKISSIIFWKLLIGTLVMVLGGYAGEAGYISSFLGFIIWMVGWLYILYEIFAGEAGKLC
AKSANIAVVKAFEIMRMIVTIGWAIYPLGYVFGYLTGGVDTNTLNVIYNLADFINKIAFG
LIIWIAATANTIGSRR*
>HOT237_2_0500m_rep_c318067_1	# 72 # 842 # 1 # ID=318067_1;partial=00;start_type=ATG;rbs_motif=GGA/GAG/AGG;rbs_spacer=5-10bp;gc_cont=0.336
MKRLKLFVLATMTLLILSGTANANIDFLPADDLVGISFWVISISMLAATAFFFFERRSVV
SNWRTTLTLAGIITGVAFINYLYVRNIYVSQGEASTLYRYIDWIITMPLQMIQFYLILAA
VRKVPKSLFWKLLIGAIVMVLGAYLGELEYIPSMVGFIIGIGGWIYILYEIFSGEAGRAV
VKSGNKPMVTAYNSMRKIVTIGWAVYPLGYIFGYLTGGVDPSSLNIIYNIADFFNKIAFG
LVIWVAAMQNTTPRTR*
>HOT237_2_0500m_rep_c377946_3	# 2035 # 2805 # -1 # ID=377946_3;partial=00;start_type=ATG;rbs_motif=GGA/GAG/AGG;rbs_spacer=5-10bp;gc_cont=0.367
MNKVKTIVLAFTILIGISSSVHAEVALLQPDDFVGFTFWLVSMSCLAATVFFFLERGSVA
QGWKTSITVAGLVTGIAFMHSMYMRSVWVTTGDSSIIYKYIDWLITMPLLALQFYLILSA
VKKASSIIFWKLLFGTLIMVCGGYAGEAGYILPFLGFIVWMAGWIYILYEIFSGEAGKLC
ARSSNRAMVKAFETMRMILTIGWAIYPLGYVFGYLTGGVDSNTLNVIYNFADFINKIAFG
LVIWVAATANTIGSRR*
>HOT237_2_0500m_rep_c378505_1	# 37 # 411 # 1 # ID=378505_1;partial=00;start_type=TTG;rbs_motif=GGA/GAG/AGG;rbs_spacer=5-10bp;gc_cont=0.368
MIGTLAMVCGGYAGEAGYILPFLGFVIWMAAWIYILYEIFSGEAGQLIAKSTNEGLITGF
ERMRMIITICWAIYPLGYVFGYLTGGLDSNTLNVIYNFADFINKIAFGLVIWVAATASTS
GSRR*
>HOT237_2_0500m_rep_c380179_1	# 79 # 594 # 1 # ID=380179_1;partial=00;start_type=ATG;rbs_motif=None;rbs_spacer=None;gc_cont=0.337
MRGVWVQTGDTPTVYRYIDWFITVPLQMIEFYLILSAVRKVSSKMFWRLLIGSLVMLIGG
YLGETEAIPRSLGFVIGIAGWIYILYEIFSGEAGRAAAKSGNKPFVTAFNTLRMIVIVGW
AIYPLGYIFGYLNGGVDNNSLNVIYNLADFINKIAFGLLIWAAAVSGGRFK*
>HOT237_2_0500m_rep_c391307_1	# 51 # 749 # -1 # ID=391307_1;partial=00;start_type=ATG;rbs_motif=GGA/GAG/AGG;rbs_spacer=5-10bp;gc_cont=0.371
MNKLLLPQDVVGGSFWLISVAMIGAAIFFFLERGRLSNRWGTVMNLVGVIALMSSIHYFY
AKNLWVLNGQAPTALRYIDWILTFPLTILTFYVILKSVTDVKRGMFWRLLVGTLVWVIAQ
LLGAYGYMSVTLGFLVGIVGWLYIIGELYMGDAGRMNASCNNESVQMAFFANRLIITIGF
SIYHLGYFIEHLAGGVNLNSLNIIYNLADILNKIIFGMITYSAALNDTRKET*
>HOT237_2_0500m_rep_c441388_1	# 123 # 893 # -1 # ID=441388_1;partial=00;start_type=ATG;rbs_motif=GGA/GAG/AGG;rbs_spacer=5-10bp;gc_cont=0.370
MGKVKIIVIALVVLIGIPSSAYAEIALLQPDDFVGFTFWLVSIACLATTAFFFLEYGSVA
PAWKTSIAVAGIVTGIAFIHSMYMRNIWAATGDIPIIYRYIDWLITMPLLAIQFYLVLST
VRKVSSTIFWKLLIGTLVIVFGGYAGEAGYILPFLGFVIWMGGWIYILYELFPGEAGKLV
LRSTNRALVTAFETMRMIVTIGWAIYPLGYVFGTLTGGVDFNTLNIIYNLADFVNKIAFS
LVIWVAAIANTSASRR*
>HOT237_2_0500m_rep_c523323_1	# 48 # 404 # 1 # ID=523323_1;partial=00;start_type=ATG;rbs_motif=None;rbs_spacer=None;gc_cont=0.350
MVCGGYVGEVGYILPFLGFIVWMAGWIYILYEIFPGEAGKIIARSPNKALVTAFETMRMI
VTIGWAIYPLGYVFGYLTGGVDSNTLNVIYNFADFINKIAFGLVIWIAAVANTSGSRR*
>HOT237_2_0500m_rep_c610179_1	# 587 # 1288 # -1 # ID=610179_1;partial=00;start_type=ATG;rbs_motif=None;rbs_spacer=None;gc_cont=0.366
MNKLLFPQDVVGGSFWLISIAMIGAAIFFFLERGRLSKKWNTVMTLIGVIALMSSIHYFY
SKNLWVMNGQAPIAIRYIDWTLTFPLQILTFYVMLTAVTDVKRGIFWRLLVGTLVWVIAQ
FLGASGYMSVTLGFLVGIVGWLYIIGELYMGDAGRKNAACGNEHVQMAFFANRLIITIGF
SIYHIGYFIEHLGGGVNISSLNVIYNLGDILNKIIFGMIIYGAASQDTKKRGL*
>HOT237_2_0500m_rep_c610199_1	# 24 # 596 # 1 # ID=610199_1;partial=00;start_type=ATG;rbs_motif=GGA/GAG/AGG;rbs_spacer=5-10bp;gc_cont=0.349
MTLIGVIALMSSIHYFYAKNLWVMNGQAPIAIRYIDWTLTFPLQILTFYVMLTTVTDVKR
GMFWRLLVGTLVWVIAQCLGASGYMSVTLGFLVGIVGWLYIIGELYMGDAGRRNAACGNE
HVQMAFFANRLIVTIGFSIYHIGYFIEHLGGGINISSLNVIYNLSDILNKIIFGMIIYSA
ASQDTKKRGL*
>HOT237_3_0500m_rep_c133948_2	# 1123 # 1821 # 1 # ID=133948_2;partial=00;start_type=ATG;rbs_motif=GGA/GAG/AGG;rbs_spacer=5-10bp;gc_cont=0.376
MNKLLLPQDVVGGSFWLISVAMIGAAIFFFLERGRLSNRWATVMNIVGVIALMSSIHYFY
AKNLWVLNGQAPTALRYIDWILTFPLTILTFYVILGSVTDVKRGMFWRLLVGTLVWVIAQ
LLGAYGYMSVTLGFLVGIVGWLYIIGELYMGDAGRSNASCNNENVQMAFFANRLIITIGF
SIYHIGYFIEHLAGGANINSLNIIYNLADILNKIIFGMIIYSAALQDTRKEA*
>HOT237_3_0500m_rep_c369468_1	# 19 # 408 # 1 # ID=369468_1;partial=00;start_type=ATG;rbs_motif=None;rbs_spacer=None;gc_cont=0.364
MFWRLLVGTLVWVIAQFLGASGYMSVTLGFLVGIVGWLYIIGELYMGDAGRKNAACGNEN
VQMAFFANRLIITIGFSIYHIGYFIEHLGGGVNISSLNVIYNLGDILNKIIFGMIIYSAA
SQDTKMRGL*
>HOT237_3_0500m_rep_c392666_1	# 1 # 390 # 1 # ID=392666_1;partial=00;start_type=ATG;rbs_motif=None;rbs_spacer=None;gc_cont=0.331
MFWRLLVGTLVWVIAQLLGAYGYMSVTLGFLVGIVGWLYIIGELYMGDAGRLNASCNNEN
VQMAFFANRLIITIGFSIYHIGYFIEHLGGGVNISSLNVIYNLGDILNKIIFGMIIYSAA
SQDTKKRGL*
>HOT237_3_0500m_rep_c408954_1	# 221 # 919 # -1 # ID=408954_1;partial=00;start_type=ATG;rbs_motif=GGA/GAG/AGG;rbs_spacer=5-10bp;gc_cont=0.371
MNKLLLPQDVVGGSFWLISVAMIGAAIFFFLERGRLSQRWGTAMNLVGVIALMSSIHYFY
AKNLWVLNGQAPTALRYIDWILTFPLTILTFYVMLRSVSDVKRGMFWRLLVGTLVWVIAQ
LLGAYGYMSVTLGFLVGIVGWLYIIGELYMGDAGRKNASCNNESVQMAFFANRLIITIGF
SIYHIGYFIEHLAGGANINSLNIIYNLADILNKIIFGMIIYGAAINDTKKAT*
>HOT237_3_0500m_rep_c411151_1	# 14 # 433 # 1 # ID=411151_1;partial=00;start_type=ATG;rbs_motif=None;rbs_spacer=None;gc_cont=0.355
MSSIHYFYAKNLWILNGQAPTALRYIDWILTFPLIILTFYVMLKSVTDIKRGMFWRLLVG
TLVWVIAQLLGAYGYMSVTLGFLVGIVGWLYIIGELYMGDAGRINATCNNENVQMAFFAN
RLIITIGFSIYHIGYFIEH*
>HOT237_3_0500m_rep_c442801_1	# 100 # 642 # -1 # ID=442801_1;partial=00;start_type=ATG;rbs_motif=AGGA/GGAG/GAGG;rbs_spacer=11-12bp;gc_cont=0.348
MSSIHYLYAKNLWVLNGQAPTALRYIDWILTFPLTILTFYVMLKSVTDVKRGMFWRLLVG
TLVWVIAQLLGAYGYMSVTLGFLVGIVGWLYIIGELYMGDAGRSNATSNNESVQMAFFAN
RLIITIGFSIYHIGYFIEHLAGGANINSLNIIYNLADILNKIIFGMIIYSAALEDTKKGT
*
>HOT238_1_0500m_rep_c200418_1	# 63 # 377 # 1 # ID=200418_1;partial=00;start_type=GTG;rbs_motif=GGA/GAG/AGG;rbs_spacer=5-10bp;gc_cont=0.330
MTLGFLVGIVGWLYIIGELYMGDAGRNNASCNNESVQMAFFANRLIITIGFSIYHIGYFI
EHLAGGANINSLNIIYNLADILNKIIFGMIIYSAALQDTRKERA*
>HOT238_1_0500m_rep_c295131_1	# 49 # 504 # -1 # ID=295131_1;partial=00;start_type=TTG;rbs_motif=GGAGG;rbs_spacer=5-10bp;gc_cont=0.311
MKKKQIKKKKSEDKQSALVDLLRKHGAQIYDDIDNGNFPKFTIPSRSVSNIVYDKKIRQY
ILGANMAVRSSRNTSQLRSFTQLMWLAFFANRLIITIGFSIYHIGYFIEHLAGGANINSL
NIIYNLADILNKIIFGMIIYSAALQDTRKEA*
>HOT238_1_0500m_rep_c298140_1	# 29 # 391 # 1 # ID=298140_1;partial=00;start_type=ATG;rbs_motif=AGGAG/GGAGG;rbs_spacer=11-12bp;gc_cont=0.325
MSVTLGFLVGIVGWLYIIGELYMGDAGTKNATCNNESVQMAFFANRLIITIGFSIYHIGY
FIEHLAGGANINSLNIIYNLADILNKIIFGMIIYSAALQDTRRGRKLKLRKDNLWLEELI
*
>HOT238_1_0500m_rep_c329794_1	# 59 # 469 # 1 # ID=329794_1;partial=00;start_type=ATG;rbs_motif=None;rbs_spacer=None;gc_cont=0.375
MLTAVTDVKRGMFWRLLVGTLVWVIAQFLGASGYMSVALGFLVGIVGWLYIIGELYMGDA
GRRNAACGNEHVQTAFFANRLIVTIGFSIYHIGYFIEHLAGGANINSLNIIYNLADILNK
IIFGMIIYCAALQDTR*
>HOT238_2_0500m_rep_c351179_1	# 341 # 1042 # 1 # ID=351179_1;partial=00;start_type=ATG;rbs_motif=GGA/GAG/AGG;rbs_spacer=5-10bp;gc_cont=0.368
MNKLLLPQDVVGGSFWLISVAMIGAAIFFFLERGRLSNRWGTAMNLVGVIALMSSIHYFY
AKNLWVLNGQAPTALRYIEWILTFPLIILTFYVMLRSVTDVKRGMFWRLLVGTLVWVIAQ
LLGAYGYMSVTLGFLVGIVGWLYIIGELYMGDAGRSNATCNNESVQMAFFANRLIITIGF
SIYHIGYFIEHLAGGANINSLNIIYNLADILNKIIFGMIIYSAALQDTRKERA*
>HOT238_2_0500m_rep_c364708_2	# 1144 # 1842 # 1 # ID=364708_2;partial=00;start_type=ATG;rbs_motif=GGA/GAG/AGG;rbs_spacer=5-10bp;gc_cont=0.375
MNKLLLPQDVVGGSFWLISVAMIGAAIFFFLERGRLSNRWGTAMNLVGVIALMSSIHYFY
AKNLWVLNGQAPTALRYIDWTLTFPLTILTFYVMLRSVTDVKRGMFWRLLVGTLVWVIAQ
LLGAYGYMSVTLGFLVGIVGWLYIIGELYMVDAGTKNASSNNESVQMAFFANRLIITIGF
SIYHIGYFIEHLAGGANINSLNIIYNLADILNKIIFGMIIYGAALNDTKKAT*
>HOT238_2_0500m_rep_c418477_1	# 42 # 332 # 1 # ID=418477_1;partial=00;start_type=ATG;rbs_motif=None;rbs_spacer=None;gc_cont=0.309
MGDAGRSNATCNNESVQMAFFANRLIITIGFSIYHIGYFIEHLAGGANINSLNIIYNLAD
ILNKIIFGMIIYSAALQDSRKETWIKEEKLWLEEQI*
>HOT238_2_0500m_rep_c433109_1	# 110 # 514 # 1 # ID=433109_1;partial=00;start_type=ATG;rbs_motif=TAA;rbs_spacer=7bp;gc_cont=0.358
MFWRLLVGTLVWVIAQLLGAYGYMSVTLGFLVGIVGWLYIIGELYMGDAGRINASCNNES
VQMAFFANRLIITIGFSIYHIGYFIEHLAGGANINSLNIIYNLADILNKIIFGMIIYSAA
LQDTRKERAWFKEG*
>HOT238_2_0500m_rep_c678586_1	# 135 # 353 # -1 # ID=678586_1;partial=00;start_type=GTG;rbs_motif=GGA/GAG/AGG;rbs_spacer=11-12bp;gc_cont=0.402
MISMGMLAATAFFFFERSSVAAAWRTPVTVAGLITGIAFINYMFMRGVWVQTADSPTVYR
YIDWNSCNIVKL*
>HOT238_2_0500m_rep_c866715_1	# 34 # 747 # -1 # ID=866715_1;partial=00;start_type=ATG;rbs_motif=GGA/GAG/AGG;rbs_spacer=5-10bp;gc_cont=0.361
MNKLLLPQDDVGGSFWLISVAMIGAAIFFFLERGRLSNRWATVMNLVGVIALMSSIHYFY
AKNLWILNGQAPTSLRYIDWILTFPLTILTFYVMLRSVSDVKRGMFWRLLVGTLVWVIAQ
LLGAYGYMSVTLGFLVGIVGWLYIIGELYMGDAGRINATCNNENVQMAFFANRLIITIGF
SIYHIGYFIEHLAGGANVNSLNIIYNLADVLNKIIFGMIIYSAALQDTKKGDSIKEG*
>HOT226_1_0500m_c158581_1	# 195 # 737 # -1 # ID=158581_1;partial=00;start_type=ATG;rbs_motif=None;rbs_spacer=None;gc_cont=0.348
MSSIHYFYAKNLWVMNGQAPIAIRYIDWTLTFPLQILTFYVMLTTVTDVKRGMFWRLLVG
TLVWVIAQFLGASGYMSVTLGFLVGIVGWLYIIGELYMGDAGRRNAACGNEDVQMAFFAN
RLIITIGFSIYHIGYFIEHLAGGANINSLNIIYNLADVLNKIIFGMIIYSAALEDTKKGT
*
>HOT224_1_0025m_c19690_1	# 65 # 250 # -1 # ID=19690_1;partial=00;start_type=ATG;rbs_motif=None;rbs_spacer=None;gc_cont=0.457
MRLIVTIGWAIYPLGYFFGYMTGGVDANSLNLIYNVADVVNKIGFCLAIWAAATSQSEAA
K*
>HOT224_1_0025m_rep_c21008_1	# 213 # 986 # 1 # ID=21008_1;partial=00;start_type=ATG;rbs_motif=GGAG/GAGG;rbs_spacer=5-10bp;gc_cont=0.390
MKKLKLFALTVAALIGVTGIANAASATMLAQDDFVGISFWIISMGMLAATAFFFMERNTV
APGWKTSVTVAGLVTGIAFIHYMYMREVWVMTGDSPTVYRYIDWLITVPLQMIEFYLILV
AVRKANSGIFWRLLIGSLVMLIGGYLGEAGYINATLGFVIGMAGWIYILYEIFSGEAGKA
AAKSGNKALVTAFGAMRMIVTVGWAIYPLGYIFGYLTGGVDADSLNVIYNLADFINKIAF
GLVIWAAAVSSAGARAR*
>HOT224_1_0025m_rep_c24448_1	# 977 # 1747 # 1 # ID=24448_1;partial=00;start_type=ATG;rbs_motif=GGAG/GAGG;rbs_spacer=5-10bp;gc_cont=0.377
MRKLGLFALAAVAFLGITSSANAATAMLEVNDFVGISFWLVSMGMIATTVFFFAERGTVA
ASWRTSLTVAGLVTGVAFVHYMYMREVWVTTGDTPTVYRYIDWLITVPLQMIEFYLILAA
VRKVPTSIFWKLLIGSLVMLIGGYLGEAGYIQPFVGFVIGMAGWIYILFEIFSGEAGTMA
AKAGNKAMSTAFSAMRIIVTIGWAIYPLGYIFGYLTGGVDANSLNIIYNLADFVNKIAFG
LVIWAAAMQNTRLSSR*
>HOT224_1_0025m_rep_c41561_2	# 1233 # 2006 # 1 # ID=41561_2;partial=00;start_type=ATG;rbs_motif=GGAG/GAGG;rbs_spacer=5-10bp;gc_cont=0.350
MINVISKLAKYLIPAGIVSLIPFAAFASGNLEANDFVGMSFWIISIGMVAATVFFFMESM
KVDAKWRTSLVVAGLVTMIAAVHYFYMRAVWIETADTPTVYRYIDWILTVPLQIVEFYLI
LAAVGAVAGRVFWNLLVASLVMLIAGYVGEVGYVNVWLAFIVGMLGWIYILYAIFAGDAQ
ENLSSAPEGVQSAFRTMRLIVLVGWAIYPLGYVFGYAGNQVDAASLNAIYNIADFVNKIA
FGLMIWAAATSSSEKTA*
>HOT224_1_0025m_rep_c44380_1	# 342 # 1058 # -1 # ID=44380_1;partial=00;start_type=ATG;rbs_motif=None;rbs_spacer=None;gc_cont=0.370
MENLLSILPVLATDLSLTDFTFWIGFAAMLASTMFFFSAMNMVADKWKTSMLVSALITGI
AALHYYYMRNAAMEGDITTAYRYVDWILTVPLMCVEFYLILKPSGATKSLLWKLILLSTV
MLVTGYFGEAGIGPLDAQLWGLVSGIAYFAIVAEIWFGGASKLAKSAGGNVESAHKMLCK
FVLIGWAIYPIGYMAGTDGWYSGIFSGLAGQMDVIYNVGDAINKIGFGLVVYNLAVSK*
>HOT224_1_0025m_rep_c53536_5	# 2889 # 3581 # -1 # ID=53536_5;partial=00;start_type=ATG;rbs_motif=None;rbs_spacer=None;gc_cont=0.391
MLETGDFVGISFWLVSMGMIATTVFFFAERGTVAASWRTSLTVAGLVTGVAFVHYMYMRE
VWVETGDSPTVYRYIDWLITVPLQMIEFYLILAAVRKVPTSIFWKLLIGSLVMLIGGYLG
EAGYIQPFVGFVIGMAGWIYILFEIFSGEAGTMAAKAGNKAMATAFSAMRIIVTIGWAIY
PLGYIFGYLTGGVDANALNIIYNLADFVNKIAFGLVIWAAAVSSTPARAR*
>HOT224_1_0025m_rep_c59404_2	# 392 # 1102 # 1 # ID=59404_2;partial=00;start_type=ATG;rbs_motif=GGAG/GAGG;rbs_spacer=5-10bp;gc_cont=0.376
MEYVLATNDYVGISFWLATAIMLASTVFFFVERADVKGKWKTSLTVAGLVTGIAFWHYLY
MRDIWVMVGDTPTVYRYIDWLITVPLQIIEFYLIVAAVTTISAIIFWKLLTASILMLVFG
YLGETGLMDVTIGWILGMIAWLYIIYEIFFGETAAANAGSGNAASQQAFTTIKWIVTVGW
AIYPLGYAIGYFGGGVDANSLNIIYNLADLINKTLFGLAIWAAAKADSESSSESSY*
>HOT224_1_0025m_rep_c299916_1	# 68 # 838 # -1 # ID=299916_1;partial=00;start_type=ATG;rbs_motif=GGAG/GAGG;rbs_spacer=5-10bp;gc_cont=0.385
MKKLKMFALAAVALFGLTGAANAATAMLASDDFVGISFWVIAMGMAAATVFFFMERNTVA
AGWKTSVTVAGLVTGVAFIHYMYMRDVWVMTGDSPTVYRYIDWLITVPLQMIEFYLILAA
VRKVPTSIFWKLLIGSLVMLIGGYLGEAGYIQPFVGFVIGMAGWIYILFEIFSGEAGTMA
AKAGNKAMSTAFSAMRIIVTIGWAIYPLGYIFGYLTGGVDANALNVIYNLADFVNKIAFG
LVIWAAAMQNTRLASR*
>HOT224_1_0025m_rep_c332630_1	# 317 # 1087 # 1 # ID=332630_1;partial=00;start_type=ATG;rbs_motif=GGAG/GAGG;rbs_spacer=5-10bp;gc_cont=0.377
MRKLGLFALAAVAFLGITSSANAATALLQTNDFVGISFWLVSMGMIATTVFFFAERGTVA
ASWRTSLTVAGLVTGVAFVHYMYMREVWVTTGDTPTVYRYIDWLITVPLQMIEFYLILAA
VRKVPTSIFWKLLIGSLVMLIGGYLGEAGYIQPFVGFVIGMAGWIYILFEIFSGEAGTMA
AKAGNKAMATAFSAMRIIVTIGWAIYPLGYIFGYLTGGVDANALNVIYNLADFVNKIAFG
LVIWAAAMQNTRLASR*
>HOT224_1_0025m_rep_c379700_2	# 539 # 1183 # -1 # ID=379700_2;partial=00;start_type=ATG;rbs_motif=GGA/GAG/AGG;rbs_spacer=5-10bp;gc_cont=0.384
MGMLAATAFFFMEVGNVAAGWRTSVIVAGLVTGIAFIHYMYMREVWVATGDSPTVYRYID
WLITVPLQMVEFYLILAAIGKANSGMFWRLLIGSLVMLIGGYLGEAGYINATLGFIIGMA
GWVYILYEIFSGEAGKAAAKSGNKALVTAFGAMRMIVTVGWAIYPLGYVFGYLTGGVDAN
SLNVVYNLADFINKIAFGLVIWAAAVSSAGARAR*
>HOT224_1_0025m_rep_c383070_2	# 652 # 1425 # -1 # ID=383070_2;partial=00;start_type=ATG;rbs_motif=GGAG/GAGG;rbs_spacer=5-10bp;gc_cont=0.393
MKKLKLFALTAVALMGVTTVANAATAMLAQDDFVGISFWIISMGMLAATAFFFMERGTVN
PAWKTSVTVAGLVTGIAFIHYMYMREVWVATGDSPTVYRYIDWLITVPLQMVEFYLILVA
VRKANSGMFWRLLIGSLVMLIGGYLGEAGYINATLGFIIGMAGWVYILYEVFSGEAGKAA
AKSGNKALVTAFGAMRMIVTVGWAIYPLGYVFGYLTGGVDANSLNVVYNLADFINKIAFG
LVIWAAAMSSGAGSRAR*
>HOT224_1_0025m_rep_c397800_1	# 266 # 553 # -1 # ID=397800_1;partial=00;start_type=ATG;rbs_motif=None;rbs_spacer=None;gc_cont=0.372
MAGWIYILYEVFSGEAGKAASKSGNKALVTAFGAMRMIVTVGWAIYPLGYIFGYLTGGID
ANALNVIYNLADFVNKIAFGLIIWSCAVSNSTRRA*
>HOT224_1_0025m_rep_c430120_1	# 219 # 989 # -1 # ID=430120_1;partial=00;start_type=ATG;rbs_motif=GGAG/GAGG;rbs_spacer=5-10bp;gc_cont=0.380
MNKLKLFALAAMGLIGFSGIAIAADATMLMQDDFVGISFWVISMGMLAATAFFFMEAGNV
ASGWRTSVIVAGLVTGIAFIHYMYMREVWVATGDSPTVYRYIDWLITVPLQMVEFYLILV
AVRKANSGIFWRLLIGSLVMLIGGYLGEAGYINATLGFVIGMAGWVYILYEIFSGEAGKA
ASKSGNKALVTAFGAMRMIVTVGWAIYPLGYIFGYLTGGIDANALNVIYNLADFVNKIAF
GLIIWSCAVSNSTRRA*
>HOT224_1_0025m_rep_c532794_1	# 43 # 810 # -1 # ID=532794_1;partial=00;start_type=ATG;rbs_motif=GGAG/GAGG;rbs_spacer=5-10bp;gc_cont=0.362
MKTLKTLAFAAIALIGASTGANAAEAFLATDDFVGISFWLISMGMLAATAFFFMEQANVS
TQWRKSVNVAGLVTGIAFIHYMYMRAVWVETGDTPTVYRYIDWLITVPLQLIEFYLILAA
VKKVPTGIFWRILIGSLVMLVGGYLGEAGFINPMLGFIIGMAGWIYILYEIFSGEAGKVV
SKSGNKSLATAFGALRMIVTVGWAIYPLGYVFGYLTGGIDANSLNVIYNLADFVNKIAFG
VIIWSCAVANSGRRA*
>HOT224_1_0025m_rep_c540562_1	# 45 # 440 # 1 # ID=540562_1;partial=00;start_type=ATG;rbs_motif=GGAG/GAGG;rbs_spacer=5-10bp;gc_cont=0.391
MKKLKLFALAALALVGYSGVANAADATMLMQDDFVGISFWIISMGMLAATAFFFMERGTV
NPAWKTSVTVAGLVTGIAFIHYMYMREVWVATGDSPTVYRYIDWLITVPLQIIEFYFSIC
CTNNSHGFVKG*
>HOT225_1_0025m_rep_c39483_1	# 610 # 1383 # 1 # ID=39483_1;partial=00;start_type=ATG;rbs_motif=GGAG/GAGG;rbs_spacer=5-10bp;gc_cont=0.397
MKKLKLFALAALALVGYAGVANAADATMLAQDDFVGISFWIISMGMLAATAFFFMERGTV
NPAWKTSVTVAGLVTGIAFIHYMYMREVWVATGDSPTVYRYIDWLITVPLQMVEFYLILA
AIGKANSGMFWRLLIGSLVMLIGGYLGEAGYINATLGFIIGMAGWVYILYEVFSGEAGKA
AAKSGSKALVTAFGAMRMIVTVGWAIYPLGYVFGYLTGGVDANTLNVIYNLADFINKIAF
GLVIWSAAVSQPGARRA*
>HOT225_1_0025m_rep_c45828_1	# 320 # 1093 # 1 # ID=45828_1;partial=00;start_type=ATG;rbs_motif=GGAG/GAGG;rbs_spacer=5-10bp;gc_cont=0.390
MSKLKMFALATVAVLGLTGSANAATPMLETGDFVGISFWLVSMGMIATTVFFFAERNTVA
ASWRTSLTVAGLVTGVAFVHYMYMREVWVSTGDSPTVYRYIDWLITVPLQMIEFYLILAA
VRKVPTSIFWKLLIGSLVMLIGGYLGEAGYINATLGFIVGMAGWIYILYEVFSGEAGKAA
AKSGSKALVTAFGAMRMIVTVGWAIYPLGYVFGYLTGGVDANSLNVVYNLADFINKIAFG
LVIWAAAVSSGAGSRAR*
>HOT225_1_0025m_rep_c57548_1	# 255 # 1031 # 1 # ID=57548_1;partial=00;start_type=ATG;rbs_motif=GGAG/GAGG;rbs_spacer=5-10bp;gc_cont=0.402
MKKLKLFALAAMALIGFSGIAIAADATMLMQDDFVGISFWVISMGMLAATAFFFMEAGNV
ASGWRTSVIVAGLVTGIAFIHYMYMREVWVATGDSPTVYRYIDWLITVPLQMVEFYLILA
AIGKANSGMFWRLLIGSLVMLIGGYLGEAGYINATLGFIIGMAGWVYILYEVFSGEAGKA
AQKSGNKALVTAFGAMRMIVTVGWAIYPLGYVFGYLTGGVDADSLNVVYNLADFINKIAF
GLVIWAAAMSSGAGARAR*
>HOT225_1_0025m_rep_c230838_1	# 162 # 458 # -1 # ID=230838_1;partial=00;start_type=ATG;rbs_motif=None;rbs_spacer=None;gc_cont=0.411
MAGWIYILYEVFSGEAGKAAAKSGNKALVTAFGAMRMIVTVGWAIYPLGYVFGYLTGGVD
ANSLNVVYNLADFINKIAFGLVIWAAAISSAGARAGNR*
>HOT225_1_0025m_rep_c275660_1	# 28 # 720 # 1 # ID=275660_1;partial=00;start_type=ATG;rbs_motif=None;rbs_spacer=None;gc_cont=0.375
MLAQDDFVGISFWIISMGMLASTAFFFMERSTVNPAWKTSVTVAGLVTGIAFIHYMYMRD
VWVTTGDTPTVYRYIDWLITVPLQMVEFYLILAAVRKVPTSIFWKLLIGSLVMLIGGYLG
EAGYIQPFVGFVIGMAGWIYILFEIFSGEAGTAAAKSGNKAMSTAFSAMRIIVTIGWAIY
PLGYVFGYLTGGVDANALNIIYNLADFINKIAFGLVIWAAAMQNTRLASR*
>HOT225_1_0025m_rep_c294375_1	# 267 # 881 # -1 # ID=294375_1;partial=00;start_type=ATG;rbs_motif=None;rbs_spacer=None;gc_cont=0.387
MERSTVNPAWKTSVTVAGLVTGIAFIHYMYMRDVWVTTGDSPTVYRYIDWLITVPLQMVE
FYLILVAVRKANSGMFWRLLIGSLVMLIGGYLGEAGYINATLGFIIGMAGWVYILYEIFS
GEAGKAAAKSGNKALVTAFGAMRMIVTVGWAIYPLGYIFGYLTGGVDADSLNVIYNLADF
INKIAFGLVIWAAAVSSGAGSRAR*
>HOT225_1_0025m_rep_c300147_1	# 87 # 845 # 1 # ID=300147_1;partial=00;start_type=ATG;rbs_motif=GGAG/GAGG;rbs_spacer=5-10bp;gc_cont=0.403
MKKLKMFALAAVAFIGITGVANAATTMLAQDDFVGISFWIISMGMLAATAFFFMERGTVA
AGWKTSVTVAGLVTGIAFIHYMYMRDVWVTTGDSPTVYRYIDWLITVPLQMIEFYLILAA
VRKANSGMFWRLLIGTLVMLIGGFAGEAGMMSAMTGFIIGMIGWLYILYEIFAGEASKAN
AASGSAACQTAFGAMRLIVTVGWAIYPLGYFLGYLAGGTDPATVNIVYNLADFVNKIAFG
VIIWAAAVNESA*
>HOT225_1_0025m_rep_c301775_1	# 4 # 525 # -1 # ID=301775_1;partial=00;start_type=ATG;rbs_motif=None;rbs_spacer=None;gc_cont=0.374
MREVWVSTGDSPTVYRYIDWLITVPLQMIEFYLILAAVRKVPTSIFWKLLIGSLVMLIGG
YLGEAGYIQPFVGFVIGMAGWIYILFEIFSGEAGTMAAKAGNKAMATAFSAMRIIVTIGW
AIYPLGYIFGYLTGGVDANALNIIYNLADFINKIAFGLVIWAAAMQNTRLATR*
>HOT229_1_0025m_rep_c862_17	# 11013 # 11720 # 1 # ID=862_17;partial=00;start_type=ATG;rbs_motif=TAA;rbs_spacer=6bp;gc_cont=0.340
MDSYTYYSFYITCAFLVTTGTITFIEALRTPIVPMRHILNLETCISIVAAYFYGKFITML
GPVKDKILANQGDNKDKTLEELQHEINDTRYVDWMITTPIMLLVLVLAFQYNSGAKNGIR
FMDYVLILVLNYAMLGTGYLGERNVIQKPVANVGGFFFFGLLYGFMYYKYLMKTKNGNNA
NNQLLYSVFFILWAFYGIFYLMKESVKNTGYNVLDLFSKCFVGIYFWSYSSNIFR*
>HOT229_1_0025m_rep_c2566_4	# 2170 # 2883 # -1 # ID=2566_4;partial=00;start_type=ATG;rbs_motif=TAA;rbs_spacer=14bp;gc_cont=0.297
MNSFILSYYISVIIQVISLFIQSYGYFFIEITEELVPLKYALNIEFFVSIVELLVYIWIG
FSLSNLSSVMAKRYLDWFITTNFLFISISMLMIYFNQRQERNKEYQGDNVYSVDNTRQRL
IDLNIPKFAPIIVYNNLMLFFGFLGEKGILSKWVSTPLGFFFFFLGFYHLYHFFAKDSHS
GRRVFYFITIIWAMYGIAHTFQEQAKNVCYNILDLISKNAFGVFMVYMLMNPNAILF*
>HOT229_1_0025m_rep_c9909_1	# 210 # 872 # -1 # ID=9909_1;partial=00;start_type=ATG;rbs_motif=None;rbs_spacer=None;gc_cont=0.347
MEISKEELIINTFYITYVFLITTGTITFIESLRTKEEKVRNILNLETCISVIAAFFYGKF
VKDLDKGIDYKKINETRYVDWAITTPIMLLVLVLAFLFNNKEGAFSFSKYVVILVLNYVM
LGFGYVGELGLMDKTTSNGFGFAAFAGMYYYIYHNYIKGRNNGDNFMLYALFVILWAFYG
VFYTFDSVSRNIGYNVLDLLSKCFVGIFFWAYYTKVFKLP*
>HOT229_1_0025m_rep_c10150_1	# 4 # 474 # -1 # ID=10150_1;partial=00;start_type=ATG;rbs_motif=None;rbs_spacer=None;gc_cont=0.301
MFTTPTMLITLIAYFIFLKHKLSGKDTSNLSLKDILSKEMWPILIIVILNAAMLMFGYLG
EMNKMELKLSVFVGTIAFLAYFYLIYKRYVEDIKDVKEAQVMFYLFFGIWSLYGVAALLP
YNWKNISYNILDLFSKNFFGVFLAITLYSYVDKKEY*
>HOT229_1_0025m_rep_c32672_1	# 313 # 1017 # -1 # ID=32672_1;partial=00;start_type=ATG;rbs_motif=GGAG/GAGG;rbs_spacer=5-10bp;gc_cont=0.451
MFKSNLKRTSSLLLIGTLGLLALGNVSANVTGDGYMDETDMVAVSFWLATAMMLASTVFF
ILERQNVAPKWRTSMTVAALVTGVAWYHYTYMRKHWEAFETSPLVMRYIDWLITVPLQVS
EFYLILAAIGAASAALFWRLFGASIVMLVAGFLSESGIDAVDGMEYPLFFVGLLCWGYII
YELWAGEAKEKVGGASEGTQFAFKAMAIILTVGWAIYPLGWFMGQDAGTSGIET*
>HOT229_1_0025m_rep_c43341_1	# 574 # 1338 # -1 # ID=43341_1;partial=00;start_type=ATG;rbs_motif=GGAG/GAGG;rbs_spacer=5-10bp;gc_cont=0.369
MSFLKYLIPASFLALLPTLSFAGSHGANLDPSDAVGISFWIISIAMVAATVFFLMESLRV
KGKWRTSLVVGALVTLVAAVHFFYMREVWVTTGASPTVFRYVDWIITVPLQMIEFYLILA
ACTAVAGGVFWRLFLGSLVMLIGGYLGEAGFINSTIGFVIGMAGWIFILYEIFAGEASKV
SADSAPESVQSAFNTMKWIVTIGWAIYPIGYFMGYLAGGADPNTLNFIYNVADVINKIAF
VLAIWAAATTESDA*
>HOT229_1_0025m_rep_c61556_1	# 101 # 763 # 1 # ID=61556_1;partial=00;start_type=ATG;rbs_motif=GGAG/GAGG;rbs_spacer=5-10bp;gc_cont=0.345
MSFKFLKYILPAIFFAGLPTLSFASGNLEPTDPVGITFWIISIAMVAAATFFFLESLRFE
GKWRTSLVVGGLVCMVAAVHYFYMRDVWVSTGASPTVFRYVDWIITVPLQMIEFYIILAA
CTTIAMGVFWRLFIGSVIMLVGGYLGEAGFINATLGFVIGMAGWIYILYEIFAGEAGKAE
SNWIAVTELDPRYSDEEWLKKIRRWPPQPIKDLMNFIDLK*
>HOT229_1_0025m_rep_c69015_1	# 95 # 868 # 1 # ID=69015_1;partial=00;start_type=ATG;rbs_motif=GGAG/GAGG;rbs_spacer=5-10bp;gc_cont=0.395
MNKLKLFALAAMGLIGFSGIAIAADATMLNQDDFVGISFWVISMGMLAATAFFFMEVGNV
AAGWRTSVIVAGLVTGIAFIHYMYMREVWVATGDSPTVYRYIDWLITVPLQMVEFYLILA
AINKANSGMFWRLLIGSLVMLIGGYLGEAGYINATLGFIIGMAGWVYILYEVFSGEAGKA
ASKSGNKALVTAFGAMRMIVTVGWAIYPLGYVFGYLTGGVDADSLNVVYNLADFINKIAF
GLVIWAAATSSAGKRAK*
>HOT229_1_0025m_rep_c79514_1	# 4 # 651 # 1 # ID=79514_1;partial=00;start_type=ATG;rbs_motif=None;rbs_spacer=None;gc_cont=0.400
MGMLAATAFFFMETGNVASGWRTSVIVAGLVTGIAFIHYMYMREVWVTTGDSPTVYRYID
WLITVPLQMVEFYLILVAVRKVPSGIFWRLLIGSLVMLIGGYLGEAGYINATLGFVIGMA
GWVYILYEVFSGEAGRAAAKSGNKALVTAFGAMRMIVTVGWAIYPLGYVFGYLTGGVDAN
SLNVVYNLADFINKIAFGLVIWAAAMSSGAGSRAR*
>HOT229_1_0025m_rep_c80301_1	# 14 # 658 # 1 # ID=80301_1;partial=00;start_type=ATG;rbs_motif=GGA/GAG/AGG;rbs_spacer=5-10bp;gc_cont=0.388
MGMLAATAFFFMERNTVAPGWKTSVTVAGLVTGIAFIHYMYMREVWVMTGDSPTVYRYID
WLITVPLQMIEFYLILVAVRKASSGIFWRLLIGSLVMLIGGYLGEAGYINATLGFIIGMA
GWVYILYEIFSGEAGKAANKSGNKALVTAFGAMRMIVTVGWAIYPLGYVFGYLTGGIDAE
SLNVIYNLADFINKIAFGLVIWAAAVSAGGSASR*
>HOT229_1_0025m_rep_c86802_1	# 64 # 594 # 1 # ID=86802_1;partial=00;start_type=ATG;rbs_motif=None;rbs_spacer=None;gc_cont=0.382
MYMREVWVMTGDSPTVYRYIDWLITVPLQMIEFYLILVAVRKASSGIFWRLLIGSLVMLI
GGYLGEAGYINATLGFVIGMAGWIYILYEVFSGEAGKAASKSGNKALVTAFGAMRMIVTV
GWAIYPLGYVFGYLTGGVDANSLNVVYNLADFINKIAFGLVIWAAAMSSGAGSRAR*
>HOT229_1_0025m_rep_c99047_1	# 102 # 872 # 1 # ID=99047_1;partial=00;start_type=ATG;rbs_motif=GGAG/GAGG;rbs_spacer=5-10bp;gc_cont=0.371
MKKLKLFALTIVALLGVTTVANAATTMLAQDDFVGISFWIISMGMLASTAFFFMERSTVN
PAWKTSVTVAGLVTGIAFIHYMYMRDVWVTTGDSPTVYRYIDWLITVPLQMIEFYLILAA
VRKANSGIFWRLLIGSLVMLIGGYLGEAGYINATLGFVIGMAGWVYILYEIFSGEAGKAA
SKSGNKALVTAFGAMRMIVTVGWAIYPLGYVFGYLTGGVDANSLNVVYNLADFINKIAFG
LVIWAAATSSAGKRAK*
>HOT229_1_0025m_rep_c125726_1	# 179 # 841 # -1 # ID=125726_1;partial=00;start_type=ATG;rbs_motif=AGGAG;rbs_spacer=5-10bp;gc_cont=0.401
MEELTYRLFMVATVGMLAGTVFLLASSREVKPEHRRGVYISALVCGIAWYHYQKMGASWE
SGSYDTGLRYVDWVLTVPLMFVEVLAVTRKGAAYNEAVRNWGIAATVMIGAGYYGETSAA
GSNEYWTGFVIAMATYIWLMRNLQAEGEGLKGDQAVAFENIKNLILVGWIIYPLGYIAPV
VGDFDAIREVLYTIADIINKVGLGVLVLQMARVQSGEKVS*
>HOT229_1_0025m_rep_c126640_1	# 495 # 1271 # -1 # ID=126640_1;partial=00;start_type=ATG;rbs_motif=GGAG/GAGG;rbs_spacer=5-10bp;gc_cont=0.390
MIKLLDFSKKLFASLLVVISLPTIALAGGHSSGLSPDDTVGVTFWIISIAMVASTVFFLI
ERDRVSAKWKTSLTVVGLVTLIAAVHYFYMREVWVATGDSPTVLRYIDWLLTVPLQMIEF
YLILAAVTAVSAGIFWRLLIGTLVMLIGGFAGEAGMMSAMTGFIIGMIGWLYILYEIFAG
EASKANAASGSAACQTAFGAMRLIVTVGWAIYPLGYFLGYLAGGTDPATVNIVYNLADFV
NKIAFGVIIWAAAVNESA*
>HOT229_1_0025m_rep_c127979_1	# 68 # 736 # -1 # ID=127979_1;partial=00;start_type=ATG;rbs_motif=GGAGG;rbs_spacer=5-10bp;gc_cont=0.404
MEYALATDDFVGISFWLATAIMLASTVFFLAERDNVRGKWKTSLTVAALVTGVAFWHYLY
MRGVWISTGESPTVYRYIDWLITVPLQIVEFYLILAAVTSVSASLFWKLLVGSLVMLVGG
YMGEAGYMAKMPAFIIGMVGWAYIIYLIFAGEAANVNASSGNAASQMAFKSIRMIVLVGW
AIYPIGYLMGSSEALNIIYNLADLVNKTAFGVVIWAAAVSDS*
>HOT229_1_0025m_rep_c138196_1	# 263 # 1036 # -1 # ID=138196_1;partial=00;start_type=ATG;rbs_motif=GGAG/GAGG;rbs_spacer=5-10bp;gc_cont=0.391
MKKLKLFALAAMGLIGFSGIAIAADATMLMQDDFVGISFWVISMGMLAATAFFFMEVGNV
ATGWRTSVIVAGLVTGIAFIHYMYMRDFWVATGTSPTVYRYIDWLITVPMQIVEFYLILA
AIRKVPSSMFWRLLIASLVMLIGGYLGEAGYIQEFVGFVIGMAGWIYILFEIFSGEAGRA
AAKGGNKAVATCFGAMRMIVTIGWAIYPLGYVFGYLAGGIDSNTLNIIYNLADFVNKLAF
GLVIWAAAMQNTSLAKR*
>HOT229_1_0025m_rep_c148633_1	# 122 # 748 # -1 # ID=148633_1;partial=00;start_type=ATG;rbs_motif=GGA/GAG/AGG;rbs_spacer=5-10bp;gc_cont=0.622
MMIVYSCLFFFYHVMAKHESFGIIHTDPFAGGRPVYTLRYVEWSCAVPILMFLGGRSVPR
EKGHPPTALLPAILLTAVYIYASLIALVVTSFTWRVVLIVVSFFGYGVASVDQIVGWTRA
IDFKGSPTASASFALVVTQVVLFGVYGVVFLLACGEIISPALEQALYTFGDVTAKVGHSA
LLVTMRRQSSARAVKIARREAAESADNW*
>HOT229_2_0025m_rep_c38262_1	# 298 # 474 # -1 # ID=38262_1;partial=00;start_type=ATG;rbs_motif=GGA/GAG/AGG;rbs_spacer=5-10bp;gc_cont=0.367
MLCKFVLIGWAIYPIGYWVGVGANADMANANLIYNYADFINKIAFGLAIYVAAVSDSE*
>HOT229_2_0025m_rep_c57219_1	# 5 # 577 # 1 # ID=57219_1;partial=00;start_type=ATG;rbs_motif=None;rbs_spacer=None;gc_cont=0.340
MKNKYISNSLYQSSLQGTFAILMAVSIVNILYFFQTKRPLYLYSFFSTMIAACFYFIFNM
RRRASIPLRYLDWVLTTPLLLIELCILIGIEDWSLIVPILILNLFVFVLGWFGETERIPR
LIGCFLAFIPFLILFSLLFQFGKRSSYLPFFFVVWTLYGLTYMIPAVRVRNFSYNILDVV
SKGVFSLLLL*
>HOT229_2_0025m_rep_c261193_1	# 110 # 880 # -1 # ID=261193_1;partial=00;start_type=ATG;rbs_motif=GGAG/GAGG;rbs_spacer=5-10bp;gc_cont=0.390
MKKLKLFALTAVALMGVTTVANAATAMLAQDDFVGISFWIISMGMLAATAFFFMERNTVA
PGWKTSVTVAGLVTGIAFIHYMYMREVWVMTGDSPTVYRYIDWLITVPLQMIEFYLILAA
VRKVSGNIFWRLLIGSLVMLIGGYLGEAGYINAMLGFIIGMAGWIYILYEVFSGEAGKMA
AKSGNRGLSTAFGAMRMIVTVGWAIYPLGYVFGYLTGGVDANTLNVIYNLADFINKIAFG
LVIWSAAVSQPGARRA*
>HOT229_2_0025m_rep_c295842_1	# 5 # 778 # 1 # ID=295842_1;partial=00;start_type=ATG;rbs_motif=None;rbs_spacer=None;gc_cont=0.386
MRKLGLFALAAVAFLGITSSANAATAMLQTKDYVGISFWLVSMGMIATTVFFFAERGTVA
ASWRTSLTVAGLVTGVAFVHYMYMREVWVMTGDSPTVYRYIDWLITVPLQMVEFYLILVA
VRKANSGMFWRLLIGSLVMLIGGYLGEAGYINATLGFIIGMAGWVYILYEVFSGEAGKAA
SKSGNKALVTAFGAMRMIVTVGWAIYPLGYVFGYLTGGVDADSLNVVYNLADFINKIAFG
LVIWAAATSSAGRRAKG*
>HOT229_2_0025m_rep_c301962_1	# 287 # 1063 # 1 # ID=301962_1;partial=00;start_type=ATG;rbs_motif=GGAGG;rbs_spacer=5-10bp;gc_cont=0.389
MKKLSMIALAALAFIGITSSANAATAILATDDFVGITFWLVSMGMLAGAVFFFLERNTVA
ASWRTSVTVAGLIQFVAFVHYVYMRDIWVTTGETPTVYRYIDWLITVPMQIVEFYLILAA
VRKVPTSMFWRLLIASLVMLVGGYLGEAGYIQEFVGFIIGMAGWIYILFEIFSGEAGRAA
AKGGNKAVATCFGAMRMIVTIGWAIYPLGYVFGYLAGGIDSNTLNIIYNLADFVNKLAFG
LVIWAAAMQNTSLSKRLT*
>HOT229_2_0025m_rep_c356712_1	# 174 # 473 # -1 # ID=356712_1;partial=00;start_type=ATG;rbs_motif=None;rbs_spacer=None;gc_cont=0.407
MLGFIIGMAGWIYILYEVFSGEAGKAASKSGNKALVTAFGAMRMIVTVGWAIYPLGYVFG
YLTGGVDADSLNVVYNLADFINKIAFGLVIWAAATSSAS*
>HOT231_1_0025m_rep_c2731_1	# 200 # 970 # 1 # ID=2731_1;partial=00;start_type=ATG;rbs_motif=GGAG/GAGG;rbs_spacer=5-10bp;gc_cont=0.367
MRKLGLFALAAVAFLGITSSANAATAMLQTNDFVGISFWLVSMGMIATTVFFFSERGTVA
ASWRTSLTVAGLVTGVAFVHYMYMREVWVTTGDTPTVYRYIDWLITVPLQMIEFYLILAA
VRKVPTSIFWKLLIGSLIMLIGGYLGEAGYIQPFVGFVIGMAGWIYILFEIFSGEAGTMA
AKAGNKAMSTAFSAMRIIVTIGWAIYPLGYIFGYLTGGVDANALNIIYNLADFVNKIAFG
LVIWAAAMQNTRLSSR*
>HOT231_2_0025m_rep_c15886_1	# 369 # 1139 # 1 # ID=15886_1;partial=00;start_type=ATG;rbs_motif=GGAG/GAGG;rbs_spacer=5-10bp;gc_cont=0.394
MKKLKMFALAAVALFGLTGAANAATAMLASDDFVGISFWVIAMGMAAATVFFFMERNTVA
AGWKTSVTVAGLVTGVAFIHYMYMRDVWVMTGDSPTVYRYIDWLITVPLQMIEFYLILAA
VKKIPGAIFWRLLIGSLVMLIGGYLGEAGYINAMLGFIVGMAGWIYILYEVFSGEAGKAA
SKSGNKALVTAFGAMRMIVTIGWAIYPLGYIFGYLTGGIDAASLNIIYNLADFINKIAFG
LVIWAAAVSSTPARAR*
>HOT231_2_0025m_rep_c15887_1	# 10 # 477 # 1 # ID=15887_1;partial=00;start_type=ATG;rbs_motif=None;rbs_spacer=None;gc_cont=0.385
MERNTVAAGWKTSVTVAGLVTGVAFIHYMYMRDVWVMTGDSPTVYRYIDWLITVPMQIVE
FYLILAAVRKVPTSMFWRLLIASLVMLIGGYLGEAGYIQEFVGFIIGMAGWIYILFEIFS
GEAGRAAAKGGNKAVATCFGAMRMIVTIGWAIYQY*
>HOT231_2_0025m_rep_c16339_1	# 8 # 652 # 1 # ID=16339_1;partial=00;start_type=ATG;rbs_motif=None;rbs_spacer=None;gc_cont=0.395
MGMLAATAFFFMEVGNVATGWRTSVIVAGLVTGIAFIHYMYMREVWVATGDSPTVYRYID
WLITVPLQMVEFYLILAAINKANSGMFWRLLIGSLVMLIGGYLGEAGYINATLGFIIGMA
GWVYILYEVFSGEAGKAAAKSGSKALVTAFGAMRMIVTVGWAIYPLGYIFGYLTGGVDAD
SLNVVYNLADFINKIAFGLVIWAAATSVAGKRAK*
>HOT231_2_0025m_rep_c17452_1	# 329 # 1105 # 1 # ID=17452_1;partial=00;start_type=ATG;rbs_motif=GGAG/GAGG;rbs_spacer=5-10bp;gc_cont=0.395
MNKLKLFALAALALVGFAGAANAADTVLLATDDLVGISFWLISMGMAAATVFFFMERGSV
AGGWKTSITVAGLVTGVAFVHYMYMREVWIITGDSPTVYRYIDWLITVPLQMIEFYLILA
AIRKVPSGIFWRLLIGSVVMLVGGYLGEAGYINATLGFVIGMAGWIYILYEVFSGEAGKM
AAKSGNRGLSTAFGAMRMIVTVGWAIYPLGYVFGYLTGGVDADTLNVVYNLADFINKIAF
GLVIWAAAMSSGAGARAR*
>HOT231_2_0025m_rep_c36930_1	# 522 # 1211 # -1 # ID=36930_1;partial=00;start_type=ATG;rbs_motif=AGGA;rbs_spacer=5-10bp;gc_cont=0.580
MFTTLFTSADVVASSLTGLAIMSLAAAIICLLGLSWSNERWRVPAALVGTACLVTAVYYA
GAAGYWFNASEASAGVRFSAWYSVHPLQVVAVYFYARTQGPVPVGVFWRLGGAAILMVFG
RWLGDAGFFDESLGAILSIGFWLYILGELYFGAIPDRIRAAARPIKLGYFWIRLLFTLGW
AVYPILHFVDTVIGVGHAPAIIVLYSTFDIVNLIIPSLVVVAVAGQDRY*
>HOT231_2_0025m_rep_c72209_1	# 49 # 399 # 1 # ID=72209_1;partial=00;start_type=ATG;rbs_motif=None;rbs_spacer=None;gc_cont=0.490
MLGAGYAGEAGLINAWAGFIVGLAGWAYILYEIFAGEAGKASAEKAPASVQSAFGTMRLI
VTVGWAIYPLGYFFGYLQGAADDVTLNVIYNVADVINKIAFVGIIWAAANAETKAA*
>HOT231_2_0025m_rep_c77270_1	# 624 # 1253 # -1 # ID=77270_1;partial=00;start_type=ATG;rbs_motif=None;rbs_spacer=None;gc_cont=0.379
MVAATVFFLMESLRVKGKWRTSLVVGALVTLVAAVHYFYMRDVWVSTGASPTVFRYVDWI
ITVPLQMIEFYLILAACTAVAGGVFWRLFLGSLVMLIGGYLGEAGFINATIGFVIGMAGW
IFILYEIFAGEASKVRADSAPESVQSAFNTMIWMVTIGWAIYPIGYFMGYMAGGADANSL
NFIYNIADVINKIAFCLAIWAAATTESDA*
>HOT231_2_0025m_rep_c99434_1	# 178 # 948 # -1 # ID=99434_1;partial=00;start_type=ATG;rbs_motif=GGAG/GAGG;rbs_spacer=5-10bp;gc_cont=0.377
MRKLGLFALAAVAFLGITSSANAATALLQTNDFVGISFWLVSMGMIATTVFFFAERGTVA
ASWRTSITVAGLVTGVAFVHYMYMREVWVTTGDSPTVYRYIDWLITVPLQMIEFYLILAA
VRKVPTSIFWKLLIGSLVMLIGGYLGEAGYIQPFVGFVIGMAGWIYILFEIFSGEAGTMA
AKAGNKAMSTAFSAMRIIVTIGWAIYPLGYVFGYLTGGVDANALNIIYNLADFINKIAFG
LVIWAAAMQNTRLSSR*
>HOT231_2_0025m_rep_c110274_1	# 16 # 195 # 1 # ID=110274_1;partial=00;start_type=ATG;rbs_motif=AGxAG;rbs_spacer=5-10bp;gc_cont=0.389
MLQWFVLVGWAIYPLGYMAGTEGWYSFVAIDEGAMNIIYNVGDAINKIGFGMAVWYAAK*
>HOT231_2_0025m_rep_c157239_1	# 166 # 939 # -1 # ID=157239_1;partial=00;start_type=ATG;rbs_motif=GGAG/GAGG;rbs_spacer=5-10bp;gc_cont=0.368
MSFLKYLIPASFLALLPTLSFAGSHGNNLDPGDAVGISFWIISISMVAATVFFLMESLRV
KGKWRTSLVVGALVTLVAGVHYFYMREVWVATGASPTVFRYVDWIITVPLQMIEFYLILA
ACTAIAGGVFWRLFLGSLVMLIGGYLGEAGFINATLGFVIGMAGWIFILYEIFAGEASKV
SAESAPESVQSAFNTMRWIVTIGWAIYPLGYVFGYLAGGIDSNTLNIIYNLADFVNKLAF
GLVIWAAAMQNTSLAKR*
>HOT231_2_0025m_rep_c308770_1	# 141 # 911 # -1 # ID=308770_1;partial=00;start_type=ATG;rbs_motif=GGAGG;rbs_spacer=5-10bp;gc_cont=0.385
MRKLSLIALAAVAFLGITGSANAATPMLETGDFVGISFWLVSMGMIATTVFFFAERGTVA
ASWRTSITVAGLVTGVAFVHYMYMREVWVTTGESPTVYRYIDWLITVPLQMIEFYLILAA
VRKVPTSIFWKLLIGSLVMLIGGYLGEAGYIQPFVGFVIGMAGWIYILFEIFSGEAGTMA
AKAGNKAMTTAFSAMRIIVTIGWAIYPLGYIFGYLTGGVDANALNVIYNLADFINKIAFC
LVIWAAAMQNTRLASR*
>HOT231_2_0025m_rep_c346761_1	# 37 # 372 # 1 # ID=346761_1;partial=00;start_type=ATG;rbs_motif=None;rbs_spacer=None;gc_cont=0.375
MREVWVMTGDSPTVYRYIDWLITVPLQMVEFYLILVAVRKANSGMFWRLLIGSLVMLIGG
YLGEAGYIQPFVGFVIGMAGWIYILFEIFSGEAGTMAAKAGNKAMSLLSAQ*
>HOT231_2_0025m_rep_c409176_1	# 171 # 944 # 1 # ID=409176_1;partial=00;start_type=ATG;rbs_motif=GGAG/GAGG;rbs_spacer=5-10bp;gc_cont=0.393
MKKLKLFALAAVALTGLTGIANAADATMLAQDDFVGISFWIISMGMLAATAFFFMERGTV
NPAWKTSVTVAGLVTGIAFIHYMYMREVWVATGDSPTVYRYIDWLITVPLQMVEFYLILV
AVRKANSGMFWRLLIGSLVMLIGGYLGEAGYINATLGFIIGMAGWVYILYEVFSGEAGKA
AAKSGNKALVTAFGAMRMIVTVGWAIYPLGYVFGYLTGGVDANSLNVVYNLADFINKIAF
GLVIWAAATSSAGRRAK*
>HOT231_2_0025m_rep_c477739_1	# 209 # 337 # -1 # ID=477739_1;partial=00;start_type=ATG;rbs_motif=None;rbs_spacer=None;gc_cont=0.395
MGYMAGGADANALNFIYNIADVINKIAFCLAIWAAATTESDA*
>HOT231_2_0025m_rep_c483805_1	# 98 # 226 # -1 # ID=483805_1;partial=00;start_type=ATG;rbs_motif=None;rbs_spacer=None;gc_cont=0.364
MGYMAGGADANSLNFIYNIADVINKIAFCLAIWAAATSESDA*
>HOT231_2_0025m_rep_c511154_1	# 82 # 729 # 1 # ID=511154_1;partial=00;start_type=ATG;rbs_motif=None;rbs_spacer=None;gc_cont=0.390
MGMLAATAFFFMEQANVSSQWRKSVNVAGLVTGIAFIHYMYMRAVWIETGDTPTVYRYID
WLITVPLQMVEFYLILAAIGKANSGMFWRLLIGSLVMLIGGYLGEAGYINATLGFIIGMA
GWVYILYEVFSGEAGKAAAKSGNKALVTAFGAMRMIGTVGWAIYPLGYVFGYLTGGVDAN
SLNVVYNLADFINKIAFGLVIWAAAVSSGAGARAR*
>HOT231_2_0025m_rep_c513679_1	# 17 # 358 # 1 # ID=513679_1;partial=00;start_type=ATG;rbs_motif=None;rbs_spacer=None;gc_cont=0.377
MIEFYLILAACTAIAGGVFWRLFLGSLVMLIGGYLGEAGFINATIGFVVGMAGWIFILYE
IFAGEASKVSADSAPESVQSAFNTMKWIVTIGWAIYPIGTSWVIWPAVLMQTA*
>HOT231_2_0025m_rep_c523624_1	# 880 # 1017 # -1 # ID=523624_1;partial=00;start_type=ATG;rbs_motif=GGA/GAG/AGG;rbs_spacer=5-10bp;gc_cont=0.333
MDGGWLISAMGWGSENVDLWYNIADAINKIGFGLVVYNIAVSESK*
>HOT231_2_0025m_c592826_1	# 45 # 278 # -1 # ID=592826_1;partial=00;start_type=GTG;rbs_motif=None;rbs_spacer=None;gc_cont=0.432
MAADEAPESVKSAFSLMRWIVTIGWAIYPLGYFFGYLAGGVDDNSLNLIYNVADVVNKIG
FCLAIWAAATSESEAKA*
>HOT231_2_0025m_rep_c598011_1	# 22 # 204 # 1 # ID=598011_1;partial=00;start_type=ATG;rbs_motif=None;rbs_spacer=None;gc_cont=0.393
MIVTVGWAIYPLGYVFGYLTGGVDADSLNVVFNLADFINKIAFGLVIWAAATSSSGRRAK
*
>HOT232_1_0025m_c465_3	# 1784 # 2467 # -1 # ID=465_3;partial=00;start_type=ATG;rbs_motif=AGGAG;rbs_spacer=5-10bp;gc_cont=0.507
MDLKADDYVGVSFWIISAAMVAATYFFTVERDRAEGKWKTSLTVAALVCGIAAIHYFYMR
GVWVSTGESPLVFRYVDWLLTVPLQIIEFYLILAAIAVVRAALFWKLMIASLVMLIFGFL
GELGAMSYWPAFAIGMAGWLYIIYEIFAGEASQISAASGTAASQTAFYALRLIVTVGWAI
YPIGYILGAGEGGEAGLNLVYNLADFVNKIAFGVVIWVAATSSTESA*
>HOT232_1_0025m_c1034_3	# 1800 # 2609 # -1 # ID=1034_3;partial=00;start_type=ATG;rbs_motif=None;rbs_spacer=None;gc_cont=0.472
MNKSKLTRTSSLTLVGALGLLTLSSVAASSHSNGMLDETDMVGVSFWLATAMMLASTVFF
ILERNNVAAKWKTSMTVAALVTGIAWYHYTYMREHWVETGTSPLVMRYIDWLITVPLQVS
EFYLILAAIGAASAVLFWKLFGASIVMLVAGFLSESSIDAVDGMETPLFAIGVLAWLYII
YELWAGEAKEKVSDASEGTQFAFKAMAGILTVGWAIYPLGWLMGQDATQGAIDNLNILYN
IADVVNKTAFGMMVWYAATMDTKASSSEE*
>HOT232_1_0025m_c31357_1	# 69 # 758 # -1 # ID=31357_1;partial=00;start_type=ATG;rbs_motif=AGxAGG/AGGxGG;rbs_spacer=5-10bp;gc_cont=0.448
MNGNLSVSDPVGVSFWIISMAMVASTAFFFLERDRVSGKWKTSLTVAGLVTLIAAVHYYY
MRDVWVGSGESPTVFRYIDWLLTVPLQMVEFYLILAAITAVSGGVFWRLFIGSVVMLLGG
FLGEAGYMNAMAGFIIGMAGWIYILYEVFKGEAAQVNAASANASCQKAFGAMKMIVSVGW
SIYPLGYAFGYLGGAVDANTLNVVYNIADFVNKIAFGLVIWAAAVADSE*
>HOT232_1_0025m_c90956_2	# 325 # 1026 # -1 # ID=90956_2;partial=00;start_type=ATG;rbs_motif=GGxGG;rbs_spacer=5-10bp;gc_cont=0.382
MDYFLAQDDFVGISFWIATAVMAAGALFFFVERSTVKASWQTSLTVAALVCFVAFWHYMY
MRDVWVATGESPTVYRYIDWLITVPMQIVEFYLILAAVVAVSLGVFWKLFIASLVMLLGG
YLGEAGIIDATVGFVVGMLGWIFIIYYVFAGEAAQIKDAAGNENLTFAFNGIKWIVTVGW
AIYPLGYFLGYLGGGVDANALNIIYNLADLVNKFLFGLVIWYAAMRDSGVQKG*
>HOT232_1_0025m_c101511_1	# 122 # 310 # -1 # ID=101511_1;partial=00;start_type=ATG;rbs_motif=None;rbs_spacer=None;gc_cont=0.365
MLCKFVLIGWAIYPIGYMAGTEGWYSGIFGGLDGSMQLIYNIGDAINKIGFGLVIYNLAV
AK*
>HOT232_1_0025m_rep_c111471_3	# 2020 # 2664 # -1 # ID=111471_3;partial=00;start_type=ATG;rbs_motif=None;rbs_spacer=None;gc_cont=0.403
MGMLAATAFFFMERNTVAPGWKTSVTVAGLVTGIAFIHYMYMREVWVMTGDSPTVYRYID
WLITVPLQMIEFYLILAAVRKIPGAIFWRLLIGSLVMLIGGYMGEAGYINAMLGFIIGMA
GWIYILYEVFSGEAGKLAAKSGNKPLATAWGAMRMIVTIGWAIYPLGYIFGYLVGGVDAN
SLNVIYNLADFINKIAFGLVIWSAAVSQGGARAR*
>HOT232_1_0025m_rep_c115001_2	# 589 # 1290 # -1 # ID=115001_2;partial=00;start_type=ATG;rbs_motif=GGAG/GAGG;rbs_spacer=5-10bp;gc_cont=0.392
MDYFLATDDVVGISFWIATAVMAAGALFFFVERSTVKASWQTSLTVAALVCFVAFWHYMY
MRDVWVATGESPTVYRYIDWLITVPMQIVEFYLILAACTAVSLGVFWKLLAGSLVMLLGG
YFGETGVLDPMVGFVVGMAGWIFIIYYIFVGEAAQIKDSAGNENLVLAFDGIKWIVTIGW
AIYPIGYFMGYLGGGVDANGLNTLYNLADLVNKFLFGLVIWYAAMRDSGVAKG*
>HOT232_1_0025m_rep_c120199_1	# 305 # 1111 # 1 # ID=120199_1;partial=00;start_type=ATG;rbs_motif=GGAG/GAGG;rbs_spacer=5-10bp;gc_cont=0.475
MFKSNLKRTSSLLLIGTLGLLALGNVSANVAGDGYMDETDMVAVSFWLATAMMLASTVFF
MLERQNVAPKWRTSMTVAALVTGVAWYHYTYMRKHWEAFETSPLVMRYIDWLITVPLQVA
EFYLILAAIGAATAALFWRLFGASLVMLVAGFLAESGEMDDGLTWPLFAIGVAAWIYIIY
EIWAGEAKENVSGASEGTQFAFKAMAIILTVGWAIYPIGFIMGEGGDSGDIEMLNILYNI
ADVVNKTAFGMMVWYAATMDTKAAGSEE*
>HOT232_1_0025m_rep_c130885_3	# 1707 # 1895 # -1 # ID=130885_3;partial=00;start_type=ATG;rbs_motif=None;rbs_spacer=None;gc_cont=0.407
MRMIVTVGWAIYPLGYVFGYLVGGVDANSLNVIYNLADFINKIAFGLVIWAAAVSSAGAR
AR*
>HOT232_1_0025m_rep_c137157_1	# 7 # 504 # 1 # ID=137157_1;partial=00;start_type=ATG;rbs_motif=None;rbs_spacer=None;gc_cont=0.404
MTGSWDSGSYDTGLRYVDWILTVPLMFVEVLAVTSSGAEYNEKVRNWGLAATVMIGAGYY
GETSAAGSDNYWIGFVIAMAAYAYLMRNLQAEGAGLKAAEADQFEKIKNLILVGWIIYPL
GYLAPVAGDFDAIREVLYTIADIINKVGLGVLVLGMARIKSGEKV*
>HOT232_1_0025m_rep_c148334_1	# 88 # 861 # -1 # ID=148334_1;partial=00;start_type=ATG;rbs_motif=GGAG/GAGG;rbs_spacer=5-10bp;gc_cont=0.394
MKKLKMFALAAVALIGITGVANAATTMLAQDDFVGISFWIISMGMLAATAFFFMERGTVA
AGWKTSVTVAGLVTGIAFIHYMYMREVWVMTGDSPTVYRYIDWLITVPLQMIEFYLILVA
VRKANSGIFWRLLIGSLVMLIGGYLGEAGYINATLGFIIGMAGWVYILYEIFSGEAGKAA
AKSGNKALVTAFGAMRMIVTVGWAIYPLGYVFGYLTGGVDADTLNVVYNLADFINKIAFG
LVIWAAAMSSGAGARAR*
>HOT232_1_0025m_rep_c148580_1	# 1006 # 1770 # -1 # ID=148580_1;partial=00;start_type=ATG;rbs_motif=GGAG/GAGG;rbs_spacer=5-10bp;gc_cont=0.370
MSFLKYLIPASFLALLPTLSFAGSHGANLDPGDAVGISFWIISISMVAATVFFLMESLRV
KGKWRTSLVVGALVTLVAAVHYFYMRDVWVSTGASPTVFRYVDWIITVPLQMIEFYIILA
ACTTIAMGVFWRLFIGSVIMLVGGYLGEAGFINATLGFVIGMAGWIYILYEIFAGEAGKV
SASDAPEAVQSGFATMRWIVTIGWAIYPIGYFVGYMAGGADANSLNMIYNIADVLNKIGF
CLAIWAAADSTAKA*
>HOT232_1_0025m_rep_c156853_1	# 298 # 1002 # 1 # ID=156853_1;partial=00;start_type=ATG;rbs_motif=GGAG/GAGG;rbs_spacer=5-10bp;gc_cont=0.366
MESILATNDYVGISFWLATAIMLASTVFFFIERSDVKGKWKTSMTVAGLVTGVAFWHYLY
MREVWVVMGDTPTVYRYIDWLITVPLQIIEFYLVIAAVTAISAAIFWKLLIASIVMLVFG
YLGETGLMNVTVGFVIGMVAWLYIIYEIFLGETAAANASSGNAASQQAFNTIKWIVTVGW
AIYPLGYAIGYFSPGGVDANSLNIIYNLADLINKTAFGLAIWAAAVADSQSSEA*
>HOT232_1_0025m_rep_c170068_1	# 202 # 975 # 1 # ID=170068_1;partial=00;start_type=ATG;rbs_motif=GGAG/GAGG;rbs_spacer=5-10bp;gc_cont=0.370
MKKLKLFALTVAALIGVTGIANAASATMLAQDDFVGISFWIISMGMLAATAFFFMERNTV
APGWKTSVTVAGLVTGIAFIHYMYMREVWVMTGDSPTVYRYIDWLITVPLQMIEFYLILV
AVRKANSGIFWRLLIGSLVMLIGGYLGEAGYINATLGFIIGMAGWVYILYEIFSGEAGKA
ASKSGNKALVTAFGAMRMIVTVGWAIYPLGYIFGYLTGGVDANALNVIYNLADFVNKIAF
GLVIWAAAMQNTRLSSR*
>HOT232_1_0025m_rep_c182810_1	# 618 # 1391 # 1 # ID=182810_1;partial=00;start_type=ATG;rbs_motif=GGAG/GAGG;rbs_spacer=5-10bp;gc_cont=0.393
MNKLKLFALAAMGLIGFSGIAIAADATMLMQDDFVGISFWIISMGMLAATAFFFMEVGNV
AAGWRTSVIVAGLVTGIAFIHYMYMREVWVATGDSPTVYRYIDWLITVPLQMVEFYLILV
AVRKANSGMFWRLLIGSLVMLIGGYLGEAGYINATLGFIIGMAGWVYILYEIFSGEAGKA
ASKSGNKALVTAFGAMRMIVTVGWAIYPLGYVFGYLTGGVDANSLNVVYNLADFINKIAF
GLVIWAAAVSSAGARSR*
>HOT232_1_0025m_rep_c192564_1	# 32 # 226 # 1 # ID=192564_1;partial=00;start_type=ATG;rbs_motif=None;rbs_spacer=None;gc_cont=0.415
MTYILTFGWAIYPVGYVLGMDADADGQNMLNIVYNIADVVNKTAFGLMVWYAATIDTAAA
ESKE*
>HOT232_1_0025m_rep_c204948_1	# 84 # 275 # -1 # ID=204948_1;partial=00;start_type=ATG;rbs_motif=None;rbs_spacer=None;gc_cont=0.578
MAIILTVGWAIYPIGYFLGTGDDANTDALNILYNIADVVNKTAFGLMVWYAATMDTKASS
SEE*
>HOT232_1_0025m_rep_c535436_1	# 120 # 479 # -1 # ID=535436_1;partial=00;start_type=ATG;rbs_motif=None;rbs_spacer=None;gc_cont=0.406
MLIGGYLGEAGYINAMLGFIVGMAGWIYILYEVFSGEAGKMAAKSGNKALATAFSAMRMI
VTVGWAIYPLGYVFGYLTGGVDANSLNVVYNLADFINKIAFGLVIWAAAMSSGAGSRAR*
>HOT232_1_0025m_rep_c558376_1	# 285 # 1055 # 1 # ID=558376_1;partial=00;start_type=ATG;rbs_motif=GGAGG;rbs_spacer=5-10bp;gc_cont=0.392
MRKLSLFALAAVAFLGITGSANAATPMLETGDFVGISFWLVSMGMIATTVFFFAERNTVA
ASWRTSLTVAGLVTGVAFVHYMYMREVWVTTGDTPTVYRYIDWLITVPLQMIEFYLILAA
VRKVPTSIFWKLLIGSLVMLIGGYLGEAGYIQPFVGFVIGMAGWIYILFEIFSGEAGTMA
AKAGNKAMSTAFSAMRIIVTIGWAIYPLGYVFGYLTGGVDANALNIIFNLADFVNKIAFG
LVIWAAAMQNTRLASR*
>HOT232_1_0025m_rep_c590798_1	# 195 # 680 # -1 # ID=590798_1;partial=00;start_type=ATG;rbs_motif=None;rbs_spacer=None;gc_cont=0.360
MGMLAATAFFFMEQANVGAQWRKSVNVAGLVTGIAFIHYMYMRAVWVETGDTPTVYRYID
WLITVPLQLVEFYLILSAVKKVPTGIFWRILIGSLVMLIGGYLGEAGMINATLGFVIGMA
GWIYILYEIFSGEAGKVAAKVNGFKLIESSLNVRAICPNCI*
>HOT232_1_0025m_rep_c625731_1	# 225 # 998 # -1 # ID=625731_1;partial=00;start_type=ATG;rbs_motif=GGAG/GAGG;rbs_spacer=5-10bp;gc_cont=0.389
MSKLKMFALATVAVLGLTGSANAATPMLETGDFVGISFWLVSMGMIATTVFFFAERNTVA
ASWRTSLTVAGLVTGVAFVHYMYMREVWVATGDSPTVYRYIDWLITVPLQMVEFYLILVA
VRKANSGMFWRLLIGSLVMLIGGYLGEAGYINATLGFIIGMAGWVYILYEVFSGEAGKAA
AKSGNKALVTAFGAMRMIVTVGWAIYPLGYVFGYLTGGVDANSLNVIYNLADFINKIAFG
LVIWAAAVSSGAGSRAR*
>HOT232_1_0025m_rep_c626369_1	# 292 # 474 # -1 # ID=626369_1;partial=00;start_type=ATG;rbs_motif=None;rbs_spacer=None;gc_cont=0.350
MRLIVLVGWAIYPLGYVFGLMMGSVDADTLNWIYNLADFINKILFGLIIWNAAAKDSATA
*
>HOT232_1_0025m_rep_c651061_1	# 201 # 971 # 1 # ID=651061_1;partial=00;start_type=ATG;rbs_motif=GGAGG;rbs_spacer=5-10bp;gc_cont=0.390
MKKLSMIALAALAFIGVTSSANAATAMLATDDFVGITFWLVSMGMLAGAVFFFLERNTVA
ASWRTSVTVAGLIQFVAFVHYVYMRDIWVTTGETPTVYRYIDWLITVPLQMIEFYLILVA
VRKANSGIFWRLLIGSLVMLIGGYLGEAGYINATLGFIIGMAGWVYILYEIFSGEAGKAA
SKSGNKALVTAFGAMRMIVTVGWAIYPLGYVFGYLTGGVDADSLNVVYNLADFINKIAFG
LVIWAAATSSAGRRAK*
>HOT232_1_0025m_rep_c655920_1	# 113 # 757 # -1 # ID=655920_1;partial=00;start_type=ATG;rbs_motif=None;rbs_spacer=None;gc_cont=0.378
[truncated: 102,987 more chars]
