# Supplementary material for: Proteorhodopsin variability and distribution in the North Pacific Subtropical Gyre
Source: ISME J. 2018 Feb 23;12(4):1047–60. doi: 10.1038/s41396-018-0074-4 (PMC5864233; doi:10.1038/s41396-018-0074-4)
Supplement: Supplementary file 4 — Supplemental Table 1 [file 41396_2018_74_MOESM4_ESM.xlsx]

## Sheet: Table 1X
	Supplemental Table 1. Synthesized rhodopsin genes used for functional analysis.
	Motif	Functional analysis	Sample name	Sequence ID
	DTE-Q	H+ pump	DTE-Q	HOT231_1_0075m_rep_c118764_1
	DTT-T	ND	DTT-T	HOT232_1_0200m_rep_c741013_3
		ND	DTT-T2	HOT229_1_0500m_rep_c217016_1
	DTT-Q	ND	DTT-Q	HOT232_3_0500m_rep_c461366_1
	DTE-M	H+ pump	DTE-M	HOT232_1_0075m_c14917_1
	DTE-L	H+ pump	DTE-L	HOT226_1_0075m_c26173_1
		ND	DTE-L2	HOT237_1_0500m_rep_c269342_2
	DTL-Q	ND	DTL-Q	HOT224_1_0770m_rep_c62881_1
	DTT-I	ND	DTT-I	HOT237_2_0770m_rep_c146088_1
	DTQ-L	ND	DTQ-L	HOT229_2_0770m_rep_c187797_7
	ETL-Q	ND	ETL-Q	HOT237_0500m_rep_c372865_3
	ETM-Q	ND	ETM-Q	HOT229_2_0770m_rep_c196804_1
	ETV-Q	ND	ETV-Q	HOT237_0500m_rep_c1014546_3
	ETT-I	ND	ETT-I	HOT229_1_0200m_rep_c816919_1
	DSL-Q	ND	DSL-Q	HOT224_1_0500m_rep_c31626_17
	DNI-L	ND	DNI-L	HOT224_1_0075m_rep_c23018_6
	DTQ-Q	H+ pump	DTQ-Q	HOT229_2_0770m_rep_c426637_1
	ETT-T	ND	ETT-T	HOT229_2_0770m_rep_c426152_2
	ETE-L	ND	ETE-L	HOT237_2_0500m_rep_c308952_1
	DTT-M	ND	DTT-M	HOT237_0500m_rep_c626897_2
