# Supplementary material for: Proteorhodopsin variability and distribution in the North Pacific Subtropical Gyre
Source: ISME J. 2018 Feb 23;12(4):1047–60. doi: 10.1038/s41396-018-0074-4 (PMC5864233; doi:10.1038/s41396-018-0074-4)
Supplement: Supplementary file 5 — Supplemental Table 2 [file 41396_2018_74_MOESM5_ESM.xlsx]

## Sheet: Table2X
	Supplemental Table 2. Synthesized chimeric rhodopsin genes used in this study.
	Motif	Original motif	Functional analysis	Sample name	Chimeric rhodopsin amino acid sequence
	DTT-T	DTT-T	ND	DTT-T2 _CMR	MKKLKLFALAAVALLGITGVANAASATMLAQDDIVGGSFWLISVAMIGAAIFFFLERGRMSNRWGTVMNLIGIIALMSSIHYFYAKNLWVLNGQAPTALRYIDWILTFPLTILTFYVMLKSVTDIKRGMFWRLLVGTLVWVIAQLLGAYGYMSVTLGFLVGIVGWLYIIGELYMGDAGRNNASCNNESVQMAFFANRLIITIGFSIYHIGYFIEHLAGGANINSLNIIYNLADILNKIIFGMIIYSAALQDTRKERALRRKSYD
	DTT-T	DTE-Q	ND	DTE-Q (Q105T/E108T)	MKKLKLFALAAVALLGITGVANAASATMLAQDDFVGISFWIISMGMLAATAFFFMERNTVAPGWKTSVTVAGLVTGIAFIHYMYMREVWVMTGDSPTVYRYIDWLITVPLTMITFYLILVAVRKANSGIFWRLLIGSLVMLIGGYLGEAGYINATLGFIIGMAGWVYILYEVFSGEAGKAAAKSGNKALVTAFGAMRMIVTVGWAIYPLGYVFGYLTGGVDADSLNVVYNLADFINKIAFGLVIWAAATSSAGRRAK
	DTT-T	DTE-L	ND	DTE-L (Q105T/E108T)	MPELSADQFSLIYNMLSLTIAAMFGTFAFFVLAKENIAVKYKPAIVCSSLVVLIAGYHYFRIFQSWDDAYAISESGMYVATGVPFNDAYRYVDWLLTVPLTLVTLIVLLSLTRERMQDVLTRLVIASVLMIALGYPGEVSDNTGTQALFFVLAMIPFVYILRVLWKELAAEIAEEDGKVKELIEQTRMLLMISWLFYPVAYIFNLAGGTAEAEIGVQVGYTIADIVSKCVYGVMVYFIAREKTMLDSAPASAKAAAAKA
