# Supplementary material for: Proteorhodopsin variability and distribution in the North Pacific Subtropical Gyre
Source: ISME J. 2018 Feb 23;12(4):1047–60. doi: 10.1038/s41396-018-0074-4 (PMC5864233; doi:10.1038/s41396-018-0074-4)
Supplement: Supplementary file 6 — Supplemental Table 3 [file 41396_2018_74_MOESM6_ESM.xlsx]

## Sheet: Sheet1
Supplemental Table 3. Proteorhodopsin sequence counts from metagenomes with respect to ion pumping and spectral tuning amino acid residues
residue 105	Number of sequences			ion pumping motif	Number of sequences		combined 4_residue_motif	Number of sequences
Q	2440			DTE	2152		DTE_Q	1838
T	1440			DTT	1664		DTT_T	1302
L	252			DTL	138		DTT_Q	272
M	200			DTQ	69		DTE_M	169
I	109			ETT	43		DTE_L	143
R	13			ETL	40		DTL_Q	138
F	7			ETM	31		DTT_I	80
K	7			ETV	30		DTQ_L	50
E	4			ETE	28		ETL_Q	40
Y	4			DSL	22		ETM_Q	31
S	2			DNI	20		ETV_Q	30
P	2			AVS	10		ETT_I	26
H	2			DTS	8		DSL_Q	22
V	1			DTV	6		ETE_T	20
				AVA	5		DNI_L	20
				ATT	4		DTQ_Q	19
				DTA	4		ETT_T	17
				LAG	1		AVS_L	10
				FVA	1		ETE_L	8
				DSQ	1		DTT_M	8
				YNT	1		DTT_S	1
				EAL	1		ETI_Q	1
				ETQ	1		DTE_I	1
				NLK	1		YIK_F	1
				YMA	1		NDG_K	1
				NDG	1		GTL_Q	1
				NAE	1		DTE_H	1
				NDQ	1		DHY_K	1
				ENS	1		YMA_H	1
				YIK	1		DSQ_P	1
				ATL	1		LAG_M	1
				ETI	1		ETG_T	1
				GTL	1		ENS_K	1
				ETG	1
				DTI	1
